# Supplementary material for: Analysis of Predicted Amino Acid Sequences of Diatom Microtubule Center Components
Source: Int J Mol Sci. 2023 Aug 14;24(16):12781. doi: 10.3390/ijms241612781 (PMC10454807; doi:10.3390/ijms241612781)
Supplement: Supplementary file 1 [file ijms-24-12781-s001.zip]

Archive with 18 entries (18 files):
- AuroraA.fas
- centrins.fas
- GCP.fas
- GCP2.fas
- GCP3.fas
- GCP4.fas
- GCP5.fas
- GCP6.fas
- Supplementary_Table_S1.pdf
- Supplementary_Table_S10.xls
- Supplementary_Table_S2.xls
- Supplementary_Table_S3.xls
- Supplementary_Table_S4.xls
- Supplementary_Table_S5.xls
- Supplementary_Table_S6.xls
- Supplementary_Table_S7.xls
- Supplementary_Table_S8.xls
- Supplementary_Table_S9.xls
