# Supplementary material for: Analysis of Predicted Amino Acid Sequences of Diatom Microtubule Center Components
Source: Int J Mol Sci. 2023 Aug 14;24(16):12781. doi: 10.3390/ijms241612781 (PMC10454807; doi:10.3390/ijms241612781)
Supplement: Supplementary file 1 [file ijms-24-12781-s001.zip › AuroraA.fas]

>AurAHs
------------------------------------------------------------
------------------------------------------------------------
-------------------------------------------MDRSKENCISGPVKATA
PVGGPKRVLVTQQFPCQNPLPVNSGQAQRVLCPSNSSQRIPLQAQKLVSSHKPVQNQKQK
QLQATSVPHPVSRPLNNTQKSKQPLPSAPENNPEEELA----------------------
-----------------------SKQKNEESKK---------------------------
------------------------------------------------------------
------------------------------------------------------------
RQWALEDFEIGRPLGKGKFGNVYLAREKQS------------------KFILALKVLFKA
QLEKAGVEHQL-RREVEIQSHLRH--PNILRLYGYFHDATRVYLILEYAPLG-----TVY
RELQKL--------------SKFDEQRTATYITELANALSYCHSKRVIHRDIKPENLLLG
SA---------GELKIADFG-----------------WSVHAPSS---RRTTLCGTLDYL
PPEMIEGR---------------------------------------MHDEKVDLWSLGV
LCYEFLVGKPPFEANTYQETYKR-------------------------------------
ISRVEFTFP--DFVTEGARDLISRLLKHNPSQRPMLREVLEHPWITANSSKPSNCQNKES
ASKQS-------------------------------------------------------
------------------------------------------------------------
------------------------------------------------------------
------------------------------------------------------------
------------------------------------------------------------
---------------------------------------------------
>AurBHs
------------------------------------------------------------
------------------------------------------------------------
------------------------------------------------------------
------------------------------------------MAQKENSYPWPYGRQTAP
-SGLSTLPQRVLR-KEPVTPSALVLMSRSNVQPTAAPG----------------------
-----------------------QKVMENSSGTP--------------------------
------------------------------------------------------------
--------------------------------------------------------DILT
RHFTIDDFEIGRPLGKGKFGNVYLAREKKS------------------HFIVALKVLFKS
QIEKEGVEHQL-RREIEIQAHLHH--PNILRLYNYFYDRRRIYLILEYAPRG-----ELY
KELQKS--------------CTFDEQRTATIMEELADALMYCHGKKVIHRDIKPENLLLG
LK---------GELKIADFG-----------------WSVHAPSL---RRKTMCGTLDYL
PPEMIEGR---------------------------------------MHNEKVDLWCIGV
LCYELLVGNPPFESASHNETYRR-------------------------------------
IVKVDLKFP--ASVPTGAQDLISKLLRHNPSERLPLAQVSAHPWVRANSRRVLPPSALQS
VA----------------------------------------------------------
------------------------------------------------------------
------------------------------------------------------------
------------------------------------------------------------
------------------------------------------------------------
---------------------------------------------------
>AurCHs
------------------------------------------------------------
------------------------------------------------------------
------------------------------------------------------------
------------------------------------------------------------
----MSSPRAVVQ-LGKAQPAGEELATAN--QTAQQPS----------------------
-----------------------SPAM---------------------------------
------------------------------------------------------------
------------------------------------------------------------
RRLTVDDFEIGRPLGKGKFGNVYLARLKES------------------HFIVALKVLFKS
QIEKEGLEHQL-RREIEIQAHLQH--PNILRLYNYFHDARRVYLILEYAPRG-----ELY
KELQKS--------------EKLDEQRTATIIEELADALTYCHDKKVIHRDIKPENLLLG
FR---------GEVKIADFG-----------------WSVHTPSL---RRKTMCGTLDYL
PPEMIEGR---------------------------------------TYDEKVDLWCIGV
LCYELLVGYPPFESASHSETYRR-------------------------------------
ILKVDVRFP--LSMPLGARDLISRLLRYQPLERLPLAQILKHPWVQAHSRRVLPPCAQMA
S-----------------------------------------------------------
------------------------------------------------------------
------------------------------------------------------------
------------------------------------------------------------
------------------------------------------------------------
---------------------------------------------------
>Aur1At
------------------------------------------------------------
------------------------------------------------------------
------------------------------------------------------------
------------------------------------------------------------
--------------MAIPTETQHQEKEASDASAAAAQ-----------------------
------------------------------------------------------------
------------------------------------------------------------
------------------------------------------------------------
KRWTLSDFDIGKPLGRGKFGHVYLAREKRS------------------NHVVALKVLFKS
QLQQSQVEHQL-RREVEIQSHLRH--PNILRLYGYFYDQKRVYLILEYAARG-----ELY
KDLQKC--------------KYFSERRAATYVASLARALIYCHGKHVIHRDIKPENLLIG
AQ---------GELKIADFG-----------------WSVHTFN----RRRTMCGTLDYL
PPEMVESV---------------------------------------EHDASVDIWSLGI
LCYEFLYGVPPFEAMEHSDTYRR-------------------------------------
IVQVDLKFPPKPIISASAKDLISQMLVKESSQRLPLHKLLEHPWIVQNAD----PSGIYR
V-----------------------------------------------------------
------------------------------------------------------------
------------------------------------------------------------
------------------------------------------------------------
------------------------------------------------------------
---------------------------------------------------
>Aur2At
------------------------------------------------------------
------------------------------------------------------------
------------------------------------------------------------
------------------------------------------------------------
--------------MGISTETQQI------AASEAAQ-----------------------
------------------------------------------------------------
------------------------------------------------------------
------------------------------------------------------------
KRWTTSDFDIGKPLGRGKFGHVYLAREKRS------------------DHIVALKVLFKA
QLQQSQVEHQL-RREVEIQSHLRH--PNILRLYGYFYDQKRVYLILEYAVRG-----ELY
KELQKC--------------KYFSERRAATYVASLARALIYCHGKHVIHRDIKPENLLIG
AQ---------GELKIADFG-----------------WSVHTFN----RRRTMCGTLDYL
PPEMVESV---------------------------------------EHDASVDIWSLGI
LCYEFLYGVPPFEAREHSETYKR-------------------------------------
IVQVDLKFPPKPIVSSSAKDLISQMLVKESTQRLALHKLLEHPWIVQNAD----PSGLYR
G-----------------------------------------------------------
------------------------------------------------------------
------------------------------------------------------------
------------------------------------------------------------
------------------------------------------------------------
---------------------------------------------------
>Aur3At
------------------------------------------------------------
------------------------------------------------------------
------------------------------------------------------------
------------------------------------------------------------
----------------------MSKKSTESDAGNT-------------------------
------------------------------------------------------------
------------------------------------------------------------
-----------------------------------------------------------E
KQWSLADFEIGRPLGKGKFGRVYLAREAKS------------------KYIVALKVIFKE
QIEKYKIHHQL-RREMEIQTSLRH--PNILRLFGWFHDNERIFLILEYAHGG-----ELY
GVLKQN--------------GHLTEQQAATYIASLSQALAYCHGKCVIHRDIKPENLLLD
HE---------GRLKIADFG-----------------WSVQSSNK----RKTMCGTLDYL
APEMVENR---------------------------------------DHDYAVDNWTLGI
LCYEFLYGNPPFEAESQKDTFKR-------------------------------------
ILKIDLSFPLTPNVSEEAKNLISQLLVKDPSKRLSIEKIMQHPWIVKNADPKGVCASIDI
------------------------------------------------------------
------------------------------------------------------------
------------------------------------------------------------
------------------------------------------------------------
------------------------------------------------------------
---------------------------------------------------
>AurSc
------------------------------------------------------------
------------------------------------------------------------
------------------------------------------------------------
--------------------MQRNSLVNIKLNANSPSKKTTTRPNTSRINKPWRISHSPQ
QRNPNSKIPSPVREKLNRLPVNNKKFLDMESSKIPSPIR---------------------
----------------------KATSSKMIHEN---------------------------
--------------------------------KKLPKFKSLS------------------
------------------------------------------------------------
----LDDFELGKKLGKGKFGKVYCVRHRST------------------GYICALKVMEKE
EIIKYN-LQKQFRREVEIQTSLNH--PNLTKSYGYFHDEKRVYLLMEYLVNG-----EMY
KLLRLHG--------------PFNDILASDYIYQIANALDYMHKKNIIHRDIKPENILIG
FN---------NVIKLTDFG-----------------WSIINPP--ENRRKTVCGTIDYL
SPEMVESR---------------------------------------EYDHTIDAWALGV
LAFELLTGAPPFEEEMKDTTYKR-------------------------------------
--IAALDIKMPSNISQDAQDLILKLLKYDPKDRMRLGDVKMHPWILRNKPFWENKRL---
------------------------------------------------------------
------------------------------------------------------------
------------------------------------------------------------
------------------------------------------------------------
------------------------------------------------------------
---------------------------------------------------
>AurAPn
------------------------------------------------------------
------------------------------------MKDASPAPSTSSGRFQRAAPSSAS
SFGHNRPALRERTSPSYRSTATSMSAAVWLRKQTLTFCCRLMAPTASSLAHRTASPASAG
SVPSYARPTASSATGRYNGSRIPSAPTKATHNSGTSRFRTGASTSTAIPTSVRPPYAGAG
ASSRFQTASTSQSRYGTTRTQSRAPSPPPPRQHTVEQN----------------------
------IPPAAPAEMMDYEDHQTEQQREQEQKQP--------------------------
------------------------------------------------------------
--------------------------------------------------------NQPP
KAWSLDDFEIGRELGTGKFGQVYLAREKNS------------------RMYVALKVLVKE
QLKAAGVAHQL-RKEVEIHSRIRH--ENILPLFATFQDATRVYLVMKYAGGG-----DLY
KKMRSMPR------------RRFPERQAMLYIAQLVSALEACHQQHVIHRDIKPENLLLS
EE---------GTIQLGDFG-----------------WSSANVTAAN-RRDTLCGTLDYL
SPEMIRGE---------------------------------------KYDESVDIWAVGI
IMYELLVGKPPFEAP---------------------------------------------
------------------------ILQKLPEKRLSLQEIKAHRWFAPLAIRQRSARRGGF
------------------------------------------------------------
------------------------------------------------------------
------------------------------------------------------------
------------------------------------------------------------
------------------------------------------------------------
---------------------------------------------------
>AurA-APn
------------------------------------------------------------
------------------------------------------------------------
------------------------------------------------------------
-----------------MRRFDADKENRVATTSSYSQRAPLSSRQLKPGGTTTASGAMKR
PHNQTDGSKYPRKAGGDRTAASRRPHGDAPSYLHGTGTGLYKSTTS--------------
------SSAANRLGSASSQTSAASAKTETKTDET--------------------------
------------------------------------------------------------
--------------------------------------------------------SSGK
KTWKLSDFEIGKPLGKGKFGNVYLAREKQS------------------KYVVALKVLNKQ
QLMKSSMEHQL-RREIEIQSHLRH--KSILRLYGYFYDSKRVYLIIEYAPQG-----ELY
KKLMRA--------------GRFSERQSALYIQEMARALIYMHSKHVIHRDIKPENLLVG
FN---------GELKIADFG-----------------WSVHAPSS---RRTTLCGTLDYL
PPEMIENK---------------------------------------PHDENVDVWTLGI
LMYEFLTGAPPFETENTKETYRR-------------------------------------
IAHVDLKFP--SYVSSEAQDLLVKILRHDPQQRIPLERVLEHPWILQHCES---------
------------------------------------------------------------
------------------------------------------------------------
------------------------------------------------------------
------------------------------------------------------------
------------------------------------------------------------
---------------------------------------------------
>AurA-BPn
MAESRRLALERWREERRRQKQQETQETAKAARPARRVLSNRTTQGAPVRSLAAPKRREMQ
QPSAPVAARRISRETAPLEPIDELEKSQTLLYKTPAKTSSGNRTEVDSTPTDRGLGSADL
PASKKRRRRRSYISPSSDAPSLAGGAQRVLTPMRLLQQESDDGGMDGDTDGATPEIVPGP
RRISVLAQRRKSDESARSVTPYKXESVKEEPASSRETISLGSISTTLRVRHTVSSDTKSD
PNSTPHKSLSIHALRVKGETQQPLLIDAKTKSENNRAKVENSRPDRKLPFPERVPVDPAQ
QPARSSLELPKSRKSLSSRYSLDDSKPTQSLSER--------------------------
------------------------------------------------------------
--------------------------------------------------------LAGN
PKWEMDDFMVTKNLGQGKFGNVYLAKEKCS------------------NLTVALKVLFKS
PLTRDGGASNL-KREVEIQVRLRH--PNVLRMHGYFYDDACVYLVLEYAPYG-----ELY
KELARE--------------KYLSDAVAAHYVSQVVEALKYCHSCNVIHRDIKPENLLLG
YN---------KTIKLADFG-----------------WSVHAPEPYN-LRKTFCGTPDYL
SPEMLLGE---------------------------------------PYDCRTDSWSLGV
LTYELLIGSTPFYCENQMDMYKR-------------------------------------
IELADYHFPSIPQVSESAKSFIAGLLKRKPSERMSLEDAAKHPWVQNRYSK---------
------------------------------------------------------------
------------------------------------------------------------
------------------------------------------------------------
------------------------------------------------------------
------------------------------------------------------------
---------------------------------------------------
>AurEs
------------------------------------------------------------
------------------------------------------------------------
---------------------------------------------------MSNSMRELG
GLVDNLYISSQQQQKHPQDLPGMMGGSRKQQDATSTPTRARKTKSTVRGDGAGRGTPSRE
DSENTPVQHGHTAEKGAVAAAQQVSRTKQRAATRLSAEK---------------------
-------------------KRFNTTLSKPSGGSS--------------------------
------------------------------------------------------------
---------------------------------------------------------LTG
KRWNLSCFTMGKPIGKGRFGNVYLAREKAS------------------MKVLALKIMLKK
DLEAAGVYHQV-KSEIDIHVNYGSGCPNIVRCYGYFYDEKRIFIVMEYARKG-----ELY
RTMKAQPG------------GRFTESVSARYMFQLVRALQYLHGLNVIHRDIKPENLLLD
KA---------GNLRLCDFG-----------------WSIEVADYD--TRQTICGTQDYL
APEMLMER---------------------------------------PYTTSVDLWAAGV
VTYEFLLGHSPFRSESGGADTLSR------------------------------------
IERGSYAFPKDPVVSAEAQDFVSRLLRVEPSERMTLDEAVRHPWLRDVVAEATAAKAASS
AKAASSTVAKGASSSSRSSTG---------------------------------------
------------------------------------------------------------
------------------------------------------------------------
------------------------------------------------------------
------------------------------------------------------------
---------------------------------------------------
>AurAAs
------------------------------------------------------------
------------------------------------------------------------
------------------------------------------------------------
------------------------------------------MAEKENSLGGGALGSPGA
VKSR---------------APHRIPLSTQNSVENCPAENG--------------------
----------------------ISLKAEAAKR----------------------------
------------------------------------------------------------
-----------------------------------------------------------G
KQWSLSDFEVGKPLGRGKFGSVYLAREKKT------------------KYICAIKVLQKS
QLLKAGVEHQL-RREIEIQSHLRH--RNILRMYGYFYDSKRIYLILEYSPGG-----ELY
KKLTNT--------------GRFTEKVAARYVSDLSQSLSYCHSKHVIHRDIKPENLLIG
AH---------GEIKIADFG-----------------WSVHAPNS---RRNTLCGTLDYL
PPEMVEGR---------------------------------------QHDEQVDVWSLGI
LLYEFLVGSPPFEAEGHSATYRR-------------------------------------
ISRVDLQFPA-TGVPEDAQDLIRKLLQKDPRQRMALESVPRHPWVLRNIRGSS-------
------------------------------------------------------------
------------------------------------------------------------
------------------------------------------------------------
------------------------------------------------------------
------------------------------------------------------------
---------------------------------------------------
>AurACp1
------------------------------------------------------------
------------------------------------------------------------
------------------------------------------------------------
-----------------------------------------------MDKEN----SNGN
LGPQNSCFLKS--------GPLRVPLS--TEINSQHD-----------------------
-----------------------ALVIEAAQK----------------------------
------------------------------------------------------------
-----------------------------------------------------------G
KQWSLADFEIGKPLGRGKFGAVYLAREKKT------------------KYIVALKVLQKN
QLLKAGVEHQL-RREIEIQSHLRH--KNILRMYGYFYDNKRIYLILEYAPRG-----ELY
KELTAR--------------GRFSERVSSQYIYELSHALHYCHAKHVIHRDIKPENLLIG
HK---------GELKIADFG-----------------WSVHAPTS---RRNTLCGTLDYL
PPEMVEGR---------------------------------------EHDEQVDVWSLGV
LMYEFLVGNPPFEAEGHNATYRR-------------------------------------
ISRVDLRFP--KGLSEDAKDLINKLLQKDPRKRMALDQIPKHPW----------------
------------------------------------------------------------
------------------------------------------------------------
------------------------------------------------------------
------------------------------------------------------------
------------------------------------------------------------
---------------------------------------------------
>AurACp2
------------------------------------------------------------
----------------------------------------------MSITSDGGGINNNI
HASPANNAANKKMAG---MNLLNTVSTRSAKKSK--------------------------
------MIGRTETPSKRGILDDTLISNSADSDKIFNSTKLDS-IDPNEVEKENIIP----
ATTPCSVQSIGVGDETMAP--QNISLKNLSLKSFVTG-----------------------
--APLGKGKFGN-----------VYKAKTLP-----------------------------
--------------------------------GAALELPS--------------------
------------------------------------------------------------
-------SVAIKVIQKRRVVQPSSSAG----------------------------PICER
VLAISHKSILLLRREVEIQSRLCH--PHVLKLFGTFHDDTFLYMVLEEASGC-----DLH
KLMTRRKSDGR------VGSGNFSESETVKYVAQVASALEYLSKLQVYHRDIKPENLLLD
SD---------NRIKLSDFG-----------------WAVHAPSPSAHIRSTLCGTVEYL
PPEMVIEK---------------------------------------SYTGSADIWSLGI
LTYELVTGKTPFQVSSNELLLYKTEKKKGKKSKIDAKDDIQSVLFSKLKKFSD-SSAERI
LFGPDS--NCDVLLTADLKKLVMNLLKRKGEDRLSAQEVVVLLA----------------
------------------------------------------------------------
------------------------------------------------------------
------------------------------------------------------------
------------------------------------------------------------
------------------------------------------------------------
---------------------------------------------------
>AurACh1
------------------------------------------------------------
------------------------------------------------------------
------------------------------------------------------------
-----------------------------FFYVFIVISEGRSYLTCYSPPENTTNVSSDS
VDHKIQAFLKT--------GPQRVPLSNQSNVHQKHD-----------------------
-----------------------AHVVEAAQK----------------------------
------------------------------------------------------------
-----------------------------------------------------------G
KQYSLKDFEIGKPLGRGKFGAVYLAREKKT------------------KYIVALKVLQKN
QLLKAGVEHQL-RREIEIQSHLRH--SNILRMYGYFYDNKRIYLILEYAPKG-----ELY
KELTTR--------------GRFSERVSAQYIYELSHALHYCHSKHVIHRDIKPENLLIG
HK---------GELKIADFG-----------------WSVHAPTS---RRNTLCGTLDYL
PPEMVEGR---------------------------------------EHDEQVDVWSLGV
LMYEFLVGNPPFEAEGHNATYRR-------------------------------------
ISRVDLRFP--KGLSEDAKDLIYKLLQKDPRKRMALNQVSKHPW----------------
------------------------------------------------------------
------------------------------------------------------------
------------------------------------------------------------
------------------------------------------------------------
------------------------------------------------------------
---------------------------------------------------
>AurACh2
------------------------------------------------------------
----------------------------------------------MEPLIRR---RCRV
ALGPITNNSNSVSTGNKDEKTLQMYPSRSQITKK--------------------------
------RAPVLRKRSKSGLLSGGALP--SDCEPIPKSLKCDSAIEKENVNPLGLITKRLH
SDEPSSSTESCLNEESIANSCQTQPQPSLSLKCFQPG-----------------------
--AALGHGRFGN-----------VYRAKTISKY---------------------------
--------------------------------ASNATLPS--------------------
------------------------------------------------------------
-------SVALKILQKRRIVPPFCPKSKMR------------------KLDGEFTVSFNK
TLEIAYKSLLLLRREIEIQSRLRH--PHILRSFGSFHDSTYIYMVLEEASGAGGNEGDLY
KKMTRRRASGSG----VGGDGRFCESEAAKYIGQLACALEYLSGIHVYHRDIKPENLLLD
YK---------NQIKVSDFG-----------------WAVHAPPPNAHIRSTLCGTSEYL
PPEMILEK---------------------------------------AYDGTADIWSMGI
LAYELVAGLSPFQVSSEELHRYR--KKKGRQ-KASSKDDVQMAVFAKLSKFEDGAVAESV
LFGPESACKCDIDLTPNFKDFVSKILRRKGKDRLSATDVMVHSW----------------
------------------------------------------------------------
------------------------------------------------------------
------------------------------------------------------------
------------------------------------------------------------
------------------------------------------------------------
---------------------------------------------------
>AurACw
------------------------------------------------------------
------------------------------------------------------------
------------------------------------------------------------
-----------------------------------------MASGASNDKENAGGHALKY
KPSRKGSMVNAGLKENIPESQQRAPLSQNQETFAGDNISLDSSR----------------
-----------------------NDIRDAAKK----------------------------
------------------------------------------------------------
-----------------------------------------------------------G
KQWQISDFEIGRPLGRGKFGTVYLAREKKS------------------KYIVAIKVLQKS
QLLKAGVEHQL-RREIEIQSHLRN--QNILRMFGYFYDNKRIYLILEYSPGG-----ELY
KKLTAR--------------GRFNERTSARYIADMAQALSYCHSKHVIHRDIKPENLLVG
YH---------GELKIADFG-----------------WSVHAPTS---RRNTLCGTLDYL
PPEMVEGR---------------------------------------DHDEMVDVWSLGI
LLYEFLVGSPPFETDSHAATYRR-------------------------------------
ISRVDLRFP--KGLTEDAKDLITKLLQKDPRKRMPLDCIPNHPWILRNLRREA-------
------------------------------------------------------------
------------------------------------------------------------
------------------------------------------------------------
------------------------------------------------------------
------------------------------------------------------------
---------------------------------------------------
>AurAO
------------------------------------------------------------
-------------------------MMPTPEAPGGYSPASATAGGAASSSSGRTAPPPPP
LLPSTLVPAAPMCDPGYPHHPYSYHQVRAEAAADPHSVTPAVSEYYSPHPHSGGIGRALA
MEGPGGATQVRRSTRDSRLTSRSSSSEAEASSSSPRPDSPVPLPRPAGVTPPRRQIVVGV
KRKKRVVRRNRLTVKTPGTAAANGAATGDGLASKTPPSLREEHRGGKGGRSDPAAVTLSC
GGRTNGGYRQGDELAVAASLRVTAPSIPSPQSGGGGPPYTSLVTAGSGNGSGSALLRPRP
SALPPPLPPQPSLAHPYHPQSESEFETALLSSASCPASPQESLFPDPFQTVDQSALSGAD
DPLFWAYDLGREADPRSFNAHRPAMTSLPPPPVGRPRGYSMIPGGYVEPPLPSLPPAEGG
NTWSGDDFDFGRQMGKGKFGIVYGVTEKT------------------TGQSMALKVLNKA
RVLKCSVAPKLLRREVEIQSRLNH--ENIVRLHGYYHDDVKCCLLLQRAPDG-----DLY
QLMSKRTDRAELLG--SSNCGALPHPVAASFTAQVASALSYLSLHHVAHRDIKPENLLLE
GTVDG-EPTTTTTVKLADFG-----------------WAVRAPPPLHHRRSTLCGTPEYV
PPEMIRNSPSTPDRSKSSSNRKGS-----PSRSLSSLSSPSVAARRNYDASFVDAWALGV
LACEMVRGKTPFFLSLATQKTIA---------AKRGYSNAHESVFDLIRDFK--PEMVAA
RDRHEGQSGNSEADERDFVRLARALLRDRPESRMDVRDVASHPWVMRNRSAVSCGSRKRS
D--GGAFPTGRQVKKRTKQATA--------------------------------------
------------------------------------------------------------
------------------------------------------------------------
------------------------------------------------------------
------------------------------------------------------------
---------------------------------------------------
>AurADf
------------------------------------------------------------
------------------------------------------------------------
------------------------------------------------------------
-----------------------------------------MGYHASGEKENCGSSTTSS
FKRTLASKLPQRIPFSRQENTGETSSRNPQDTDTTNPN----------------------
-----------------------DDVIEKARK----------------------------
------------------------------------------------------------
-----------------------------------------------------------G
KQWSLDDFEIGKPLGRGKFGSVYLAREKRT------------------KYIVALKVLQKS
QLLKAGVEHQL-RREIEIQSHLRH--RHILRMFGYFYDSKRIYLILEYSPGG-----ELY
KKLTAR--------------GRFSEKLTARYIADLSRALSFCHKKHVIHRDIKPENLLVG
AH---------GEIKIADFG-----------------WSVHAPTS---RRNTLCGTLDYL
PPEMVEGR---------------------------------------EHDEMVDVWSLGV
LMYEFLVGSPPFEAEGHSATYRR-------------------------------------
ISRVDLKFP--QGVPLDAQDLIAKLLRKDPRQRMPLDNICAHPFILRHSRNSSNK-----
------------------------------------------------------------
------------------------------------------------------------
------------------------------------------------------------
------------------------------------------------------------
------------------------------------------------------------
---------------------------------------------------
>AurADc
------------------------------------------------------------
------------------------------------------------------------
---------------------------------------------------XLRPLIITI
SSSSLPFQSSSLSSFLSS------SAMFSATDKENGGNNQAVPSSPFSRTTNNLKRPAGT
KL-----ESNRTSPRTMKGSTSLRSISEQDKIMEADFL----------------------
---------------------AKEKMDAAAKA----------------------------
------------------------------------------------------------
-----------------------------------------------------------G
TRWTLHDFEIGKPLGRGKFGKVYLARERRT------------------KYIVALKVLSKS
QLLKSGVEHQL-RREIEIQAHLRH--RHILRMYGYFYDNKNIYLILEYSPGG-----ELY
KKLTAR--------------GKFSERTAARFISDLSTAMKYCHNKHVIHRDIKPENLLLG
AK---------NDVKIADFG-----------------WSVHAPTS---RRNTLCGTLDYL
PPEMVEGR---------------------------------------EHDEQVDTWALGV
LLYEFLVGVPPFETESHSATYRR-------------------------------------
IQRVDIRWP--HGMPDDAKDLIAKLLKKDPRQRLPLECIPKHPFVLRNLKD---------
------------------------------------------------------------
------------------------------------------------------------
------------------------------------------------------------
------------------------------------------------------------
------------------------------------------------------------
---------------------------------------------------
>AurCLdd
------------------------------------------------------------
-------------------------------EKVPXLDYQNKKSDICDGRLDRVPKGGAS
RLNDENAATNGSISGIRSKGVLGAG-KKSVQSSQ--------------------------
------LQCXIKYSKPKQRMDDCDLLKSASFDEEISAPGIGDKKRSAAASNVELIVSAGK
KRQQISSPARSLSTRTRERAPFVVPAKSLAVSCSEGGG----------------------
--AATGEKGQND-----------VSCLESLASV---------------------------
--------------------------------ATKTSSDREDNSSDVSSIENVSKDLTPS
TP----------------------------------------------------------
VWSLDDFDVKDHVLGKGKFGRVHRAQEKQS------------------KEIVALKVLSKS
QLSSGSSQLLLLRREVEIQARLIH--ENILRLFGFFHDEKFVYLILEEATGG-----ELY
KVMARKP------------GSRFQEVEASVFVKQVATALLFLKSKHILHRDIKPENLLIG
SD---------GKLKLSDFG-----------------WACHAPPP-LSRRTTLCGTAEYC
APEMLIEK---------------------------------------CYDHNIDNWALGV
LMYELVVGKTPFWTKSCLKMDLD---------EKSKKRRINEMIWKKIKSFRD-CNVQSV
LFGDSLR---ELVVTVNFCDMVVKLLKRLPKDRIPLDKI---------------------
------------------------------------------------------------
------------------------------------------------------------
------------------------------------------------------------
------------------------------------------------------------
------------------------------------------------------------
---------------------------------------------------
>AurALdd
------------------------------------------------------------
------------------------------------------------------------
------------------------------------------------------------
------------------------------------------LMFRTTEKENAGIRTLGG
IAGYNSSLLGSSS------GAQRVPLARAQEENEVTDDRDGSSSF---------------
------------------D----ATMKKAAKS----------------------------
------------------------------------------------------------
-----------------------------------------------------------G
RHYTLNDFEIGKPLGRGKFGKVYLAREKSS------------------KFIVALKVLEKS
QLTKAGVEHQL-RREIEIQSHLRH--KHILRMYGYFYDSKRIYLILEFSPRG-----ELY
KLLMSK--------------GRFGERQSAQYILDLSRALSYCHKKHVIHRDIKPENLLVG
IR---------GELKIADFG-----------------WSVHAPTS---RRNTLCGTLDYL
PPEMIEGR---------------------------------------DHDEQVDVWSLGV
LMYEFLVGNPPFEAEGHSATYRR-------------------------------------
ISRVDLRFP--KGMTEDAKDLISKLLQKDPRKRMALDSIPNHPWILRCASRR--------
------------------------------------------------------------
------------------------------------------------------------
------------------------------------------------------------
------------------------------------------------------------
------------------------------------------------------------
---------------------------------------------------
>AurAPi
------------------------------------------------------------
------------------------------------------------------------
------------------------------------------------------------
----------------------KKPSLCYPELFGISNHLAIAACNTENVHQNVGTSGVSA
MLKQQRALVSAKNSG--GPKPQRIPFAQQHAQQHESDNYDAKRSL---------------
------------------PTNSISQNVLAAEK----------------------------
------------------------------------------------------------
-----------------------------------------------------------G
KKWTLNDFEIGKPLGRGKFGKVYLAREKKT------------------KYIVALKVLQKS
QLLKAGVEHQL-RREIEIQSHLRH--KNILRMFGYFYDNKRIYIILEYAPGG-----ELY
KLLTSR--------------GRFSERTSARYISDLSQALAYCHNKHVIHRDIKPENLLMG
AK---------GDLKIADFG-----------------WSVHAPTS---RRNTLCGTLDYL
PPEMVEGR---------------------------------------EHDEQVDVWSLGV
LLYEFLVGSPPFEAEGHKATYRR-------------------------------------
ISRVDLRFP--PGLSEEAKDIMSKLLQKDPRKRMALESIPNHPFVLKFTAR---------
------------------------------------------------------------
------------------------------------------------------------
------------------------------------------------------------
------------------------------------------------------------
------------------------------------------------------------
---------------------------------------------------
>AurACa
------------------------------------------------------------
------------------------------------------------------------
------------------------------------------------------------
--------------------------MEYSYHNENENNAGCFQTSSSTSSSSLSSSKLKH
GLSGNAQRIPLSDTQNTMTVEGEFDRKISQIEGENED-----------------------
-------------------------IAEKARR----------------------------
------------------------------------------------------------
-----------------------------------------------------------G
KQWSLDDFEIGKPLGRGKFGSVYLAREKRT------------------KYIVALKVLQKS
QLLKAGVEHQL-RREIEIQSHLRH--RNILRMFGYFYDAKRIYLILEYSTGG-----ELY
KRLTAK--------------GRFSERVSACYISDLSKALRFCHMKHVIHRDIKPENLLLG
AH---------GEIKIADFG-----------------WSVHAPTS---RRNTLCGTLDYL
PPEMVEGR---------------------------------------EHDEMVDVWSLGV
LLYEFLVGSPPFEAEGHQATYKR-------------------------------------
ISRVDLRFP--PGVQPDAQDLISKLLRKDPKKRLPLESVPKHPWVLRCLKR---------
------------------------------------------------------------
------------------------------------------------------------
------------------------------------------------------------
------------------------------------------------------------
------------------------------------------------------------
---------------------------------------------------
>AurACd
------------------------------------------------------------
------------------------------------------------------------
------------------------------------------------------------
--------------------------MEEYSSQSYKENKNGKMMPTGIVPPSTLASGSAH
SASMKKIVYTSKAERVPLTERQNINQDPSSTSTKSMKN----------------------
------------------------SASDKAKK----------------------------
------------------------------------------------------------
-----------------------------------------------------------G
QQWCLNDFEIGKPLGRGKFGSVYLAREKRT------------------KYIVALKVLQKS
QLLKAGVEHQL-RREIEIQSHLRH--RNILRMFGYFYDSKRIYLILEYSPGG-----ELY
KKLTAR--------------GRFSERASARYISDLATALKYCHKKHVIHRDIKPENLLVG
AQ---------NEIKIADFG-----------------WSVHAPTS---RRNTLCGTLDYL
PPEMVEGR---------------------------------------EHDEMVDVWSLGV
LLYEFLVGTPPFEAEGHTATYRK-------------------------------------
ISRVELNFP--PAVPEDARDLIRNLLKKDPKERLGLEHVPSHPWVKRALKERK-------
------------------------------------------------------------
------------------------------------------------------------
------------------------------------------------------------
------------------------------------------------------------
------------------------------------------------------------
---------------------------------------------------
>AurACdi
------------------------------------------------------------
------------------------------------------------------------
------------------------------------------------------------
------------------------------------------------------------
------------------------------------------------------------
------------------------------------------------------------
------------------------------------------------------------
------------------------------------------------------------
------------------FGSVYLARERST------------------KYIVALKVLKKS
QLLKAGVEHQL-RREIEIQSHLRN--RNILRMYGYFYDAKCIYLILEYSPGG-----ELY
KKLTAK--------------GRFSEKMSARYICDLSQALNFCHSKHVIHRDIKPENLLIG
AQ---------GEIKIADFG-----------------WSVHAPTS---RRNTLCGTLDYL
PPEMVEGR---------------------------------------EHDEMVDVWSLGV
LLYEFLVGSPPFEAEGHSATYRR-------------------------------------
ISRVDLRFP--AGVTKDAQDLISKLLQKEPGRRMALKSIPTHPWILRNMRSR--------
------------------------------------------------------------
------------------------------------------------------------
------------------------------------------------------------
------------------------------------------------------------
------------------------------------------------------------
---------------------------------------------------
>AurACm
------------------------------------------------------------
------------------------------------------------------------
------------------------------------------------------------
------------------------MAYLNSSDKENTGNTVLQASPSMHKRPGEALESNRL
SP----QAMKLKSISDTTADEHNLDPTDNTADMEAEFE----------------------
---------------------ARSKQEADTKS----------------------------
------------------------------------------------------------
-----------------------------------------------------------G
QRWTLNDFEIGKPLGRGKFGKVYLARERRT------------------KYIVALKVLSKS
QLLKSGVEHQL-RREIEIQGHLRH--KHILRMYGYFYDNKNIYLILEYSPGG-----ELY
KKLTAK--------------GSFSERTSARIISDLSRAFEYCHSKHVIHRDIKPENLLLG
VG---------NDVKIADFG-----------------WSVHAPTS---RRNTLCGTLDYL
PPEMVEGR---------------------------------------EHDEQVDTWALGV
LLYEFLVGSPPFETDSHSATYQR-------------------------------------
ISRVDIRWP--RGMPEDAKDLISKLLKKNPRERLALSCIPTHPFVLRNLKN---------
------------------------------------------------------------
------------------------------------------------------------
------------------------------------------------------------
------------------------------------------------------------
------------------------------------------------------------
---------------------------------------------------
>AurACt
------------------------------------------------------------
------------------------------------------------------------
------------------------------------------------------------
------------------------------MNTESKENP-QFQYQHASSG-------VKR
SHQDQSHRAPLSHVD--------HNPSSSTSTAAFQK-----------------------
-------------------------EVEAAQK----------------------------
------------------------------------------------------------
-----------------------------------------------------------G
KQWTLDDFEIGKPLGRGKFGSVYLAREKRT------------------KYIVALKVLQKS
QLLKAGVEHQL-RREIEIQSHLRH--KNILRMYGYFYDAKRIYLILEYSPGG-----ELY
KKLTSK--------------GRFDEKRSATYISDLSKALAHCHKKHVIHRDIKPENLLIG
AT---------GDIKIADFG-----------------WSVHAPSS---RRNTLCGTLDYL
PPEMVEGR---------------------------------------DHDERVDIWSLGV
LLYEFLVGSPPFEAEGHAATYRR-------------------------------------
ISRVDLKFP--PGVAKDAQDLISNLLQKDPNRRMSLESVPKHPWIQRCLKRSR-------
------------------------------------------------------------
------------------------------------------------------------
------------------------------------------------------------
------------------------------------------------------------
------------------------------------------------------------
---------------------------------------------------
>AurADb1GSO103
------------------------------------------------------------
-----------------------------------------MMRGSALAPLDKNKPLVSS
NLPPQLQ----------SKKKIVYRTKKTVSTAKRSIKLQPTYDNTKPKLMT--------
------TSAAPRSYSKSKLLQDSEDKESHAHNIKRKSPPPSLEDEPDILTAITPHSLPPQ
EHHQLFPSPSTSILRSHFPAHENYGNKDDDTTTFFES------SSIWSYN----------
---VYGHVHQRS-----------LNSSPPKEED---------------------------
-----------------------------AAPAQCPSFSFKP------------------
------------------------------------------------------------
KTWSSHDFNVLTQLGKGKFGIVYAATYKQQLDCTSDNSDSEDDGDDDEGGPVALKILHKQ
KVLQCSTAPRLLRREVEIQSRLNH--DNILRLHGYFHDKSSIYLVLEPSESG-----DLY
KNCMS-----------SSSNNSLSLQVSSSYIKQVTLALRYLSQHSVAHRDIKPENLLLC
G-------RHQEIIKLCDFG-----------------WAVHAPPPSHNMRMTLCGTPEYV
PPEMLRYEGEEDEERECAGKTKKKRRRKYSSSSMLSSHTPLSKLRKKYDARFVDSWALGV
LAYEMVLGKTPFYVSRQDQEEEA---------KQKG-CQQHEVIFDRINTFVDIEPMSYR
DLIESRDDMDYEEEGEVFVDFVRGFMKRDPRRRMTMDDALSHPW----------------
------------------------------------------------------------
------------------------------------------------------------
------------------------------------------------------------
------------------------------------------------------------
------------------------------------------------------------
---------------------------------------------------
>AurADb2GSO103
------------------------------------------------------------
------------------------------------------------------------
------------------------------------------------------------
------------------------------------------------------------
--------------------------AEEKAED---------------------------
-----------------------------ARN----------------------------
------------------------------------------------------------
-----------------------------------------------------------G
KQWTLNDFEIGKPLGRGKFGSVYLAREKNT------------------KYIVALKVLQKS
QLLKAGVEHQL-RREIEIQSHLRH--KNILRMYGYFYDAKRIYLILEYSPGG-----ELY
KKLTSK--------------GRFSERVSARYIADLSQALAYCHSKHVIHRDIKPENLLIG
GH---------GEIKIADFG-----------------WSVHAPTS---RRNTLCGTLDYL
PPEMVEGR---------------------------------------EHDEQVDVWSLGV
LLYEFLVGNPPFEAEGHSATYRR-------------------------------------
ISRVDLRFP--KGVPDDAQDLISKLLQKDPRKRMALESIPX-------------------
------------------------------------------------------------
------------------------------------------------------------
------------------------------------------------------------
------------------------------------------------------------
------------------------------------------------------------
---------------------------------------------------
>AurADbGSO104
------------------------------------------------------------
------------------------------------------------------------
------------------------------------------------------------
------------------------------------------------------------
------------------------------------------------------------
------------------------------------------------------------
------------------------------------------------------------
------------------------------------------------------------
--------------------------EKNT------------------KYIVALKVLQKS
QLLKAGVEHQL-RREIEIQSHLRH--KNILRMYGYFYDAKRIYLILEYSPGG-----ELY
KKLTSK--------------GRFSERVSARYIADLSQALAYCHSKHVIHRDIKPENLLIG
GH---------GEIKIADFG-----------------WSVHAPTS---RRNTLCGTLDYL
PPEMVEGR---------------------------------------EHDEQVDVWSLGV
LLYEFLVGNPPFEAEGHSATYRR-------------------------------------
ISRVDLRFP--KGVPDDAQDLISKLLQKDPRKRMALESIPKHPWVIRNVRA---------
------------------------------------------------------------
------------------------------------------------------------
------------------------------------------------------------
------------------------------------------------------------
------------------------------------------------------------
---------------------------------------------------
>AurADb1GSO105
------------------------------------------------------------
-----------------------------------------MMRGSALAPLDKNKPLVSS
NLPPQLQ----------SKKKIVYRTKKTVSTAKRSIKLQPTYDNTKPKLMT--------
------TSAAPRSYSKSKLLQDSEDKESHAHNIKRKSPPPSLEDEPDILTAITPHSLPPQ
EHHQLFPSPSTSILRSHFPAHENYGNKDDDTTTFFES------SSIWSYN----------
---VYGHVHQRS-----------LNSSPPKEED---------------------------
-----------------------------AAPAQCPSFSFKP------------------
------------------------------------------------------------
KTWSSHDFNVLTQLGKGKFGIVYAATYKQQLDCTSDNSDSEDDGDDDEGGPVALKILHKQ
KVLQCSTAPRLLRREVEIQSRLNH--DNILRLHGYFHDKSSIYLVLEPSESG-----DLY
KNCMS-----------SYSNNSLSLQVSSSYIKQVTLALRYLSQHSVAHRDIKPENLLLC
G-------RHQEIIKLCDFG-----------------WAVHAPPPSHNMRMTLCGTPEYV
PPEMLRYEGEEDEERECAGKTKKKRRRKYSSSSMLSSHTPLSKLRKKYDARFVDSWALGV
LAYEMVLGKTPFYVSRQDQEEEA---------KQKG-CQQHEVIFDRINTFVDIEPMSYR
DLIESRDDMDYEEEGEVFVDFVRGFMKRDPRRRMTMDDALSHPW----------------
------------------------------------------------------------
------------------------------------------------------------
------------------------------------------------------------
------------------------------------------------------------
------------------------------------------------------------
---------------------------------------------------
>AurAMp
------------------------------------------------------------
------------------------------------------------------------
------------------------------------------------------------
---------------------------------------------------XNAHKGPAS
GAGLKRTLASGGAGGTQHRVAFDTSASAATTEGTPLDT----------------------
-------------------------KAERARA----------------------------
------------------------------------------------------------
-----------------------------------------------------------G
RQWSLNDFEIGKPLGRGKFGSVYLAREKRS------------------KYIVALKVLQKS
QLLKAGVEHQL-RREIEIQSHLRN--RNILRMFGYFFDQKRVYLILEYSPGG-----ELY
KKLTNR--------------GRFSERTSARYISDLSQALAYCHAKHVIHRDIKPENLLIG
AQ---------GEIKIADFG-----------------WSVHAPTS---RRNTLCGTLDYL
PPEMVEGR---------------------------------------EHDEMVDVWAIGV
LLYEFLVGTPPFEAEGHSATYRR-------------------------------------
ISRVDLRFP--RGVAEDAQDLIRRLLQKDPRKRMALTSVPHHPFVLRNMR----------
------------------------------------------------------------
------------------------------------------------------------
------------------------------------------------------------
------------------------------------------------------------
------------------------------------------------------------
---------------------------------------------------
>AurAPa
------------------------------------------------------------
------------------------------------------------------------
------------------------------------------------------------
------------------------------------------MFEKENVHQNVGTSGVSA
MLKQQRALVSAKNSG--GPKPQRIPFAQQHAQQHESDNYDVKRSL---------------
------------------PTNSISQNVLAAEK----------------------------
------------------------------------------------------------
-----------------------------------------------------------G
KKWTLNDFEIGKPLGRGKFGKVYLAREKKT------------------KYIVALKVLQKS
QLLKAGVEHQL-RREIEIQSHLRH--KNILRMFGYFYDNKRIYIILEYAPGG-----ELY
KLLTSR--------------GRFSERTSARYISDLSQALAYCHNKHVIHRDIKPENLLMG
AK---------GDLKIADFG-----------------WSVHAPTS---RRNTLCGTLDYL
PPEMVEGR---------------------------------------EHDEQVDVWSLGV
LLYEFLVGSPPFEAEGHKATYRR-------------------------------------
ISRVDLRFP--PGLSEEAKDIMSKLLQKDPRKRMALESIPNHPFVLKFAAR---------
------------------------------------------------------------
------------------------------------------------------------
------------------------------------------------------------
------------------------------------------------------------
------------------------------------------------------------
---------------------------------------------------
>AurASc
------------------------------------------------------------
------------------------------------------------------------
------------------------------------------------------------
---------------------------------------------MYAVGKENGVNASAA
MM-----PSEPSS-SSK-HQQQPLTVDDDNSELEAAFL----------------------
---------------------AKSNEDDAAKA----------------------------
------------------------------------------------------------
-----------------------------------------------------------G
TRWTLNDFEIGKPLGRGKFGKVYLARERRT------------------KYIVALKVLSKS
QLLKSGVEHQL-RREIEIQAHLRH--RHILRMYGYFFDNKNIYLILEYSPGG-----ELY
KKLTAK--------------GCFSERTAARFISDLSQAMKYCHSKHVIHRDIKPENLLLG
AK---------NDVKIADFG-----------------WSVHAPTS---RRNTLCGTLDYL
PPEMVEGR---------------------------------------EHDEQVDTWALGI
LLYXFLVGVPPFETESHSATYRR-------------------------------------
IQRVDIRWP--HGLPEDAKDLISKLLKKDPRQRLPLECIPKHPFVLRNLRG---------
------------------------------------------------------------
------------------------------------------------------------
------------------------------------------------------------
------------------------------------------------------------
------------------------------------------------------------
---------------------------------------------------
>AurASd
------------------------------------------------------------
------------------------------------------------------------
------------------------------------------------------------
---------------------------------------------MYAVGKENGVNASAA
MM-----PSEPSSSSSKQQQQQPITVDDDNSELEAAFL----------------------
---------------------AKSNEDDAAKA----------------------------
------------------------------------------------------------
-----------------------------------------------------------G
TRWTLNDFEIGKPLGRGKFGKVYLARERRT------------------KYIVALKVLSKS
QLLKSGVEHQL-RREIEIQAHLRH--RHILRMYGYFYDNKNIYLILEYSPGG-----ELY
KKLTAK--------------GCFSERTAARFISDLSQAMKYCHSKHVIHRDIKPENLLLG
AK---------NDVKIADFG-----------------WSVHAPTS---RRNTLCGTLDYL
PPEMVEGR---------------------------------------EHDEQVDTWALGI
LLYEFLVGVPPFETESHSATYRR-------------------------------------
IQRVDIRWP--HGLPEDAKDLISKLLKKDPRQRLPLECIPKHPFVLRNLRG---------
------------------------------------------------------------
------------------------------------------------------------
------------------------------------------------------------
------------------------------------------------------------
------------------------------------------------------------
---------------------------------------------------
>AurASg
------------------------------------------------------------
------------------------------------------------------------
------------------------------------------------------------
------------------------------------XTSLINSSKMYAVGKENGVNAAAA
MM-----PSVPSS-----SKSQPIAVDEDNAELEAAFL----------------------
---------------------AKSNEDDAAKA----------------------------
------------------------------------------------------------
-----------------------------------------------------------G
TRWTLNDFEIGKPLGRGKFGKVYLARERRT------------------KYIVALKVLSKS
QLLKSGVEHQL-RREIEIQAHLRH--RHILRMYGYFYDNKNIYLILEYSPGG-----ELY
KKLTAK--------------GCFSERTAARFISDLSQAMKYCHSKHVIHRDIKPENLLLG
AK---------NDVKIADFGXNLLLGAKNDVKIADFGWSVHAPTS---RRNTLCGTLDYL
PPEMVEGR---------------------------------------EHDEQVDTWALGI
LLYEFLVGVPPFETESHSATYRR-------------------------------------
IQRVDIRWP--HGLPEDAKDXNFEVAEEGSEAEASFGMYSEASICVEEFEGMKSSNDGQY
MKGVEREESEYLTDE---------------------------------------------
------------------------------------------------------------
------------------------------------------------------------
------------------------------------------------------------
------------------------------------------------------------
---------------------------------------------------
>AurASj
------------------------------------------------------------
------------------------------------------------------------
------------------------------------------------------------
---------------------------------------------MHAVGKENGVNAAAA
MM-----PSAPSS-----SKSQPISVDEDNAELEAAFL----------------------
---------------------AKSNEDDAAKA----------------------------
------------------------------------------------------------
-----------------------------------------------------------G
TRWTLNDFEIGKPLGRGKFGKVYLARERRT------------------KYIVALKVLSKG
QLLKSGVEHQL-RREIEIQAHLRH--RHILRMYGYFYDNKNIYLILEYSPGG-----ELY
KKLTAK--------------GCFSERTAARFISDLSQAMKYCHSKHVIHRDIKPENLLLG
AK---------NDVKIADFG-----------------WSVHAPTS---RRNTLCGTLDYL
PPEMVEGR---------------------------------------EHDEQVDTWALGI
LLYEFLVGVPPFETESHSATYRR-------------------------------------
IQRVDIRWP--HGLPEDAKDLISKLLKKDPRQRLPLECIPKHPFVLRNLRG---------
------------------------------------------------------------
------------------------------------------------------------
------------------------------------------------------------
------------------------------------------------------------
------------------------------------------------------------
---------------------------------------------------
>AurASm
------------------------------------------------------------
------------------------------------------------------------
------------------------------------------------------------
---------------------------------------------MYAVGKENGVNASAA
MM-----PSEPSS-SSKHHQQQPLTVDDDNSELEAAFL----------------------
---------------------AKSNEDDAAKA----------------------------
------------------------------------------------------------
-----------------------------------------------------------G
TRWTLNDFEIGKPLGRGKFGKVYLARERRT------------------KYIVALKVLSKS
QLLKSGVEHQL-RREIEIQAHLRH--RHILRMYGYFFDNKNIYLILEYSPGG-----ELY
KKLTAK--------------GCFSERTAARFISDLSQAMKYCHSKHVIHRDIKPENLLLG
AK---------NDVKIADFG-----------------WSVHAPTS---RRNTLCGTLDYL
PPEMVEGR---------------------------------------EHDEQVDTWALGI
LLYEFLVGVPPFETESHSATYRR-------------------------------------
IQRVDIRWP--HGLPEDAKDLISKLLKKDPRQRLPLECIPKHPFVLRNLRG---------
------------------------------------------------------------
------------------------------------------------------------
------------------------------------------------------------
------------------------------------------------------------
------------------------------------------------------------
---------------------------------------------------
>AurASme
------------------------------------------------------------
------------------------------------------------------------
------------------------------------------------------------
---------------------------------------------MYAVGKENGVNASAA
MM-----PSEPTS-----SKSQPIAVDEDNAELEAAFL----------------------
---------------------AKSNEEDAAKA----------------------------
------------------------------------------------------------
-----------------------------------------------------------G
TRWTLNDFEIGKPLGRGKFGKVYLARERRT------------------KYIVALKVLSKS
QLLKSGVEHQL-RREIEIQAHLRH--RHILRMYGYFYDNKNIYLILEYSPGG-----ELY
KKLTAK--------------GCFSERTAARFISDLSQAMKYCHSKHVIHRDIKPENLLLG
AK---------NDVKIADFG-----------------WSVHAPTS---RRNTLCGTLDYL
PPEMVEGR---------------------------------------EHDEQVDTWALGI
LLYEFLVGVPPFETESHSATYRR-------------------------------------
IQRVDIRWP--HGLPEDAKDLISKLLKKDPRQRLPLECIPKHPFVLRNLRG---------
------------------------------------------------------------
------------------------------------------------------------
------------------------------------------------------------
------------------------------------------------------------
------------------------------------------------------------
---------------------------------------------------
>AurATaCCMP982
------------------------------------------------------------
------------------------------------------------------------
--------------------------------------------XPKVTVENKAAVIATH
HTYHPPTMQSSATNKENARIGNQAAAFQSSPHFNRNALKRAGSNLETTSPRAMMKLNNQS
QS-----TSALRPINESSSSSPFESSSTSTPSMEAAFL----------------------
---------------------ANEKMDEAAKA----------------------------
------------------------------------------------------------
-----------------------------------------------------------G
TRWTLHDFEIGKPLGRGKFGKVYLARERRT------------------KYIVALKVLSKN
QLLKSGVEHQL-RREIEIQAHLRH--RHILRMYGYFYDNKNIYLILEYSPGG-----ELY
KKLTAK--------------GRFSERTAARFISDLSTAMKYCHTKHVIHRDIKPENLLLG
AK---------NDVKIADFG-----------------WSVHAPTS---RRNTLCGTLDYL
PPEMVEGQ---------------------------------------EHDEQVDVWALGV
LLYEFLVGVPPFETESHSATYRR-------------------------------------
IQRVDIRWP--NGMPEDAKDLISKLLKKDPRQRLPLECIPRHPFVLRNLKD---------
------------------------------------------------------------
------------------------------------------------------------
------------------------------------------------------------
------------------------------------------------------------
------------------------------------------------------------
---------------------------------------------------
>AurATaL6-D
------------------------------------------------------------
------------------------------------------------------------
------------------------------------------------------------
--------------------------------------------------------MMET
LRVEDKENIHNNENFDSLKPKNGLKRGLL---DATNA-----------------------
---------------------------EKAKN----------------------------
------------------------------------------------------------
-----------------------------------------------------------G
KQWSLNDFEIGKPLGRGKFGSVYLAREKRT------------------KYIVAIKVLQKS
QLLKAGVEHQL-RREIEIQAHLRH--CHILRMYGYFYDAKRIYLILEYSPGG-----ELY
KRLTIK--------------GRFNEKVSARYISDLSQALDYCHQKHVIHRDIKPENLLVG
AY---------GEIKIADFG-----------------WSVHAPSS---RRNTLCGTLDYL
PPEMVEGR---------------------------------------EHDEKVDVWSLGV
LLYEFLVGSPPFEAEGHSATYRR-------------------------------------
ISRVDLQFP--KGMPEDARDLIGKLLVKNPKKRLELKNIPKHPWVLRNVR----------
------------------------------------------------------------
------------------------------------------------------------
------------------------------------------------------------
------------------------------------------------------------
------------------------------------------------------------
---------------------------------------------------
>AurATf
------------------------------------------------------------
------------------------------------------------------------
------------------------------------------------------------
---------------------------------------------------------MEA
VQHNKENVCDENSGNVRLMKNQRLKPKRA-MGEESNT-----------------------
---------------------------EKAKR----------------------------
------------------------------------------------------------
-----------------------------------------------------------G
KQWSLNDFEIGKPLGRGKFGSVYLAREKRT------------------KYIVAIKVLQKS
QLLKAGVEHQL-RREIEIQSHLRH--RNILRMYGYFYDAKRIYLILEYSPGG-----ELY
KRLTIK--------------GRFSEKVSARYIADLSQALDYCHHKHVIHRDIKPENLLVG
AY---------GEIKIADFG-----------------WSVHAPTS---RRNTLCGTLDYL
PPEMVEGR---------------------------------------EHDEQVDVWSLGV
LLYEFLVGNPPFEAEGHNATYRR-------------------------------------
ISRVDLQFP--KGMPEDAQDLIAKLLQKDPKKRMPLKNISQHPWVLRNVK----------
------------------------------------------------------------
------------------------------------------------------------
------------------------------------------------------------
------------------------------------------------------------
------------------------------------------------------------
---------------------------------------------------
>AurATn
------------------------------------------------------------
------------------------------------------------------------
------------------------------------------------------------
---------------------------------------------------------MET
V-HDKENVCVDNSSNVRLN--QMLKSKR---TEESNI-----------------------
---------------------------EKAKN----------------------------
------------------------------------------------------------
-----------------------------------------------------------G
KKWSLHDFEIGKPLGRGKFGSVYLAREKGT------------------KYIVAIKVLQKS
QLQKAGVEHQL-RREIEIQSHLRH--RNILRMYGYFYDAKRIYLILEYSPGG-----ELY
KRLTIK--------------GRFSEKVSARYISDLAQALDYCHHKHVIHRDIKPENLLVG
AY---------GEIKIADFG-----------------WSVHAPTS---RRNTLCGTLDYL
PPEMVEGR---------------------------------------EHDEQVDVWSLGV
LLYEFLIGNPPFEAEGHNATYRR-------------------------------------
ISRVDLQFP--NGVPEDAQDLISRLLQKDPRKRMPLKNISKHPWVLRNTK----------
------------------------------------------------------------
------------------------------------------------------------
------------------------------------------------------------
------------------------------------------------------------
------------------------------------------------------------
---------------------------------------------------
>AurATr
------------------------------------------------------------
------------------------------------------------------------
------------------------------------------------------------
------------------------------------------------------------
------------------------------------------------------------
------------------------------------------------------------
------------------------------------------------------------
---------------------------------------------------------MEQ
PAVQIGQYVLGKNLGIGAFGKVKLATHAIT------------------NHKVAVKILNKA
KIKQLGMEEKV-QREINILHLCTH--PHIIRLYEVIDTPTDIFLVNEYVSGG-----ELF
DYIVSK--------------GRLSADEARNFFHQIVSGVEYCHFQKIVHRDLKPENLLLD
SN---------LNIKIADFG-----------------LSNLMRDG--DFLRTSCGSPNYA
APEVISGH--------------------------------------LYAGPEVDVWSCGV
ILYALLCGSLPFDDESIPNLFKK-------------------------------------
IKSGMYSLP--SHLSQLARNLIPRMLEVDPMKRITIPEIRLHPWFQHKLPPYLRHPPELM
EKQERVVDPAVIDEVMKLPFHKAYQHLANGGMNGMPSGSPQNHPSHPLITRELVESAASL
EDSREDGAPKVLRDLRVAYELILDHKHTRLRVMEVARAIREAASATPPAFSPGGSRX---
------------------------------------------------------------
------------------------------------------------------------
------------------------------------------------------------
---------------------------------------------------
>AurATp
------------------------------------------------------------
------------------------------------------------------------
------------------------------------------------------------
------------------------------------------------------------
--------------------------------MEAEFL----------------------
---------------------SKTKDDEAAKA----------------------------
------------------------------------------------------------
-----------------------------------------------------------G
TRWTLQDFEIGKPLGRGKFGKVYLARERRT------------------KYIVALKVLSKA
QLLKSGVEHQL-RREIEIQAHLRH--RHILRMYGYFYDNKNIYLILEYSPGG-----ELY
KKLTAK--------------GRFSERTAARFISDLSLAMKYCHSKHVIHRDIKPENLLLG
AK---------NDVKIADFG-----------------WSVHAPTS---RRNTLCGTLDYL
PPEMVEGR---------------------------------------EHDEQVDTWALGV
LLYEFLVGVPPFETESHGATYRR-------------------------------------
IQRVDIRWP--SGMPEDAKDLISKLLKKDPRARLPLECVPKHPFVLRNLRV---------
------------------------------------------------------------
------------------------------------------------------------
------------------------------------------------------------
------------------------------------------------------------
------------------------------------------------------------
---------------------------------------------------
>AurATwCCMP1010
------------------------------------------------------------
------------------------------------------------------------
------------------------------------------------------------
-------------------MEDYDKENAHNTAIRSAGMASHFGHGSGPVGPLKFSKPSAP
LKG----PTKHHVMTMSSNPAIEEGIEEEPDEEEPSEE----------------------
---------------------ALEDNVDAVAAHL--------------------------
------------------------------------------------------------
--------------------------------------------------------AASG
RRWTINDFEIGKPLGRGKFGKVYLARERRS------------------KYIVALKCLSKS
QLLRNGCEHQL-RREIEIQAHLRH--KNILRMYGYFYDNKNVYLILEYSPGG-----ELY
KRLTAK--------------GRFSERTSAKFICDLSKAFRYCHSKHVIHRDIKPENLLLG
AH---------NDIKIADFG-----------------WSVHAPTS---RRNTMCGTLDYL
PPEMVEGQ---------------------------------------EHDEQVDTWALGV
LLYEFLVGCPPFEAETQAMTYRR-------------------------------------
ITRVDIRWP--SGMAEDAKDLISKLLKKDPRQRLSLECIPKHPFVLRNLKE---------
------------------------------------------------------------
------------------------------------------------------------
------------------------------------------------------------
------------------------------------------------------------
------------------------------------------------------------
---------------------------------------------------
>AurAlikeTwCCMP1010
------------------------------------------------------------
------------------------------------------------------------
------------------------------------------------------------
----------------------------------------SASATPAVTTVARRLVEVEE
NDGAAEVLPESIEYLEATASSLGVDSRSNEASHCLAD-----------------------
-----------------------RSSSPPAG-----------------------------
-------------------------------SAHSSRNTFGG------------------
------------------------------------------------------------
-RFSLSDFQILRKLGEGGFGEVFMANHTES------------------GYIVALKCVSKF
KIKSDTTYMRNIRREVEAHAHLRH--DNIVRMYGFFHDDHWLYFILECCVKG-----DLS
QKLYK--------------ERVFAEATAAKYFCEVNDALIYCHSRNVIHRDIKPGNVFIA
LK------HGREVLKLADFG-----------------FSVHS---VSGMRRTGCGTLYYM
APEICKN---------------------------------------QVHGMKVDNWSMGV
MLYEFLAGYPPFRVLSTN-------------------------------------VDDLK
REIITGELAYPDSMVLDARDLIYRLMKKKAKNRLPLEDIRNHPFVSRNVRFN--------
------------------------------------------------------------
------------------------------------------------------------
------------------------------------------------------------
------------------------------------------------------------
------------------------------------------------------------
---------------------------------------------------
>AurATwCCMP1336
------------------------------------------------------------
------------------------------------------------------------
------------------------------------------------------------
-------------------MEDYDKENAHNTAIRSAGMASHFGHGSGPVGPLKFSKPSAP
LKG----PTKHHVMTMSSNPAIEEGIEEEPDEEEPSEE----------------------
---------------------ALEDNVDAVAAHL--------------------------
------------------------------------------------------------
--------------------------------------------------------AASG
RRWTINDFEIGKPLGRGKFGKVYLARERRS------------------KYIVALKCLSKS
QLLRNGCEHQL-RREIEIQAHLRH--KNILRMYGYFYDNKNVYLILEYSPGG-----ELY
KRLTAK--------------GRFSERTSAKFICDLSKAFRYCHSKHVIHRDIKPENLLLG
AH---------NDIKIADFG-----------------WSVHAPTS---RRNTMCGTLDYL
PPEMVEGQ---------------------------------------EHDEQVDTWALGV
LLYEFLVGCPPFEAETQAMTYRR-------------------------------------
ITRVDIRWP--SGMAEDAKDLISKLLKKDPRQRLSLECIPKHPFVLRNLKE---------
------------------------------------------------------------
------------------------------------------------------------
------------------------------------------------------------
------------------------------------------------------------
------------------------------------------------------------
---------------------------------------------------
>AurAlikeTwCCMP1336
------------------------------------------------------------
------------------------------------------------------------
------------------------------------------------------------
--------------------------------------XASASATPAVTTVARRLVEVEE
NDGAAEVLPESIEYLEATASSLGVDSRSNEASHCLAD-----------------------
-----------------------RSSSPPAG-----------------------------
-------------------------------SAHSSRNTFGG------------------
------------------------------------------------------------
-RFSLSDFQILRKLGEGGFGEVFMANHTES------------------GYIVALKCVSKF
KIKSDTTYMRNIRREVEAHAHLRH--DNIVRMYGFFHDDHWLYFILECCVKG-----DLS
QKLYK--------------ERVFAEATAAKYFCEVNDALIYCHSRNVIHRDIKPGNVFIA
LK------HGREVLKLADFG-----------------FSVHS---VSGMRRTGCGTLYYM
APEICKN---------------------------------------QVHGMKVDNWSMGV
MLYEFLAGYPPFRVLSTN-------------------------------------VDDLK
REIITGELAYPDSMVLDARDLIYRLMKKKAKNRLPLEDIRNHPFVSRNVRFN--------
------------------------------------------------------------
------------------------------------------------------------
------------------------------------------------------------
------------------------------------------------------------
------------------------------------------------------------
---------------------------------------------------
>AurCTd
------------------------------------------------------------
------------------------------------------------------------
------------------------------------------------------------
------------------------------------------------------------
-------------------------------XPVYPP-----MHGAYGG-----------
---AFGGYPQDQ-------------TVPSSQ-----------------------------
--------------------------------MTASASQQQ-------------------
------------------------------------------------------------
RSWSSEDFDFGRQMGKGKFGIVYGATEKR------------------TGLIVALKVLNKG
RVLKCGVAPKLLRREVEIQARLNH--ENIVRLHGYFHDPTKVCLLLQHAPDG-----DLY
QLMSRRAEQGDNGNGCYPNNGALPHAVAASFTAQVASALAYLAQHHVAHRDIKPENLLLS
GINEHREPTPETRVKLADFG-----------------WAVHAPPPVHHRRSTLCGTPEYV
PPEMIRRPQLSCRRRGSSTSSDGS-----TMSSCESSSSSSLMQPRNYDARYVDSWALGV
LVCEMVRGKTPFFLSQSAQKTRA---------EEKGYSNAHETVFDLIREFQ--PERDLI
VVVPDEDPQKKADNEKDFVSLVRSLLRDDPESRLNVNDVMFHPWVTRHG-IECCDNGKRS
DEEAALXPCEDGEGQKSKEGCWLIGEVRALYYAFSTSPDCCDEGKT--------------
------------------------------------------------------------
------------------------------------------------------------
------------------------------------------------------------
------------------------------------------------------------
---------------------------------------------------
>AurATo
------------------------------------------------------------
------------------------------------------------------------
------------------------------------------------------------
------------------------------------------------------------
------------------------------------------------------------
------------------------------------------------------------
------------------------------------------------------------
------------------------------------------------------------
------------------------------------------------------------
-------------------------------MYGYFYDNKNIYLILEYSPGG-----ELY
KKLTAK--------------GRFSERTSARFISDLSQAMKYCHNKHVIHRDIKPENLLLG
AK---------NDVKIADFG-----------------WSVHAPTS---RRNTLCGTLDYL
PPEMVEGR---------------------------------------EHDEQVDTWALGV
LLYEFLVGVPPFETESHSATYRR-------------------------------------
IQRVDIRWP--TGMPEDARDLIGKLLKKDPTKRLPLESIPRHPFVLRNLRDS--------
------------------------------------------------------------
------------------------------------------------------------
------------------------------------------------------------
------------------------------------------------------------
------------------------------------------------------------
---------------------------------------------------
>AurATp
------------------------------------------------------------
------------------------------------------------------------
------------------------------------------------------------
--------------------MLGSYKDKENARIDGNHHKVFQSSSPHFNRNNPNKRAGPP
MMKLNSKQPSSGSLRSIAESSTSSSSSSSSDPAEAEFL----------------------
---------------------AKEKMDEAAKA----------------------------
------------------------------------------------------------
-----------------------------------------------------------G
TRWTLEDFEIGKPLGRGKFGKVYLARERRT------------------KYIVALKVLSKS
QLLKSSVEHQL-RREIEIQAHLRH--RHILRMYGYFYDNKNIYLILEYSPGG-----ELY
KKLTAR--------------GRFSERTAARFISDLSTAMKYCHSKHVIHRDIKPENLLLG
AR---------NDVKIADFG-----------------WSVHAPTS---RRNTLCGTLDYL
PPEMVEGR---------------------------------------EHDXAGGHVGAGG
APVRVFGGDAPLRDGEPQRDVPE-------------------------------------
DPEGGHTVA--RGHAGGRERPDLEATEEGSEAEAAVGVHSQTSLRAEEFEGLRNHCAGRK
E-----------------------------------------------------------
------------------------------------------------------------
------------------------------------------------------------
------------------------------------------------------------
------------------------------------------------------------
---------------------------------------------------
>AurAAg
------------------------------------------------------------
------------------------------------------------------------
------------------------------------------------------------
------------------------------------------------XKENTGDGFAPG
HKRTLDQRLPLSE---------DQSLSNSRNLNNDGKA----------------------
-----------------------ESMEERAQK----------------------------
------------------------------------------------------------
-----------------------------------------------------------G
KQWSLNDFEIGKPLGRGKFGSVYLAREKRT------------------KYIVAIKVLQKS
QLLKAGVEHQL-RREIEIQSHLRH--RNILRMYGYFYDSKRIYLILEYSPGG-----ELY
KRLTNK--------------GRFSEKTSAKYISDLSQALDYCHKKHVIHRDIKPENLLVG
AH---------GEIKIADFG-----------------WSVHAPTS---RRNTLCGTLDYL
PPEMVEGR---------------------------------------EHDEQVDVWSLGV
LLFEFLVGNPPFEAEGHSATYRR-------------------------------------
ISRVDLRFP--NGVPPDAQDLIRKLLQKDPRKRMSLQSIPTHPWVLRVLRS---------
------------------------------------------------------------
------------------------------------------------------------
------------------------------------------------------------
------------------------------------------------------------
------------------------------------------------------------
---------------------------------------------------
>AurAlikeGo
------------------------------------------------------------
------------------------------------------------------------
------------------------------------------------------------
--------------------------------------------------MSAAVMRSPT
KENYGDVPYDPKSISSFKRTLGPSASHNTSSSSGS-------------------------
--------------------------ANMAKQ----------------------------
------------------------------------------------------------
-----------------------------------------------------------G
KHWELNDFEIGKPLGKGKFGSVYLAREKTT------------------KYIVAIKVLKKS
QLLKSGVEHQL-RREIEIQSHLRH--THILRMYGYFYDHKSIYLILEYSPGG-----ELY
KKLVSR--------------GRFSEKTAAQYTSDLAEALEYCHSKNIIHRDIKPENLLLG
SR---------GEIKIADFG-----------------WSVHAPTS---RRNTMCGTLDYL
PPEMVEGH---------------------------------------DHDENVDNWTVGI
LLYEFLVGNPPFEARTHADTYKR-------------------------------------
ILSVDLRFP--DVVPQDARDLIRRLLKKNPAQRLSWREVRHHPWVLRNIRP---------
------------------------------------------------------------
------------------------------------------------------------
------------------------------------------------------------
------------------------------------------------------------
------------------------------------------------------------
---------------------------------------------------
>AurALp
------------------------------------------------------------
------------------------------------------------------------
------------------------------------------------------------
------------------------------------------------------------
------------------------------------------------------------
------------------------------------------------------------
------------------------------------------------------------
------------------------------------------------------------
------------------------------------------------------------
------------------------------------------------------------
-------------------------------------XLEYCHAKHVIHRDIKPENLLLG
AH---------GEIKIADFG-----------------WSVHAPTS---RRNTLCGTLDYL
PPEMVEGR---------------------------------------EHDEKVDVWALGV
LLFEFLVGNPPFEAEGHHATYRR-------------------------------------
ISRVDLRFP--RGFPDDAQDLVRKMLQKDPSKRIELSQVPKHPFVVRHAAKKNDIFN---
------------------------------------------------------------
------------------------------------------------------------
------------------------------------------------------------
------------------------------------------------------------
------------------------------------------------------------
---------------------------------------------------
>AurASc
------------------------------------------------------------
------------------------------------------------------------
------------------------------------------------------------
---------------------------------------------------------XGD
GGVGSNSQKSSGFKRA-LGTNGQNAANMASNH----------------------------
---------------------HDDATADKAAA----------------------------
------------------------------------------------------------
-----------------------------------------------------------G
RQWSLNDFEIGKPLGRGKFGSVYLAREKRS------------------KYIVAIKVLQKS
QLQKASVEHQL-RREIEIQSHLRN--RNILRMYGYFYDTKRIYLILEYSPGG-----ELY
KRLVSK--------------GRFDEHTSAQYISDLAQALDYCHQKHVIHRDIKPENLLVG
AH---------GEIKIADFG-----------------WSVHAPTS---RRNTMCGTLDYL
PPEMVEGR---------------------------------------DHDEQVDVWSLGV
LLFEFLVGNPPFEADGHNATYRR-------------------------------------
ISRVDLRFPAG--VAPDAQDLIRKLLRKDPRERMSLKLISNHPFVIRALGKAEK------
------------------------------------------------------------
------------------------------------------------------------
------------------------------------------------------------
------------------------------------------------------------
------------------------------------------------------------
---------------------------------------------------
>AurASr
------------------------------------------------------------
------------------------------------------------------------
------------------------------------------------------------
------------------------------------------------------------
-MMDKENMFGSNIKPSSFNMKRTLGEASSNSDPESQE-----------------------
---------------------------AKAQC----------------------------
------------------------------------------------------------
-----------------------------------------------------------G
KQWSLNDFEIGKPLGRGKFGSVYLAREKRT------------------KYIVAIKVLQKS
QLQKAGVEHQL-RREIEIQSHLRH--RNILRMYGYFYDAKRIYLILEYSPGG-----ELY
KRLTIKGASPXXXXX----KGRFSEKQSAKYVADLAQALDYCHVKHVIHRDIKPENLLVG
AY---------GEIKIADFG-----------------WSVHAPTS---RRNTLCGTLDYL
PPEMVEGR---------------------------------------EHDEQVDVWSLGV
LLYEFLVGSPPFEAEGHSATYRR-------------------------------------
ISRVDLIFP--KGVPEDAQDLIRKLLQKDPRKRMSLKHIPRHPWVLRNNSK---------
------------------------------------------------------------
------------------------------------------------------------
------------------------------------------------------------
------------------------------------------------------------
------------------------------------------------------------
---------------------------------------------------
>AurAUa
------------------------------------------------------------
------------------------------------------------------------
------------------------------------------------------------
---------------------------------------------MENRIKQRFATNMDK
ENMGANVKCSPSFKRT------LFEQQINTEH----------------------------
----------------------SNINTKMHGK----------------------------
------------------------------------------------------------
-----------------------------------------------------------N
TQWSLNDFEIGKPLGRGKFGSVYLAREKSS------------------KYIVAIKVLQKS
QLQKAGVEHQL-RREIEIQSHLRH--RNILRMYGYFYDSKRIYLILEYSPGG-----ELY
KRLTIK--------------GRFSEKQSAKYISDLALALDYCHSKHVIHRDIKPENLLVG
AY---------GEIKIADFG-----------------WSVHAPTS---RRNTLCGTLDYL
PPEMVEGR---------------------------------------DHDEQVDVWCLGV
LMFEFLVGNPPFEAAGHSDTYRR-------------------------------------
ISKVDLKFPKG--VPDDAQDLIRKLLQKDPRKRMALKNIPSHPWIIRNLSKK--------
------------------------------------------------------------
------------------------------------------------------------
------------------------------------------------------------
------------------------------------------------------------
------------------------------------------------------------
---------------------------------------------------
>AurAA
------------------------------------------------------------
------------------------------------------------------------
------------------------------------------------------------
----------------------------------------------------MTMSSIDK
ENMETNSPVKAGWKRGLLSPKAAFEAEVEKVE----------------------------
---------------------DGGQRDEKAHL----------------------------
------------------------------------------------------------
-----------------------------------------------------------G
QRWSLKDFEIGKPLGKGKFGSVYLAREKRS------------------KYIVAIKVLQKS
QLLKAGVEHQL-RREIEIQSHLRH--RNILRMYGYFYDAKRIYLILEYSPGG-----EMY
KRLTAK--------------GRFSEKVSARYISDLAMALQYCHQKHVIHRDIKPENLLVG
AC---------GEVKIADFG-----------------WSVHAPTS---RRNTLCGTLDYL
PPEMVEGR---------------------------------------EHDEQVDVWSLGV
LLYEFLTGTPPFEAEGHSATYRR-------------------------------------
ISRVDLRFPRG--VPEDAQDLIRKLLVKDPRKRMSLSSVPTTLGYFVTPSTTTTTTTARV
LAFAIAVAVSCHRATDDVSVFQLSYGFWSTYKAERARFGIKWSCAFX-------------
------------------------------------------------------------
------------------------------------------------------------
------------------------------------------------------------
------------------------------------------------------------
---------------------------------------------------
>AurAAp
------------------------------------------------------------
------------------------------------------------------------
------------------------------------------------------------
------------------------------------------------------------
------------------------------------------------------------
------------------------------------------------------------
------------------------------------------------------------
------------------------------------------------------------
------------------------------------------------------------
------XEHQL-RREIEIQSHLRH--KNILRMYGYFYDAKRIYLILEYSPGG-----EMY
KRLTAK--------------GRFSEKVSARYIADLAMALQYCHKKHVIHRDIKPENLLVG
AC---------GEVKIADFG-----------------WSVHAPTS---RRNTLCGTLDYL
PPEMVEGR---------------------------------------EHDEQVDVWSLGV
LLYEFLTGAPPFEAEGHSATYRR-------------------------------------
ISRVDLRFP--RGVPEDAQDLIRNLLVKDPRKRMSLNNVPKHPWVLRHMKHSHHY-----
------------------------------------------------------------
------------------------------------------------------------
------------------------------------------------------------
------------------------------------------------------------
------------------------------------------------------------
---------------------------------------------------
>AurAAr
------------------------------------------------------------
------------------------------------------------------------
------------------------------------------------------------
------------------------------------------------------------
------------------------------------------------------------
------------------------------------------------------------
------------------------------------------------------------
------------------------------------------------------------
---------XGKPLGRGKFGSVYLAREKQT------------------KYIVAIKVLQKN
QLLKNGTARNR-NPESPATP-------NILRMYGYFYDAKRIYLILEYSPGG-----ELY
KRLSAK--------------GRFTEQTSARYISDLSQALDYCHSKHVIHRDIKPENLLLG
GE---------GEIKIADFG-----------------WSVHAPTS---RRNTLCGTLDYL
PPEMVEGR---------------------------------------EHDEKVDIWSLGV
LLFEFLVGNPPFESAGHNATYRR-------------------------------------
IARVDLNFPR--EVPLDAQDLIRKLLQKDPRNRLDLKSIPSHPWVVRNLKSQQG------
------------------------------------------------------------
------------------------------------------------------------
------------------------------------------------------------
------------------------------------------------------------
------------------------------------------------------------
---------------------------------------------------
>AurAE
------------------------------------------------------------
------------------------------------------------------------
------------------------------------------------------------
--------------------------------------------------MAMTMSAIDK
ENFDSNSPAKASWKRGLLSPKAAFEAEVDKAE----------------------------
---------------------AASQHDENTQN----------------------------
------------------------------------------------------------
-----------------------------------------------------------G
QRWSLKDFEIGKPLGRGKFGSVYLAREKRS------------------KYIVAIKVLQKS
QLLKAGVEHQL-RREIEIQSHLRH--RNILRMYGYFYDAKRVYLILEYSPGG-----EMY
KRLTQK--------------GRFSEKISARYISDLALALQYCHNKHVIHRDIKPENLLVG
AC---------GEIKIADFG-----------------WSVHAPTS---RRNTLCGTLDYL
PPEMVEGR---------------------------------------EHDEQVDVW----
------------------------------------------------------------
------------------------------------------------------------
------------------------------------------------------------
------------------------------------------------------------
------------------------------------------------------------
------------------------------------------------------------
------------------------------------------------------------
---------------------------------------------------
>AurAFkL26 C5
------------------------------------------------------------
------------------------------------------------------------
------------------------------------------------------------
---------------------------------------------------------MDK
ENS----ATATARHWNTKQQEQQQQQKSLNFEKSS-------------------------
-------SFRGASSSSS--FHLDDEMAQRARQ----------------------------
------------------------------------------------------------
-----------------------------------------------------------G
KQWSLNDFEIGKPLGRGKFGAVYLAREKQS------------------KYIVAIKVLHKS
QLLKAGVEHQL-RREIEIQSHLRH--RNILRMYGYFYDSKRIYLILEYSPGG-----ELY
KRLTQK--------------GRFSERTSARYISDLATALDFCHMKHVIHRDIKPENLLIG
AH---------AEIKIADFG-----------------WSVHAPTS---RRNTLCGTLDYL
PPEMVEGR---------------------------------------DHDEKVDVWSLGV
LLYEFLYGGPPFEAEGHSATYRR-------------------------------------
ISRVDLRFPPRPEVSEDAKDLIRRFLVKEPHSRIRLKDVPKHPWVVRQLNEANYS-----
------------------------------------------------------------
------------------------------------------------------------
------------------------------------------------------------
------------------------------------------------------------
------------------------------------------------------------
---------------------------------------------------
>AurAFkL2 C3
------------------------------------------------------------
------------------------------------------------------------
------------------------------------------------------------
---------------------------------------------------------MDK
ENS----ATATAHHWNTKQQEQQQQQKSLNFEKSS-------------------------
-------SFRGASSSSS--FHLDDEMAQRARQ----------------------------
------------------------------------------------------------
-----------------------------------------------------------G
KQWSLNDFEIGKPLGRGKFGAVYLAREKQS------------------KYIVAIKVLHKS
QLLKAGVEHQL-RREIEIQSHLRH--RNILRMYGYFYDSKRIYLILEYSPGG-----ELY
KRLTQK--------------GRFSERTSARYISDLATALDFCHMKHVIHRDIKPENLLIG
AH---------AEIKIADFG-----------------WSVHAPTS---RRNTLCGTLDYL
PPEMVEGR---------------------------------------DHDEKVDVWSLGV
LLYEFLYGGPPFEAEGHSATYRR-------------------------------------
ISRVDLRFPPRPEVSEDAKDLIRRFLVKEPHSRIRLKDVPKHPWVVRQLNEANYS-----
------------------------------------------------------------
------------------------------------------------------------
------------------------------------------------------------
------------------------------------------------------------
------------------------------------------------------------
---------------------------------------------------
>AurAFc
------------------------------------------------------------
------------------------------------------------------------
------------------------------------------------------------
------------------------------------------------------------
------------------------------------------------------------
-------------------------MAQRARQ----------------------------
------------------------------------------------------------
-----------------------------------------------------------G
KQWSLNDFEIGKPLGRGKFGAVYLAREKQS------------------KYIVAIK-----
----AGVEHQL-RREIEIQSHLRH--RNILRMYGYFYDSKRIYLILEYSPGG-----ELY
KRLTQK--------------GHFSERASASYISQLATALDFCHQKHVIHRDIKPENLLIG
AH---------AEIKIADFG-----------------WSVHAPTS---RRNTLCGTLDYL
PPEMVEGR---------------------------------------DHDHQVDVWSLGV
LLYEFLYGGPPFEAEGHSATYRR-------------------------------------
ISRVDLRFPPRPEVSEDAKDLIRKFLVKEPHMRIALKDVPKHPWVVRQLNKATI------
------------------------------------------------------------
------------------------------------------------------------
------------------------------------------------------------
------------------------------------------------------------
------------------------------------------------------------
---------------------------------------------------
>AurAFs
------------------------------------------------------------
------------------------------------------------------------
------------------------------------------------------------
---------------------------------------------------------MDK
ENRTDLNFASLHSGEKSKSNFPDSKGAFEAKVKES-------------------------
-------------------------DTDKAAR----------------------------
------------------------------------------------------------
-----------------------------------------------------------G
QRWCLDDFEIGKPLGKGKFGSVYLAREKKS------------------KYIVALKVLDKS
QLVRANVEHQL-RREIEIQSHLRH--PNILRMYGYFYDSKRIYLILEFSPGG-----ELY
KQLTKK--------------GKFSERLSAKFISDLAFALDYCHSKHVIHRDIKPENLLVG
VN---------DDIKIADFG-----------------WSVHAPTS---RRNTLCGTLDYL
APEMVEGR---------------------------------------EHDKQIDVWSLGV
LLYEFLVGNPPFEAENHSATYRR-------------------------------------
ISRIDLRFP--RHVPTDAQDLIRRLLVKDPTKRMSLEEVPRHPWVVRNLSS---------
------------------------------------------------------------
------------------------------------------------------------
------------------------------------------------------------
------------------------------------------------------------
------------------------------------------------------------
---------------------------------------------------
>AurAPna
------------------------------------------------------------
------------------------------------------------------------
------------------------------------------------------------
---------------------------------------------------------MDK
ENTRFNQPAAAARPWNMNHHKPSHHAAH-SFEKQS-------------------------
-------SFRSRTE-----MSAKEEMAQRARQ----------------------------
------------------------------------------------------------
-----------------------------------------------------------G
KQWSLNDFEIGKPLGRGKFGAVYLAREKQS------------------KYIVAIKVLHKS
QLLKAGVEHQL-RREIEIQSHLRH--RNILRMYGYFYDSKRIYLILEYSPGG-----ELY
KRLTQK--------------GHFSEKLSAKYISDLATALDFCHTKHVIHRDIKPENLLVG
AH---------GEMKIADFG-----------------WSVHAPTS---RRNTLCGTLDYL
PPEMVEGR---------------------------------------DHDKYVDVWSLGV
LLFEFLYGGPPFEAEGHSATYRR-------------------------------------
ISRVDLRFPSRPEVSEDAKDLIRSFLVKEPHQRIPLKDVPKHPWVVRMLAENNY------
------------------------------------------------------------
------------------------------------------------------------
------------------------------------------------------------
------------------------------------------------------------
------------------------------------------------------------
---------------------------------------------------
>AurAPnd
------------------------------------------------------------
------------------------------------------------------------
------------------------------------------------------------
---------------------------------------------------------MDK
ENTRFNQPATAARPWNMNHHKPSQYAAQQSFEKQA-------------------------
-------SFRSRTE-----MSAKEEMAQKARQ----------------------------
------------------------------------------------------------
-----------------------------------------------------------G
KQWSLNDFEIGKPLGRGKFGAVYLAREKQS------------------KYIVAIKVLHKS
QLLKAGVEHQL-RREIEIQSHLRH--RNILRMYGYFYDSKRIYLILEYSPGG-----ELY
KRLTQK--------------GHFSEKMSAKYISELATALDFCHTKHVIHRDIKPENLLVG
AH---------GEMKIADFG-----------------WSVHAPTS---RRNTLCGTLDYL
PPEMVEGR---------------------------------------DHDKYVDVWSLGV
LLFEFLYGTPPFEAEGHSATYRR-------------------------------------
ISRVDLRFPSRPEVSEDAKDLIRRFLVKEPHARIPLKDVPKHPWVVRMLAEQNY------
------------------------------------------------------------
------------------------------------------------------------
------------------------------------------------------------
------------------------------------------------------------
------------------------------------------------------------
---------------------------------------------------
>AurA-BPnf
------------------------------------------------------------
------------------------------------------------------------
------------------------------------------------------------
----------------------XLMEPITPRPNGVAQPGVIGSISRAEVCAMAAQVCGSP
KATKVRIPEQAEELASTKENTPPCKRQKSGDEKAVTELVLRSTPR---------------
----------------IERPLGREGQEDMALG----------------------------
------------------------------------------------------------
---------------------------------------------------------SEI
PWFSLQDIDVGKRLGAGKFGAVYVARERRT------------------GFIFALKVLDKQ
QLIKHRVEHQL-RREIEIQSHCRH--VNILRLYSYFHDDKRVYLMLEMAPGG-----ELY
ALLQSR--------------GTFSEARSAWYFKQMVEAIQYCHSKHIIHRDIKPENILIG
LK---------DTLKIADFG-----------------WAVHAPSS---RRETFCGTLDYL
PPEMVHNK---------------------------------------RYHSRVDIWGLGV
LLYEFLVGKPPFEDNSEKGTYKK-------------------------------------
IKTGTPVFP--KNVTTEAKDLITRLLHKDPHQRMTLEQVLEHPWVALNCGGSNAARLQKH
YGGIV-------------------------------------------------------
------------------------------------------------------------
------------------------------------------------------------
------------------------------------------------------------
------------------------------------------------------------
---------------------------------------------------
>AurPnf
------------------------------------------------------------
------------------------------------------------------------
------------------------------------------------------------
------------------------------------XQLRGRGRAKGTCKGCGRDMAAAX
PMTPAVAMVAAAPGAAPEGSIPPAVVKQGPSQSSSRPS----------------------
-----------------------SPGPQVTLD----------------------------
------------------------------------------------------------
------------------------------------------------------------
-EFEILDGDAGRSLGKGSFGVVRRIRRKGT------------------GDVYALKNMQKL
EVIEGNLIDQV-EREIQVQRTLKH--ENVLRLYKHFEDAETXXXXXXXXXXX--------
--------------------------XXXXTSVQVVQGLKYLHSQCIVHRDLKPENLLVN
HN---------DVLKIADFG-----------------WCAVSTVT----RLTFCGTLDYL
APEMIQGR---------------------------------------GHNHTLDIWSIGV
LLYEMVVGRPPFQSTNHMTLISK-------------------------------------
ILSTELRFP--AFVQSEICDLVQRLLQREPGDRLPLELVLRNSWVLGISACAQQTVEGAI
AQEDCSQISTSPAVAVEAPPRGTWWQGVGTTVSPRGGEVPTAAAPVTAAPAAQGAPLLTP
HWQQAPPQQQPQASPLQQHRAAVLSTTNPAPLSSPVLQPRTVAAPPGFRVMAPQQHPVAN
RQPSPPQTPIQQLPYRGIAVPGVGTARMAGASPGGLRIAGSGPGASAGMAAGATTAEAMR
LGARQVARPPSSSANNRSVSSSEGADVFQAEEAIAARMPRRESPPAASPSRRPRSTGPPQ
PVMPMPQGAGLADLSASTTAASVQGAPSSMSLTAPPTTPLQGPRTIMPGRPAAMVAGGYP
VQPCSPSPCTAFRSISPDAATAATGLSMAYAQHHPGAMTRVMPGMVVRRPV
>AurAPnh
------------------------------------------------------------
------------------------------------------------------------
------------------------------------------------------------
---------------------------------------------------------MDK
ENTKFNQPATAARPWNMNHKQ--HYQSQ-SYEKPS-------------------------
-------SFRGRSEP----CSDEDDVAKRSCQ----------------------------
------------------------------------------------------------
-----------------------------------------------------------G
KQWSLNDFEIGKPLGRGKFGAVYLAREKKS------------------KYIVAIKVLHKS
QLLKAGVEHQL-RREIEIQSHLRH--RNILRMFGYFYDSKRIYLILEYSPGG-----ELY
KRLTQK--------------GHFSERTSAKYISDLATALDFCHQKHVIHRDIKPENLLVG
AH---------GEMKIADFG-----------------WSVHAPTS---RRNTLCGTLDYL
PPEMVEGR---------------------------------------DHDKNVDVWSLGV
LLFEFLYGGPPFEAEGHSATYRR-------------------------------------
ISRVDLRFPSRPDVSEDAKDLIRRFLVKEPHLRIPLKDVPKHPWIVRMLKEANKGN----
------------------------------------------------------------
------------------------------------------------------------
------------------------------------------------------------
------------------------------------------------------------
------------------------------------------------------------
---------------------------------------------------
>AurAPnm
------------------------------------------------------------
------------------------------------------------------------
------------------------------------------------------------
---------------------------------------------------------MDK
ENSRFHQPTTASRPWN----AHHQK-HTHSFDKPS-------------------------
-------PLSGISDG----FSPDDEMAQRARQ----------------------------
------------------------------------------------------------
-----------------------------------------------------------G
KKWALNDFEIGKPLGRGKFGSVYLAREKQS------------------KYIVAIKVLYKS
QLLKAGVEHQL-RREIEIQSHLRH--SNILRMYGYFYDSKRIYLILEYSPGG-----ELY
KRLVQK--------------VHFSERSSARYISDLATALDFCHTKHVIHRDIKPENLLLG
AH---------GEIKIADFG-----------------WSVHAPTS---RRNTLCGTLDYL
PPEMVEGR---------------------------------------EHDKFVDVWSLGV
LLFEFLYGGPPFEAEGHSATYRR-------------------------------------
ISRVDLRFPAKPEVSEDAKDLIRKFLVKDPHLRIPLKDVPKHPWVVRMLRETKTSY----
------------------------------------------------------------
------------------------------------------------------------
------------------------------------------------------------
------------------------------------------------------------
------------------------------------------------------------
---------------------------------------------------
>AurAPnp
------------------------------------------------------------
------------------------------------------------------------
------------------------------------------------------------
---------------------------------------------------------MDK
ENKRFHQPTGASRHWNTNSKVHQQKQQSHNFEKPS-------------------------
-------PFRGQSEGG---FAHEDEMAQRARQ----------------------------
------------------------------------------------------------
-----------------------------------------------------------G
KQWSLNDFEIGKPLGRGKFGAVYLAREKQS------------------KYIVAIKVLHKS
QLLKAGVEHQL-RREIEIQSHLRH--QNILRMYGYFYDSKRIYLILEYSPGG-----ELY
KRLTQR--------------GHFSERTSANYISDLSTALDFCHTKHVIHRDIKPENLLVG
AH---------GEIKIADFG-----------------WSVHAPTS---RRNTLCGTLDYL
PPEMVEGR---------------------------------------DHDKFVDVWSLGV
LLYEFLYGGPPFEAEGHSATYRR-------------------------------------
ISRVDLRFPAKPEVSEDAKDLIRKFLVKEPQQRIPLKDVPKHPWVVRMLKEASSGN----
------------------------------------------------------------
------------------------------------------------------------
------------------------------------------------------------
------------------------------------------------------------
------------------------------------------------------------
---------------------------------------------------
>AurAN
------------------------------------------------------------
------------------------------------------------------------
------------------------------------------------------------
--------------------------------------------------MMSSSHYPDK
ENSGFSQTKSHQNHHEQQSSSQWRKVGGSPYGSGMGKLGASASASH--------------
------ASMPSASEATSQPQSAQEEMARKAQQ----------------------------
------------------------------------------------------------
-----------------------------------------------------------G
KQWSLNDFEVGKPLGRGKFGAVYLAREKSS------------------KYIVAIKVLHKS
QLLKAAVEHQL-RREIEIQSHLRH--RNILRMYGYFYDAKRIYLILEYSPGG-----ELY
KRLTQK--------------GRFSERTSARYISDLALALDYCHQKHVIHRDIKPENLLLG
AH---------AEIKIADFG-----------------WSVHAPTS---RRNTLCGTLDYL
PPEMVEGR---------------------------------------DHDDKVDHWALGV
LLYEFLYGCPPFEAEGHSATYRR-------------------------------------
ISRVDLRFPPRPEISDDAKDLVRRLLMKDPNSRMPLKDIPKHPWVVRMNQQA--------
------------------------------------------------------------
------------------------------------------------------------
------------------------------------------------------------
------------------------------------------------------------
------------------------------------------------------------
---------------------------------------------------
>AurANi
------------------------------------------------------------
------------------------------------------------------------
------------------------------------------------------------
--------------------------------------------------------MTST
AAAPAAVFADKENACFNRPRSFQKQSQSHPYSKQD-------------------------
-------SFSRTHGVSSSASPLDDDMAARARE----------------------------
------------------------------------------------------------
-----------------------------------------------------------G
RQWKLDDFEIGKPLGRGKFGSVYLAREKKS------------------KYIVAIKVLRKE
QLLRAGVEHQL-RREIEIQSHLRH--RNILRMYGYFYDAKRIYLILEYSPGG-----ELY
KRLTNK--------------GHFSEQLSARYISDLAKALDYCHSKHVIHRDIKPENLLIG
AH---------SEIKIADFG-----------------WSVHAPTS---RRNTLCGTLDYL
PPEMVEGR---------------------------------------DHDEKVDNWALGV
LLYEFLFGGPPFEAEGHSATYRR-------------------------------------
ISRVDLRFPSRPQVSSEAKDLICRLLVKEPSQRLPLGQIPNHPWVVAMLSQQQQNRA---
------------------------------------------------------------
------------------------------------------------------------
------------------------------------------------------------
------------------------------------------------------------
------------------------------------------------------------
---------------------------------------------------
>AurAPt
------------------------------------------------------------
------------------------------------------------------------
------------------------------------------------------------
------------------------------------------------------MSTMDK
ENAELNSPVKGSWKRG-LSPKAAFEASLAAEATIT-------------------------
-----------------LASSSTNSRHSEAEK----------------------------
------------------------------------------------------------
-----------------------------------------------------------G
QRWSLKDFEIGKPLGRGKFGSVYLAREKRT------------------KYIVAIKVLQKS
QLLKAGVEHQL-RREIEIQSHLRH--ANILRMYGYFYDNKRIYLILEYSPGG-----ELY
KKLTTR--------------GRFSEGTTAQYISDLALALNYCHSKHVIHRDIKPENLLLG
AY---------GEIKIADFG-----------------WSVHAPTS---RRNTLCGTLDYL
PPEMVEGR---------------------------------------EHDENVDVWCLGV
LLYEFLTGAPPFEAEGHSATYRR-------------------------------------
ISRVDLVFPRG--VAEDAQDLIRKLLVKEPNKRMCLRNVPKHPWILRNTASTNSNGNS--
------------------------------------------------------------
------------------------------------------------------------
------------------------------------------------------------
------------------------------------------------------------
------------------------------------------------------------
---------------------------------------------------
