# Supplementary material for: Analysis of Predicted Amino Acid Sequences of Diatom Microtubule Center Components
Source: Int J Mol Sci. 2023 Aug 14;24(16):12781. doi: 10.3390/ijms241612781 (PMC10454807; doi:10.3390/ijms241612781)
Supplement: Supplementary file 1 [file ijms-24-12781-s001.zip › GCP.fas]

>GCP2 Fragilariopsis cylindrus
MGERIFLTGSYLSEPFRNQSSTECSDISVDRNLSLKSKENILVDEVIGSFLGLEGLYIRS
KENGFRLFDTVGISFDLSLRNLVDQILPLSTSYVCVRNFISSHNPGYEYGRVMQAFCEGL
DTFLQQFVAFVAQLEHKIRKPSSTNGPFTMKSIHFEITPLLHSMSILEHTTKAVCNKRGG
SLINALRSLEKRVYMGDTVAKDLLGTLLDRASVPYAEMLSTWLQSGRLFDPYEEFMVKRS
SCGKNPAELDGDTWAALFTINEEHVIKDIIQTEKSKTTILVTGKYWNAVQICDADAKSSQ
KTRSRPLELKKLQFQSDMSAISAYIDSMFQSASENLMHILRDKFRLKESLHIMKRYFLLD
QGDFLVNFLEAAEEELAKPFEQVSIGRVQHFLGTSIQITEGQRDVELHPNDYSHRKNTTG
LNPSRLRCRLSKHSLVSCLDVLCGVTEDQEPETPSRQTNDTPVTGFDLFEIDFPRVPFPI
SLMISRTSMVEYKLLFRHLFFTKYVERRLVGVWSDHQVLKKLDSVRGLLGPTFMLRHRMQ
HFVQNLINYMTFEVVESNWLEMLSTIDASEGTFSNQKEQTVDDLLNIHDGFLQKTIDACL
LRKPTLIKSLVKLLNTCLLFSDQMKKFMDTTRIYDDSFHLAAEKRGAVQRNLNQRVFSKS
STAPGKKKLRRALMSVKEERDILHQRQTRRVGREICSESYKRMIRRFEEVFSADLSAFMI
QLNSHTSSGIVANLGIRLDWNSFLSNSIAIRNHDR*
>GCP3 Fragilariopsis cylindrus
MTYIDPGDCSDDDDPVHRLVRAIVGSSNDGHVISLAERVLGSQIGTKNDNSGTRRGGGSS
SSSHNNVDLSSTWRRISRKVRDPKSKEEIEQLYRLYEQETEAMDDPHLPSQVITTLTKLM
GKKIPMCTSNSKTLSTNAGEMQSMRKKIENAENEGGNNFTTSSASASTPAETEEEILLRE
CLYSLQGINGDRIRYYIRDQNDNNLPDASNYEGIRINSPAITQNLLYTGQVSETRLGSGA
LDALKICGEAGWLYSRIQSYIHHVQQDRTKGVVARAFAETLAEQLRDYHSLLTTYETKLP
GFTLRQMLVELRGPTFRLKTLAMLVDGLQEFRGGHLLSALHKHSIHGNTVHANIVKSILH
KASRPWFEILYAWTTKGVLSDPWNEFFVVVNKNVDDKHLWKNKYRINQDQVPNGILDLEL
VKPAFNVGKGINFIRRCLLDGQWTMQIQNDATDIGGTADGENEMENVLGYKYQSHENGNL
ENIVLQKTLNSAARLVHSHILCTLKEENHLMQHLFALKQFLLLGQGDFFSALTEGLYNEF
KSSSSGESSGVKEIYKHSLLIIVEGALRGSNAKHLPQYIIERLQVELILDPGEEMDDMRG
PAAKLMIDNNKPTRDHRNIYDIFMLDYQVPDPVIAIVHAGALDRYKMVFSLLFRVKKIEF
MLNLTWRQSATLQHALQISAQHTGIDVSSSTGYAKATFLLRNISILRQSMTHLIVNLKSY
LMFEVIEGGWQRLQSAINEATTLDEAIEAHDNYLDTIIRKAMVRVQERDEFPQQNLLAGQ
VEIVLDIANEFCDLQEKLFDRSLKEAEIVAQKRLDAESRLKKGEWGFDSQKDIAEQETFF
GLASSSVSNEVSKISDNYNNHAVSLLSALSDSVDGNAKSGKLDMYDGGGLHDDDLHPQRF
LIAQLDHNDFYANQELR*
>GCP2 Phaeodactylum tricornutum
MTSSLRNPDSAVARAAMARRRQRIPHHGAVATSSGTTDQPRDPTARRNSAVAETSRQVYD
HERLLERSFEVADEAASVLASVRQRRQRDGSTRMNIEPESDSNLSTASHVPQQHQGRTPT
VKFATQSSSTRTSVRNVPSSITPLLSAAVTVSSAPPPTSSRTPSTVTKVSPVPLPPPPST
SVDGTRPERAVSSHGPMSRTGSAPLSTSSAKATSAVPRTFVASRSTSPMPQQTSDSEEDN
DQVSGETKLPPTVEELEPVLVEDDDDEGHKGWTANDSHAAATTHLHYGDRIRILCHTETP
WSIVRESSPESKVTKAIAVPVTSATMAAFTVQRPRPTAQYDPCLRYGDVVSLHHTDGSIM
SVHRQQSEKGHNIAYVPAWIDPVETDDERMEVWKLLRAVRNGLVRVGHSAIEKVTPRSGR
TAPINSGDAILFRHEKTGGILRLDVSGHLEVATDSYVPSNSNIRQRRTLLTRLQTHDILE
ISKHETFHVITGTVPPTPLWTNGPADTQRSFSNGTHILDAQRHASTQVEEALFVDVDKKR
KIELADHIGILQANRSKQMDTPLGQEMVLIDELLGSFVGLEGNSIRVHGAKSLDDDSFRF
EVGTCTNLDEGLRSMVESLLPLSTAFVRVNHFVVSTLPRYEMGLVMHAFCEALDELLQNY
VALTATLEREYRSLIDYSFGISKLQTHILSALHTMSVLHHAVETVRHSKGGALINSLQEY
KDNRCDGDPAAESMMHNLVERASIPYMNMLLQWLNNGILDDPYSEFMVMWDKSKLWNEQY
AVVEAHVLSRHFGSRQLIERTVSTGQYWNAVRRCQGHVQESAVLVDTLPLRYSDPIVSFA
SSVQLQYHKASRVLVSLLLNEYDLLGSLRLMKRYFLLDHGDFFVHFLDVAERELRKSLSS
VSPGRIQHWLKMSIQLSESHTEDQAASPFFQTRGNRSLNGNSIRCNFAPESLADQLDQLH
AATGGIDTHEPNTPQRHAYGASLDEGLTGLDAFLIELSFVPFPVSVVLSRRALTSYQLLF
RHLFLTKHAERRLVGIWKDHQTMKELQQIRGSMGPAFLLRQRMLHFLQNLMYYMMFEVIE
PNWSELENEIDSLKQQREYTVDDMLQVHSEFLQSTIQACLLTSRELIRALTRLLKTCLLF
SDQMGHFIRATQINEDRDAVATEKQKVVERSLNGRDRVGVSISENRLRHTLEEARRERAE
RVNRQTLRVKREVANESYRWMIVRFEEVFSEHLKEFMVRLSSADDSYPTNAQLANLCVRL
DYNGYVSKSIVRSP*
>GCP3 Phaeodactylum tricornutum
MPKLSDHDIENALFRLVRSTVGPDADSLSLARHINRTGKQTWTSATNGQANLKALLQDIV
QELPDKESQRKLKALLDRLETLYDGAASNAPASFVKVLTELAESNGQRPVMPLHHPTITK
TEVNENDKRRSRSFEEAFLEAFNVEEQYVLRECLYALQGINGERIRFVWKYKINVSLRED
TYEGIRVRSEAIDQHQALPPSLLVHSKLGSGSKDAIRMCCEAGWLYSRIADYLSKVQSIE
QGAVLRAFASSLTEEMHSYQCFLARLEESHPYSIRQMLLELRPPISRLRILATLVDGLVH
ISGGPLLTALYLHMRHGDSRHGTLLKQILHQSSRPWFQMLSLWTTQGLLMDPFEEFFVEE
NEGVADHNLWSEGYSIKEQKVPIGVVDEGLVLVAFSIGKGINFIRKSLQDGEWRLKIEDK
SAISESMLKEPRSSFFVEDSSISRKNLDSAALQVHSHILTSLHDRHHLLQHLFALKQFLL
LGQGDFYSSLLDGIHQEFEGRRGIVGVYRHTLAAIVDSALRGTNASDFPEFVLKRLQVEL
RLSADEDARYMFGCSKESDADVRTVWDIFLLEYSVPDPLVAIVHAKAVESYRKLFLFLFN
LRRVEFMLNLTWRHSAVLQHALQTAAQHNGINVSISKAYAQATVLLRQIAITRQSMMHFV
VNLKSYLMFEVLEGGWKQLVHGIEESKTLDQVIATHDDYLSCLLRKGLLDGARGGSSEGP
DVAKQFEQLFYLSDEFCAYQQEMFGEAQESADRAAVKRREAEERLNHGHWGFSTEKEVSE
EETFFGLADATKLFEADRISASFDEQIVLLLQALDQKLNGVPLEKPLNMKTPPAQRLDRN
LSF*
>GCP3 Pseudo-nitzschia multiseries 317641
MIYSTEEHGHEPSTDNDDNDDPVHRLVGAIVGDADGKSNAHVMALAKRVLSSQIGTNSND
NVHLGSANTDLSSIWRRISRKARNPNVREEIEDLYRSYEKESAASGNPDLPPKVIATLTK
LMDQTAAEKDELQREEEKLLRECLYSLQGIDGERVRYYRRDDRDDSLPDSNNYEGIRIQS
PALSQNILYTGQVSHTRLGSGAMDALKMCGEAGWLYTRIISYIHRVQQDRTKGVVARAFA
ETLAEQLRDYHSLLTTYETKLPGFTLRQMLVELRGPIFRLKTLAMLVDGMQDLTGGHLLS
ALYKHSIHGNTVHVDIVQAILRKASRPWFEILYAWTTKGILSDPWNEFFVKENKDVEDRY
LWNNKYSINHDQVPKGILGQEYVKPSFNVGKGINFIRRCLMDGQWTMQLRNGITVQAASD
TSNGGNERGDSLGYRYQQNEFGNEENITLKETLTIATEMVHSHILCALKDENHLMQHLFT
LKQFFLLGQGDFFSALMDGLHNEFNQNRAQISGGIYKHSLLIILDGALRSTNAKHLPQHI
VERLQVELVLGPGEERSEVLMGPIKLDHHDESSDRRTIYDVFMFDYQVPDPVLSIVHGAA
MARYKTLFSLLFRLRKIEYMLNFTWRQSATLSHALQNSAQYTGIDTSSSTGYLRATFLLR
TISILRQSMTHLIVNLKSYLMFEVIEGSWQKLESAIHDASTLDEAIGAHDNYLASILDKA
MVRDPERDDLSQRNFLAGQIDAVLAITNEFCDLQERLFNQSLEEAESTAQKRLQAESRLK
QGQWGFHSQKDIAEQEGFFGLANDSIIGKVSGISEDFNRHAVGLLRALSEKVDGDPKELN
ENSSFLWENEDLHPQRFLIAQLDHNNFYAKQGAWQ*
>GCP2 Pseudo-nitzschia multiseries 183312
MLRSCSLSATVQTSRERILAEFNGPCLGKEVESLKIIKVKVGDDGFPALCHGDVVVLQSV
AKPNHFLGVRRTRDDVNGIDKIGFFGDAAETTDRWRIYSSKAGTKVLVGRAAVTVTEVTA
AHDNTFATPIRSGNSVLLMNCSNGGLLSIRDGAAVLRTDSYDPNGTQFSNDPSLLGRLDS
NDRLEPSVPETFQLLKLSIPPCPTWAVPNGMGERIFLNGSYLSEPFRNPKETIVMGNNLS
SEAKENILVDEIIGSFLGLEGVYIRYKRTEGVSSHNDLSLFQLFDSGDTTFDLSLRNLVE
QILPLSTSYVRVRNFIGAHYPGYAYGRVMQAFCEGLDSFLQQFMSFVAQLEQKARKPPSS
GVFTMKNIHFEITPVLHSMSILEHTTKVVYSKKGGDLINALRSLEKRVYMGDTVAKDLLG
TLLDRTSAPYAEMLSIWLQSGRLVDPYDEFMIQKTSENKKGARLDGDTWSALFTTNEDHV
IRDIVRNEKYKSKILVTGKYWNAVQACTGETMTSPETRCGPLELKKLQFQSDSSHISSYI
DTMYERASDKLLNLLKDEFNLRESLQIMKRYFLLDQGDFLVDFLEAAGEELAKPFEDVSI
GRVQHFLGISVQLAEAQKNDELDSRAHFDARNSGRLSATSLRCRLADQSLVSYLDSLYGG
IEGQVPNTPSQRMYGSQKQGTAGFDFFEIDFPRVPFPISLIISPTSMENYKLLFRHLFFG
KHVERRLVGVWRDHQALKKLDAVRSLLGPTFLLRQRMLHFVQNLMNYMTFEVVESNWLEM
LSSIAVSEDPMPGNKQQTVEDLLKIHDGFLQKTIDACLLRNPALIKILIKLLNTCLLFTD
QMKRFMDTTKIHDDSFNIAVEKRDAVQRNLNERLSSQPMPRDRNKWRRALMSVKEERDIL
LQRQTRRVGREICSESYKKMIRRFEEVFSADLSAFMIELNSHTFSGIVANLGIRLDWNGF
VTNTMTLRNRDC*
>GCP3 Thalassiosira pseudonana
MSLHTPIDITRTHRPKRQFGRMTPRRRWRHRGRCGRSVEIGCDELIGGGGRTIALRYPTE
PQPTKCPSRRAADTAPPSSSSPTRNNSTDRNTSPPYSDKAATMNFFEEPSRPSATTGGGS
VRHNSTVAANTNAASDINSFSNDAAVILQRLANAVSESREQQQHSTSGGARRSNATQEEE
VARMGMMLAQMAMNNNSIENGSEMMSGFQRSLFQPKETHNRHHRPTAHRQSSPSDNQATQ
QNNLQQQQAWYSLERSLLRELIVLTMRHSNGNLLRYVPSIEDQLHYLDGHSINGHMLGER
FAPQSALVSEGVRIVPNFHVVSEWKTDDGDGNDSRSSSHEDLQFRSQLSFPLLGSGARDA
ISLCGECGWLYGRIALYVEGILEDTLLLDGGVSGGGYQCSVTRALVTRLDMELGEYHNEL
ALLESELPPLNLPANSGIHISGVSGDARYLTLRSLVARLPPLRERLRTMAILVDGVGARN
LRGGKVLASILRHSMDGDTRHSELVRSIGADCSVPWYKLLSQWITQGVLEDAHSEFFVAE
VSPEDAGVKGEVGMFSGYFTWHKRYVLVEGQIPLCSGGGMLDIMTVDLARQVLLVGKGIN
FIRYCLQDRDWEVNDASSSDAEMKDETDGYNFVTLMDLSGNDEDSRCISTLHAAVTQSSK
RIHSHILDSLRNKHNLMKHLHALKQFLFLGQGDFVSLFVESLDQEFQGRTSVAGIYSHTL
LAVLEGALRTSNARFLPDYVQGHLGVRLMIDENDPDRYWMGDPPKKKSDEMVPWEDNTDS
IQDPWDYICLEYTVDSPLDAIVHTSAIETYHQVFLFLFRIKRVEWMLNNSWRQSTALNHA
ILIETKAGGADAPHIGAAAEQSSFLLRRISSTRQTMLHFISNLQNYLLFEVLEGGWERLV
KSIDRSQTLDDVVSAHDSYLNEIIVKTLLNNNGKDEGDGKDGANNKPSLEDQLQKLLAIA
LRFGKFQDQIFSNSLSALNKAAKIRRQVEEQSKKGTWGRTTVDEAEGRVFLYLADEKLFQ
FVENTAKEFDVVFSGLLEMLRKEVYDVDEGADGDSEDAISMLKNHDALQFLLFRLDFSGY
YARQKRKRSTK*
>GCP2 Thalassiosira pseudonana
IDSSLESIVSRILPLCSNYVVVNEYVSTCLGSYECGIIARALCEAMDKLLQEYLAFVSKL
DYQSREPYVDGRTLTMSMVHVLAQPSIRTMSILYHVVLVVQNKKGGTLLNALQNLKALNY
TGDEKGNEILTHLLNTCAVPYSRMLKTWLKAGKLHDPYNEFMIEGMEWEDWCRVQDDHVL
SSLDTSSEIVAPTLTAFGADRYRSTSNMTAVDKVYTTGRYWRAIHFCQDGSPVLPSEEQG
QYSDDANMLLNPVKLSRYIDVSYHKASDSLLHMMLEKYDLLSSLQFMKKYFLLDQGDFFV
EFLDAAESELTKGLPTVSRGRVQNSLATSIARTSDLLDDLQSGVDAPQSSQLATALRCSF
KKQSLIEELDDLHRKKGASKRNTRNRDLTGFEALQLDFKSIPFPASLVLSHSQIRSYQFI
FRQIFFAKYVERQLVTVWSDHQLMKQMVSLSDALKLTFCLRRRMLHFIQNFVYYMKFDVI
EPNWRELECKLKAARERRSNDNTTSSTRQFPRTVDDLLYEHNQFLIRIITQCLLTNSDLI
RASTKIMTTCLLFTTQMKLFMGTTKIDEHHKLTAAECSKLRHTGQNKKKNDALKTEFRMQ
REERLRRCSDRIIGELTTDNFQHMILRFDEVFSANLGEFMKSLKSDYGRRSNAHLTNLFM
QLDYNGFVSASMEEKE
>GCP2 Amphiprora sp.
AGSMVRLQPYHIHNPLQQQEAIDDDPSSSSSSTMPSKLKICAWDWQSSILCYGQHVRLQQ
EEEASEHCECLGVVEATNQIRLFKVKDHHGSGLDANTDNISDNDDSENLLWQIFRGDSSI
HLIRVGHAAQELREKEQQQADQKTTAPVHSGEPIVLRHVATGGILSYWRGEWRVLTSSYQ
QEEEPVADDLVPPNASKVPLNRLRDHNLIVPSLQEVFAFVLDTVPWTTAWTHGGPLACRK
FLAKSYLRFPNRHGGGLSELDNTSPTSKIRQDQLESMIGQERILVDELLGSYLGLEGTFV
RTKTVTGSDISLKGRRVEFYVDETGGGSTLTDNGVQRFDRGVCXACVEFYVDETGGGSTL
TDNGVQRFDRGVCALVEELLFISNSFALIEEFVAKRLRRFEYGSVMQSLCSCLDDMMHEH
SAVVSSIEEQYRRKKHMSVRELQVISQPLADKLAVLSQVVYTAVDRKGGALINGLRLLLV
HQYQGNSFAEAILARLLNEATKPFMTMFDKWLTSGVLYDPCKEFMIQYHEEAEWDGRYTL
DNSNTLEHFFPTAMEAKRVLLAGKYWDGVRSCKDATIFQTGSVKLPSPTSAGLGLEYRAK
GAQVASHIQKLYKGASETLLRVLVEECDLVGTLRLMKRYFLLDQGDFFLNFLDAAEDELS
RDPAKLRQFRVQHLLQVSVQITENHNDASNDDISPLRISPADLTCRFATESLVDQLTNGG
THDVITPQRLMYTGQDPIRTGVDLFLVEFAEVPFPLSLLLSESSLSTYRLLFRHLFFAKH
VERKLVMVWQDHLATKEFASIRGAMGSTYLLRQRMLHCVQNLIYYMMFEVIESNWMHMMA
EITKDTAGQTVDGLNEIHQNFLDQTLEACLLTDREYVLAFTRVMQTCLLFAKQMETFIKK
VRLHQDRHQIALQNRDRVQKSLHARGSGLMGSPSVERLHQEEMSEKRQRSKDQSRRLLRE
VSSPEFRRMISHYETTFTKHLRAFMKIVTKSDDRYHTQKLNLCTRLDFNGFVSYSMGLR
>GCP2 Asterionellopsis_glacialis
XSLLGVTGVPLPSVQYAGSSTTIATATTTTTHYSIQEQERIFLDEVLGAMIGLEGQFIQF
CSKNKQQQHGECNDNDGDNKKGSYSYQRMDSSEFCVIRQQSPQDSTNETQRAPPPPSTTL
LLDLGLSNMVEKILPLPTAYVRVRAFVSAHLPGYEYGAVMQALCEALDYSLQEYLNFCLQ
MGDLYRKSTSANLHLTINQLYVHVKPAIATMTILQRVVQVAAPHKGGALLNSLHSLLMQD
YAGDEQGQRALEFLLEKASIPYMNMLNTWLNAGLLNDPYDEFMVESRRESHQSIQGVGYD
GDDWKDLYYIRDIHVLANTLSDESVKHQVLMTGKYWNAVRDCQYSDDVSQERNSTEQMDG
VEVASTISYNMNFVTIKVQIDQVYRKASGALLRLLLRDFRLMQSLRTLKRYFLMDQGDFF
VHFLDAAEEDLIHEFEHVSRGRIQYLLAMSVQLTEQYEDDDEPMSSSRGQCAPLTAQSIR
CTFSSESLIDHLDALHAESGGIKVQDSRTPSRHAYGLANKGLTGIEAFMLHFPVISFPTS
LVISEQSLASYQLLFRHLFFAKHVERRLVNIWLDQQMMKELQSLRKALGPTYCLRQRMLH
FMQNLIYYMMYEVIEPNWLELESAVRAGEESIDDREQPQYGTRNVDDILDVHDEFLRRSL
EECLLTDPDLIATLTKLMSTCLLFSDQMKRFMTKTKIFEEKTSLNLEKQRMQQQSVINPD
TMKTNRALRKNLIAIRDERRNRLARQTARVERELTNESYKRMISRYDEVFNDNLGEFVMQ
LKEGRSRNWHGENLFLRLDYNGYVTKSMGMD
>GCP3 Asterionellopsis_glacialis
LLLQKYLYALQGILFLDNGQMIETTNQVEQKGGGSDHNTIIYGTPENDLSAHLWKVNSMQ
CPDTLCQSKIGAGAMDAMKLCGEAGWLYRRIQAYIDTIQQQPQSHLSNSKSSSRNSSGFQ
GNHKDIIIIHNNNDNARNLGVVPRALADFLSHQMRLYLDFIAKMEAELQQPHQHIITLRT
LVVQLRVPMAQLQTLAMITDGVAFFLKGGQLLNALYNHRMHGDTRHSTLLHSVLYATSRP
WFDILYLWTQQGVLQDAHEEFFIAQRSGIRDELLWADRYYIRNHQIPYGILDQDLIDLSL
SVGKGINFIRVCLADDEWVLQLEDNCTQHTATEATSATHGKGGSHEIIERKKRLGYYYYY
KPVTDMTTSSHEGGGGGLHPHCRNNGSVLRQTLLMTARQVNSRILESLKEQHHLLQHLWA
LKQFLFLGQGDFISALMDGLAVEFEKQSRGEITDVYTYTLMSVMDGALQSTNASFLPAYT
LERLRVEFMFDDDNDDDDDDNEDSGSYKFRSDRDCFTINENEDDKRTGWDVVTLAYDVPT
PLTVIVHPQAVEIYGRVFSLLFSLKRVEYVINSTWRQSAALHHALIKSAQYNGFDLADNE
GYALATIFLRNISMIRQTMLHFVGKLQSYFMFEILEGGWKRLVRQIKAAATLGQVIEAHD
LYLQDVLRGCLFQEPTEGNDSDHTESQLAMQIRELLDMVKTFCSKQEALFNDALNAAERA
GEKRKEAERRMNEGGWGFDGGGESLEEEDNFFGLAEDTLLQDVMAYSTEFNERVEEFLSA
LHNKTDGIGVQMPKMNATRRHQEATDHDAFENSLRFLTFQLDYSNYYSRNKSESAMSSRL
P
>GCP2 Chaetoceros affinis
ELHAHDGGIQSHEPKTPSRHVYGGANKGLTGVEAFMLDFHKMPFPLSLILSRSTIRNYQL
MFRHLFFAKHVERRLVGTWLDHQMIKEYTSLRKDMGKTYCLRQRMLHFMQNFVYYMMFEV
IEPNFLQMESEILGRQTKEDEKYEFTSKKNDNVDKQHTVDDVLKVHNNFVRSTLKECLLT
NRDLIRTLTKLMTTCLLFSDQMKLFMEATKIDEEQSNIATEARQKRTRHMYETAGILNER
KEKKIREALTAISKQRKARKQKQIDMLRRELKTESYQNMISRFEQVFNSNLSEFMTQLMA
DSEGRYHSHLANLCVRLDYNGYVTRSMQLKGNES
>GCP3 Chaetoceros affinis
KRDFANEAITSNFFVDKTNDAPLRNNLQSYLMFEVLESGWKSLVSKLGNATTLDEVISSH
DEYLDEIVSKSLLAETNGGSETKKGTSELGRQMRLVLTIAYRFCKAHEQIFSEALQSIDN
AAERQRGAERRSKAGKWGFDTFDPDVEGQHFYNLSDEDTLNDILLISQNFDQSLRNLLSM
LNEKVNGTMAEAVLTSPSQSPYVLNSSDESLAQNDDSLRFL
>GCP2 Chaetoceros curvisetus
XTSLCKHRDKRAGQLVRRSPSSPPPSSSSSSSSPSPMDTNMDVNSDTDPRHAAIGNSHTL
SSLSYGMGAAEMSRCVGREYEMASRTFLNIFMRDYRTLDVLAFMKRYFLLDQGDFFVHFL
DMAEDELLQEMSDVSRGRVQNWMAVSIQMSGGAGGNEGGLLSSSSSSSNHTHGYGFNGGN
GGAGEDSSDSASDIANSMVSNLTGAFATDSLISHLDALHAMSGGIGGNEPKTPSRHVYGG
ANKGLQGMEAFMLDFHKVPFPLSLILSRHSIANYQLMFRHLFFAKHVERRLVGTWLDHQV
IKEYQSLRKDLGRTYFLRQRMLHFSQNFVYYILFEVIEPNWLWLKEKLSRGVNANEDATR
TRTRTGDGKDISANEEEPKTVDDVLRRHNEFVQKTLSECLLSNRNLIRILTKLMTTCLLF
TDQMKLFMETTQIQQEQNKIAAESRQKRNRKMYESSSRASSAREKRMKESIKSAQDQRRL
QKKNQVEKLYRELNTESYKKMIMRFEQVFNSNLSEFMTQLKSDSDSHAHTHLANLAVRLD
YNGYVTKSMGSTKKTGA
>GCP3 Chaetoceros curvisetus
AMEKYHLFFNLLFRLKRIEWMMNNTWRQSTVLNHSLQIMVSKYGTVELGPSSSVTRDNTL
SRMKRLLRKFSMTRQSMLHFITNLQSYLMFEVLESGWNNLVHKLRKAKSLDEVIXXXXXX
XXXXXXXXXXKSLDEVILSHNEYLDEILAKGLLGGQQQRQGEMNMNIDQIERQVRMVLTA
TFRFCKIHERIFSKALDTIGKAGEKRRGAERRTKAGKWGFESFDPDVEGHNFYNLADEGR
LEEVESISEEFDISLRNLLSMLANKINGNVVRDVDVSSPSPSRAPVPVEADRMLASNNDS
LRFLTFRLDFSGFYGQ
>GCP3 Chaetoceros_debilis
XKYNTNSNSNSIMESYPGIRIRPNLLPIAILHHDPKSMAEHSQNRLLRSGALDALRICGE
AGWLYGRIQCYIEGIHSDNDGENGSNGGGGDNDGENGSLSVSGVVPRALASALIKEMQSY
HALLVSIEKQLYANDNDATHGTTDGSGTKLTLRRLLAQLRGPMSQLRTLALIVDGCGDSD
TDKVKGGQLLTVLYLHSMHGDVRHQNVSNRILYQTSLPWYDLLYDWTMAGKLTQGKQPHR
NGSGSGSGIGGKIGGNREFFIEEDVSVTNANLWQWRYIINETQIPHIPGIGSGHGVRGGG
LLSEQMAKEILIVGKGINFIRKCLHDSEWELDLRDMLQMQGNGNGNGSGSDTDTHMEDVI
MTMRDGYHSDDNIMRQMKIKLGFHYNVDDDSHGHGHGHGHGQSSSSLDICGKHGQVMTNT
SMERTVAIASSQVHKHILSSLFDQHHLMEHLHGLKEIMFLGQGAFISSLMDGLHAEFESR
ESLEEIHMISLLNVFLASVGSTNAKFLPQFVTDRVQVRLLPIDDTVDSFWITGDGDGNNN
NNNGSDDADLAKDGWDIFSLGYAADAPLTAVVHPEAMEKYHLVFNLLFRLKRIEWMMNNT
WRQSTVLNHTLQILISKYGTVELGPSTSTQRENALTRTKRLLRKFSMTRQSMLHFITNLQ
SYFMFEVLESGWKTLVDKLSSAKSLDEVIASHNEYLDEIVAKSLLGESFLANANVNAKEG
EKQKQRKKGGEIYKIERQLRRVLTATFRFCKIHERIFSKALDTIEKAGEKRRGAERKSMA
GKWGFENFDPDVEGSNFFNLAGEGRLEEVEAVSEEFDICLRNLLAMLTDRINGTAGVKDV
DVNVSISSPSPLRAPVPVEADRMQASNIDSLRFLTFRLDFSGFYGQ
>GCP2 Chaetoceros_debilis
MSMKSLDDENQQDAVTPATLLLNSPILLSNWKSNKTVATSISDEGNKDDSSLVSLTGRHL
SQKHELLTLFSDDPTKIHLRFNDIIYFLRDEKAMGTNNDNKIGFFRSYRGQAEQWKILPL
ALQWSNALIEAGKPILLQNELTGGLLSVIDDTLTVKNFHLNIDSSDDLADMVGTNYGREQ
VWLLDAVHTPPNPCYSSRPYMTGCHLYFPKRHDIIINQDPFENRSRRTFSAGQRPIIGGK
GELSTLPVGMQERVIVEEVLGALLGLDGNYISFDVDDGIYRISEKKIDDNIAQLVDRILP
TASDYVKVNAFVSSHLGGFEHGRIGHALCGAIDTLLQDYMNFITQLDDKVGSDEGLSLSA
LWGDVQSCVRTITILNKVVKVAAIHKGGAQLNALETLREAYLGDDNARVLFRFLLDRAST
PYFDMLRGWIQDGTLKDPFSEFMVQESGNMKSQDFCYNLGDGSVDQWSSWYSLKDEHVLN
LMKSGNELAGIDGSNMDLAMKIVTTGKYWNATSLCKHRDNRAAQLSSLSSKDGKGDLLSA
LSYGMGAAEMSRYVDREYEMSSRVLLNIFMRDYRTLDVLAFMKRYFLLDQGDFFVHFLDM
AEDELLQEMSKVSRGRVQNWMAVSIQMSGGAGGEEGSPYDFEGPNDTVIDDIASNLTGAF
ATDSLISHLDALHSGGIDDTEPKTPSRHAYGGASKGLQGMEAFMLDFRTVPFPLSLILSR
HSIANYQLMFRHLFFAKHVERRLVGTWLDHQVIKEYQSLRKDLGRTYFLRQRMLHFSQNF
VYYILFEVIEPNWLSLKEQLQRKDSENEEQEYSGVECKTVDDVLRKHSEFVQKTLSECLL
ANRDLIRILTKLMTTCLLFTDQMKLFMETTQIQHEQNKIATESRQKRNRKMYEGLSAARE
KKMTDSIKAAQEQRRLQKQRQVEKLQRELNTESYKRMITRFEQVFNSNLSEFMTQLMSDS
NSHAHTHLQNLCVRLDYNGFVTRSMNIA
>GCP3 Chaetoceros_neogracile
MQQSNPNQTIINNDDANDDSIRLSALHSLIDSVGEGILPKSQTMPLAQRILTSSISTASS
SSSSLLSSSSKRTILRRIERHYKKQIQNTKNENDNDNNDNNNIPKKIQEIDHLYEQLKSE
TKNEEMSLGVLKVLSRLVGTNQLLTQEENTYKLRRHRHAMTVDYDNGNDGDGNGHNHDHD
PTFTTATATVRPKPSDGNDIGMDKQLQSQHETTFRSIKHISLAIEHEEQNILRECIHALQ
YINGDLIRFYEKNDNQHTDKDKDEDKDDNETMLGTINTKEEMMNKYQGIRIRPGLLPFNI
DPHTKVQTKSTRIMSSGSYDALRICGEAGWLYSRIQSYIQSIEHSNHHTGTGVVPRSLAS
SLRKELDSYHTLLSSLESKFLHNNGNASSKNLTCRHLMIQLREPTTQLRTIAMMIDGIST
QLKGGQVLTHLYLHSMHGDKRHQSLVNQILYSTSLPWYDLLYDWCMNGVLSSSATQDEFF
IQEVGGGASTTTKSNQRQQEHTANLSKKELFQKIDDNLWHGHFVLVQDQIPFLPSIGRTG
GIMTQSLANEILIVGKGINFIRRCLHDSQWTFDLRTFLSRHDYDQLLSNAKHSSSGIEMS
QQVKRMLGFQYDFDNGDGSSTKPRRFDNRRDLSGQCGEIISQSALERTVSIAAQQVHKHI
LTSLVQKHHLLQHLKGLKEILFLGQGDFISSLLDGLHTEFESHNGIDEIYMHNMTGILYD
AIRNTNAKFLPSFVLQRVHIKLLSAMDVKSQRFWIDMNDSEEKAKNEAIELDGWDIFSLC
YDIDAPLTAVVHPDAMEKYYKVFNLLFRLKRIDWMLNSTWRQSTVLNHALRLMISKYGDV
ALRPTGTSSTKHSNDLARMKQLLRTFAMTRHKMVHFISNLQSYLMFEVLESGWKDLVSKL
QSSRTLDEVISAHNEYLDEIVIKSLLDNVTKKSEEDGRSYELEKQLRLVLTTAYRFCKSH
ELIFGDALQSIDKAAEKRRGAERRSKAGKWGFDKLDPDVEGLYFYKLCDDKTLLDIMNIS
QDFDTSLRYLLSMLNEKINGSVTNAVMNTPSKTPIVSMADSVLARNNDSLRFLTFRLDFS
EFYSV
>GCP2 Chaetoceros_neogracile
MTISSSSCALSGHRLSLANEHLLILPTVTTNNTTNTPTSTNATTNTTNTANTSTSITNNK
KLVQYNHVISIFNPITNKAMGVNRFQKMGFWRSYIGESDQWKIIPLYQTISGNNNNSSSS
NSNVNDNDQQQQQPRRRRRNRVHQDDSTDLDSMNNIMNDVLFYHDEFLLKNELTGEFLSC
HGNNNNNNNNNNKENGSLVHQDDSTDLDSMNNIMNDVLFYHDEFLLKNELTGEFLSCHGN
NNNNNNNNNDNKENGSLTLKGLVWNDDIDMNRHLTNHDDDHDDHHHPTNNDDNNNNNNNN
NDDNNYDLTTPQTSTSTSSTFKTVQFTKHQVFSFVKINTPPCPSWIHEHSASSRPFLNGD
YLLYPNRNENSNRNDNDNDNKDYNVFETTSSSKSLSSKSKSKSNTGNNKNVTPLWKLNVN
VQDAILVEEILDVLIGLQGSYITPIIATTNTNTNTNTNTNTSNTNTNNKNYKLEFILQEK
EKIDPNLKHITLLLLPTASAFTYINSFVLTRLTQYEYGTVSHALCSAVDVLIQQYMEYIQ
SLHDLYRNSGNSSGNMSGTINGNSSGNSSDTHLTLYQLYGELQPSIQTIQILQTIITNIQ
YLKGGAILNKLENLYLNSYLGDDIAQSIFTYLYTHASKPYLIMLSNWVEDGSIHDPYAEF
MIEELNTKLSYMKTEAGNGLITVASSSVDNVIVDSNGHGRGHGHGMMTIMGEDSSLTWEN
WFVLRKEHVLNVIESHGLEDKILTAGKYWNAISLCSHRDYRAVQLPPPPSSSSPSSSPSK
IEIPSLSIGMAHVKMTKYIQFESTISSKTFFNIMMRDYRILDVLAFMKQYFLLDQGDFFV
HFLDMAEDELLQEMTDVSRGRVQNWMALSIQMSGGVGGDVGSGDTSSSSSSPSSDTNSSK
KKYGPSVDFVSSLKGEFATQSLVNHLDELHAYDGGIQSHEPKTPSRHIYGGANKGLTGVE
AFMLDFHTMPFPLSLILSRSTIRNYQLMFRHLFFAKHVERRLVGTWLDHQMIKEYASLRK
DMGRTYCLRQRMLHFMQNFVYYMMFEVIEPNFLRMESKILERDFKEGDDQFDWTNSGNNN
SNNRNSNNNNNNNRNDSGDQRTVDDILSIHNEFIRSTLKECLLTNRDLIRTLTKLMTTCL
LFSDQMKLFMETTQIYYEQNNIATEARHRRTRNMYETAGTLNEKKEKRIREALVAMREQR
KARKQKQIDMLRRELKTESYQNMISRFEQVFNSNLAEFMTQLMADSEGRYHTHLSNLCIR
LDYNGYVTRSMKKL
>GCP2 Corethron_pennatum
XDVTKDHVGQRFDSDYWEGRYRLCEEKVPLFLSKHAHTILAIGKYLNVMRECGTSTNDPL
IDHVRSTLSHEMGPMKLVDTISSAFQFAASKLLDLLIRDEKLIDHMQMIKRYFLLDQGDF
FVQFLDLAGSELEQNVSQLSQGRIQSLLSMSIQAIASSSHQAAHNRYGADILCDLFPFSL
IEHLDAVHSFSGGISAALPVTPSRSVYGAQEGLKGIEAFALDYHVEWPLSLILSKKSIVK
YQLIFRHLFYAKYVERRLFSTWLDHQTFKELDLRSVLGATYCLRQRMLHFMQNFVYYMMF
EVNEPRWRGLMEKLPAGSRTVDELMKIHDDFQDRVLDECLLTNRELLNILTKLMSTCLLF
AEQMERFAKATRIEEEFFQYATEERLKRSTYSRGGRGKKLNQRLMAEKQLRDDRVADYTA
RMKREILSDAYRRMIGKFVEVFDSNLSNFMTQLLQDSRTQNHSHLTNLCTRLDYNGFVTR
SMNERSKFKFX
>GCP3 Corethron_pennatum
XLRGEMLPSFLGPETAQDMLGLGKGINFIRRCLGEAHWVVPPDVVNSSSSESLGFCYGHV
DTLRSTVRYASAAVNDHIVKELLDTHMLLDHLRALKKFMLLSQGDFVSALLHGIGPELSK
PAAYVYRHNLTAILDSALRDAGASLPTFVIERLGVGLDESXXXXGLRGEMLPSFLGPETA
QEMLGLGKGINFIRRCLGEAHWVVPPYIVDSSSSESLGFRYGHVETLRSTVRCASAAVND
HIVKELLDTHMLLDHLRALKKFVLLSQGDFVSALLHGIGPELSKPAAYVYRHNLTAILDS
ALRDAGASLPXFCDRSPGGGPQGEMLPNFLWPEIARDMLGLGKGINFIRRCLGEVHWVVL
PDVVNSSSSDSLGFRYSHVETLRSTVHCALVAVNDHIVQELLGTHRLLEHLRALKKFVLL
SQGDFVSALLNGIGPELSKPASYVYRHNLTVILDAAX
>GCP3 Ditylum brightwellii 
MMSILEHAIRTTNARFLPQNVLDRLKVELNYGDDGGGQYAMGPPLSVVGGEGNERKRGAK
KGNGFSDDEDGDSLSEEEDDEVGQNKKKRDSWDIFSLVYDVDAPLTAVVHPSAMKQYKRI
FDLLFRLKRIEWMLNRTWRNSTALNHAMGSSARRGDFGGFGDSGNDEWAAATALLRRVSM
TTQSMLHFTSNLQSYFMFEVLEVGWKGLVRKIKSARTLDELIEAHDAYLEEIVEKSLLEN
EDDTTQSEEGRSSYTNVPSLAKQLKNVLDITLRFCKLQDRIFCDALDSIDTAARRRRRAE
RRSKAGRWGYVEKDIAASDLYTATFRRLANAKRKQEMEKISGSFDVALKNLLATLNREIN
EPSSHQNSYAILGNMSSPQPLHRDDGNIIRGEHQQQQLHLENHDSLRFLTFRLDFSEYYT
KQS
>GCP2 Ditylum brightwellii
VELHRSRSEDLLHKVLTAGKYWNAIRLCQIDRGSGLIDMTKISIGKSLNKDAESKKVLKY
SMGAIELASYINHVFRVVSNNLLHIMLYDHKLITTMRIMKRYFLLDQGDFFVHFLDMAED
ELLQELSDVARGRVQSWLSLSIQLSSGNSDFSDQDDDDYCFNALGTSPTSSSSGPIPLSS
LRCDFATQSLGDHLDDLHSMSGGIDSHEPRTPSRHVYGTSDGRLTGVEAFMLDFHHVPFP
TSLVLSPRTITNYQLLFRHLFFAKHVERRLVGTWLDHQMIKELQPLRKALGPTYCLRHRM
LHFMQNLVYYMMFEVIEPNWQEMERAILLSYQGGTTRNDTSKFQHHSQQQHTVDDVLTVH
SEFLQRSLKECLLTNRDHIRILTKLMTTCLLFSDQMKRFIETTQIDDERNKLATEERQKR
QRKVVDTGQMGSNREKRKIREMRASAQAARRARIKEQTERISREMNSESYKHMIRRFDEV
FGSNLAEFMSQLMSDSDGRHHTHLSNLCTRLDYNEYVTRSMGL
>GCP3 Ditylum brightwellii GSO105
XHQYSTNGSADLEHGIARNGALLSLLTKLVGTSREGHVMIGRSSHHDGLFLTNPPVPPSM
TATIGGKQQVQKTAQPFWSRKTATTAPTTSKIHAQMMGGGRKQTSKEGISSSPSSPNGQH
NSASSPISPTITKSTVNEITQQQQYKKMLSALPHEEMSLLRECILALQGMDGDSIRFYHP
VPPKRGGDTEEEERKQQSIQQQEGIHIEHPYNLPPLAFKTQNLELLSTYCTSSCLSGSVT
STLDAIQLCGECGWLYHRIQLYIDCVLNSSTTSANGRMKKNVGAVSRALASALLVELNEY
HRLVAVLESQLNDNYATSSFSPKKSSERLTLRRLILHLRTPLTRLRTLAILTDGIMCSSS
SDNHFYPIVTGGKLVHALHSHSNHGDTRHKLLLQSLTYESSKPWYDALYEWTTQGRLILD
HHHHHHQYNPYNNSKNLELNEEGEFFVEEDKSISIEHMWHGRYILKKDRIPHSIMDEKLA
RNILVLGKGINFVRKCLGYVDWAPDLNNVAFEEDEMNRSSGDGRSNTTGFFSVGNNSNDR
FGGGSYYHNRDNDDHYKDDETRRNDKKVALGYHYDPPSLASIRGGAGGFLDGGSILHQTI
SRASRLVHSHILSSLLGDDHQLFQHLWALKQFLFLGQGDFVTALMGLLHREFDGRLGSKT
DGLYFHTMMSILEHAIRTTNARFLPQNVLDRLKVELNYGDDGGGQYAMGPPLSVVGGEGN
ERKRGAKKGNGFSDDEDGDSLSEEEDDEVGQNKKKRDSWDIFSLVYDVDAPLTAVVHPSA
MKQYKRIFDLLFRLKRIEWMLNRTWRNSTALNHAMGSSARRGDFGGFGDSGNDEWAAATA
LLRRVSMTTQSMLHFTSNLQSYFMFEVLEVGWKGLVRKIKSARTLDELIEAHDAYLEEIV
EKSLLENEDDTTQSEEGRSAYTNVPSLAKQLKNVLDITLRFCKLQDRIFCDALDSIDTAA
RRRRRAERRSKAGRWGYVEKDIAASDLYTATFRRLANAKRKQEMEKISGSFDVALKNLLA
TLNREINEPSSHQNSYAILGNMSSPQPLHRDDGNIIRGEHQQQQLHLENHDSLRFLTFRL
DFSEYYTKQS
>GCP4 Ditylum brightwellii GSO105
LSTSTKTRLLTCSLHRWSFQAAKALQITKNTHHHIISAGMALETEAHAISEQDSAAAALT
SQLPFTNPTRTLMGKVHNAVINALSWLEGSDDNQVTDIPRLTLHYQLPRLIHLIVPACTL
KDSYNALCRRILTIEFALYEIKQCWQMMMSFSSWRCNHKVKHCSYGLGGSSRSSLSSKKG
ITTSSSLSRKEMETSISSIIWNLRFRMDFFLTTLLSYFKFDVVFISFQKLKESILSSVTY
DEVAEAHGMYIGHMRHQCFLDDTIVCGALGRILALIHRLAAIVRLLMDGERGDSDKRNQQ
EASLLSMDVSRLSKRFDEEMSILFNLWKKNDVSSDLCLRLNFNYWLESVAIPL
>GCP2 Ditylum brightwellii GSO105
MQERILLDEIIGTLMGLEGEFIRVNLNEISDDEKQFFSSFDSKGASMHEMDVVGFRLAPF
SAIGGMIDPSLGHLVKRILPVCTDYVRVNEFVSSHLTRYEYGTTTQALCEAIDVLLQEYL
IFVTQMEHTFQRDPQSSSFSMSKLYVSIQPSIRTMSILYHVVQIARDCKGGALLNAVRDL
MVTKYLGDAKGQDIIRYLLDKASVPYMDMLYGWLNGGVLNDPFGEFMIEQKDRRGRGNAC
SGSASLMDESINWNEWYGIKTENVLRDLLSCHSKSTEKVSYVELHRSRSEDLVHKVLTAG
KYWNAIRLCQIDRGSGLIDMTKISIGKSLNKDAESKKVLKYSMGAIELASYINHVFRVVS
NNLLHIMLYDHKLITTMRIMKRYFLLDQGDFFVHFLDMAEDELLQELSDVARGRVQSWLS
LSIQLSSGNSDFSDQDDDDYCFNALGTSPTSSSSGPIPLSSLRCDFATQSLGDHLDDLHS
MSGGIDSHEPRTPSRHVYGTSDGRLTGVEAFMLDFHHVPFPTSLVLSPRTITNYQLLFRH
LFFAKHVERRLVGTWLDHQMIKELQPLRKALGPTYCLRHRMLHFMQNLVYYMMFEVIEPN
WQEMERAILLSYQGGTTRNDTSKFQHHSQQQHTVDDVLTVHSEFLQRSLKECLLTNRDHI
RILTKLMTTCLLFSDQMKRFIETTQIDDERNKLATEERQKRQRKVVDTGQMGSNREKRKI
REMRASAQAARRARIKEQTERISREMNSESYKHMIRRFDEVFGSNLAEFMSQLMSDSDGR
HHTHLSNLCTRLDYNEYVTRSMGL
>GCP4 Extubocellulus_spinifer
PERAPLRYECTPLSRSSLSSAEVTSINSTIQYGGHVAYLRRFVRRTELLFCDVPFDSSNP
IGKHRQEVRSNGRSSGPSLYQHAIGRAISTLLGQYETKLLEVEKELRLDNCLGIEFIRAT
TLPATAWVPHVSDFVFELLQCNEEGNHINQQSQSLSSCAVIDEIDRRATAWVPHVSDFVF
ELLQCNEEGNHINHQSQSLSSCAVVDEIDRRMVSCRDEEGCKALETVLEATNSVLQNQCM
LWITQGRLLDPSDEFFIVRSVADQDEYEVRRDRIPYSSVSFALAGRMLFVGRAARTLRQY
GDSDDGAPGASHESALNQQQHTQTGSLKLHLERTVSLAYDGVSSSLCDMLRNEYRLLEHM
NNIYKLFLHGDGLFYSELLRECEAKDIWNKVAQYRTGSEAEKDEWDILGGCWVFQYHIVA
AVLARLDDVDTTADSSDDSFPKWHELSRFSMEVRKGAGANAAGQAMEADLFESSQDEASH
LAHTDELRLALSSAHDQVSNALSWLDEGHPILDADEERENRCNGISSATTVILSCHYQFP
RPIKAIISDHMMESYNRFFRRLFSVHRASYELQRTWRLLVLRGYRNERHGVALFSLRAGM
EIFISNVLAYLKQDITAVSFHTLQDTLSTTDDYEELIEAQGRFLGTLRKGFFLDDPAFNE
CFSRLLALVHRFAALLQNVENVADIPAGDITRLGDAFDTETKNIFGLLKSNADSVGLCLR
LDFNNFASSISSS
>GCP2 Extubocellulus_spinifer
XQQQQAAAAGGTAAGAADEGSARNGSASRSKSASDADSSIRSSGSASRPGSGSAATGPPL
HPEPMNRQARHQHLPPSQPTVSRTAAPPRQQPPSRYRTPSSLTGPSRRRMHTDEEQQQGL
GPDTTNTIATTTNAKKSSSPMSTVKSLLSSLNADLLSSSADGGASSLVDDVVVDGGGGRD
ADYSLRRVDFDGIASTNVHDDYYHDDDDNAVPPAAYGAAGTADNVDASADWSVWSDNGDA
DVGDDEGGGNADDYGDGGIDRSMAAGTEFTYLRPNESDCLDATCIPYGSSVVVRVHLNVM
TDDGCGGGEVASVSAVDDLAGVASSSSLSSSPSRSCDAAVVTDGTGVGLGEQVLVLSKAY
DGVSAVSLKNNGGSSSSSADVLRYGDFVSLQSPYARNRSLGIRKSRGRSSDDAPSHDDSH
QPRDEIGFYRTVRGQAERWEVLPARGGALIAVGPDAALAAAAAAAASRGGGGGDGTDERR
RTVRSGDPVVLRNVQTGGLLSLDGHSTIAAAASSLSTGSGGRSLSIITSSYQTTSGGGAS
TGNDRTLLDFLHHHDQVRPGPLETFRITQASVPSCPSWLVDSSHCESEAQDGCGGGEVAS
VSAVDDLAGVASSSSLSSSPSRSCDAAVVTDGTGVGLGEQVLVLSKAYDGVSAVSLKNNG
GSSSSSADVLRYGDFVSLQSPYARNRSLGIRKSRGRSSDDAPSHDDSHQPRDEIGFYRTV
RGQAERWEVLPARGGALIAVGPDAALAAAAAAAASRGGGGGDGTDERRRTVRSGDPVVLR
NVQTGGLLSLDGHSTIAAAASSLSTGSGGRSLSIITSSYQTTSGGGASTGNDRTLLDFLH
HHDQVRPGPLETFRITQASVPSCPSWLVDSSHCESEAQDAILGARPYLAGTYLLHPGRDD
DLQGGPTLSTFCSDDAATSSSSMLDKQPHQTLIGEPLVKQPVQVQEQVLLDEVLGSMMGL
EGRFIRSSSSKSNDQGEMKEDTSSATSEMQMFRFVLAPYSIIGGAVDTSLRHIVSRILPL
SSNFVVVNSFVSARLGRYEYGMVAHALAEAIDLLLQEYLAFATHMEALYLRPATGLTLSK
LFVLVQPSVRTMEVLRRTAEVVASLKGGALLNAVTSLMEDEFLGDAKAQEVLSYLLENAS
IPYLAMLRGWLDNGSLIDPYGEFMVERAREGEQLEDTLAGNASGDNWIHWFIARDENALS
SLSLTGREREVAVDKVLTTGKYWNAVHLCSSGRNRANSLKNDADNADEGRGGTSGMPEDS
NHKFTMTPIELSSYIDQSYNAASRELRCLILREYQLVDTLRVMKRYFLLDQGDFFVHFLD
MAEAELLREVTEVSRGRIQSWLSMSVQPSTSSGLVRPSHSTRPLSTAELMASSLRANFAT
ESLVERLDDLHASSGGIQAQEARTPSRHLYGAMNRGLTGIEAFMLDFQYVPFPISLILPH
RAITSYQLLFRHLFFVKHVERRLVGTWLDHQSMKEFQSLRHSLGPTFGLRHRMLHFIQNL
VYYMMFEVIEPNWQSMEKGIVSGETARGLGVVGKDKDPTVDDALMVHNEFLSRTLKDCLL
TNGDLVRTLTKLMTTCLLFSDQMKLFFETTQINEERDRIAMEERHKRQQNITIVSKRSRL
RKTAKAEAASRKARWLEHSKRLEQELNTESYKRMISRFGQVFNNNLTDFMTQLRDTGDCS
NLLARLDYNGFVSSSLQL
>GCP3 Extubocellulus_spinifer
XIQGARSDWHTRGGESTGAHLFISLEXLPSKVIGIQAMLSNSTRAPPSGSTDTVVDATAR
LVQSISTSSTASDSTNPNADTDARRLLPLARRILSSSVGAGGSGINATASASIATGRPSS
GSGSGSSTDARLVRRRLEKSYRRSLLSASSDGAAYEYDGSDDDPVHRQHVERDVQRTMAE
VDTLQRRLANAEARHRAGMGGPEQGSTPFVADKVLMTLSRLVGTEGWEEKKPGSARTNEF
VRPMNGTSSNGSASANPTTMRASSSAQQSSSSGAAAAEAEGLQSNKQSTVQTIEIRSVLH
EEVLLLRDCLFALQGIDSERVKFYDFNATDRISDTNGDAARDCPGVRVNPSLLPFQTTLS
TQIDIKSSRVLGSGSRDALRLCGETGWLYRRVLAYVDGIRSSSSDGGAASLLSASSDGAA
YEYGGSGDDPVHRQHVERDVQRTMAEVDTLQRRLANAEARHRAGMGGPEQGSTPFVADKV
LMTLSRLVGTEGWEEKKPGSARTNEFVRPMNGTSSNGSASANPTTMRASSSAQQSSSSGA
AAAEAEGLQSNKQSTVQTIEIRSVLHEEVLLLRDCLFALQGIDSERVKFYDFNATDRISD
ANGDAARDCPGVRVNPSLLPFQTTLSTQIDIKSSRVLGSGSRDALRLCGEAGWLYRRVLA
YVDGIRSSSSDGGAASNACRGGGAVARALTLALSEELADYHRLISVLEARLTSQISHSSA
ACDTSRNGGSEQVQQKLTVRQLMVHLRPAMCRLRTLATVADSLPNPATPDGSVCSGGKLI
TAIQQHSRHGDTRHSTLLHSLASKAAEPWFEVLWCWTTTGTLPVGSAIDSSSNRSTSVGR
GREFFVAEDLSISDAQLWHGRFILLQDNVPLGVISMNLAERALILGKGINFIRLCLGEGR
WELDLASLCSNQQETNKKASLGYRYDPSTASSTGSINCHPGKTMRDERSNYANVLDMTIS
RMAEQVNSHILKSLRDKHHLQTHLWALKQFLLLGRGDFVSALLDGLHRELDPRSDDARRV
GSGEMDGVYVHTLTSVVETALRTTNAKHLPSYVLARLKVELISDSSEVRPDAWDAFHLAY
EVDAPLMAVVHPEAAELYRRVFTLLFRLARIVYMLNRTWRHSTALHHALRKLSLAYPDSP
ADARQRALLLLRRIALTRQSILHFASNLQSYLMFEVVEGGYETMATGAARATTLDEVIAA
HDDYLSEIVRKSLLDHDDEEEGFDAAGRTGEGVDDSPTSTSASKPGGRSLGKELARVLDS
SLRFCRVHSIMFERALKSVDTATRKRRAAERRALAGEWGYDSIDKDVDGTNLFNSLSDES
QILEVESTADEFDLALSNLLMALDRTLDEGPPQVVVASRGVGVDGSGLPWWRRNGGVNGP
PAWSNDDSLRFLAFRLDFNEYYDGRQEGTGVGVGIDTDAVPVEN
>GCP3 Fragilariopsis kerguelensis L26_C5
MASNVDDFSDDPVHRLVTAIVGSNDGHVISLAERVLGSQIGTKNDNNYSSQSTDLSPTWR
RISRKFRDAKSKEEIEQLYHLYEQESTNPNLPPKVIATLTKLMGKKIPICTPKALIVTNG
ETQQSKSRRDVNKEEKVIASSTTITVMGASKRKENQHLNETMTSRQQQQQPQPDTPASIS
QGLRIPTSQITLNKGELRQEEETLLRECLYSLQGINGKRIQYYYRDPNDNNLPDASNYEG
IRINSPAVTQNLLYTGQISDIRLGSGSLDALKICGEAGWLYSRIQSYIHQVQQDRTKGVV
ARAFAESLAEQLRDYHSLLTTYENKLPGFTLRQMLVELRGPTFRLKVLAMLVDGLQEFTG
GHLLTALHKHSIHGNTVHVNIVQSILYKACRPWFEILYAFTTKGVLSDPWNEFFVVENRN
VDDKHLWKNKYCINHDLVPIGILDLYLVKPVLNVGKGINFIRRCLLDGQWTMQIQDIATA
DEGNEMKNKLGYRYQFHENGNLENVALQKTLSSATKLVHSHILRTLKEENHLMQHLLAMK
QFLLLGQGDFFSALMEGLYNEFKSSTESSGVKGIYKHSILSIVEGALRSTNAKYLPQYII
ERLQVELILGSGEEMNDTWGQPKLGNDNILRDHRRIFDIFMFDYQVPDPVIAIVHTCALD
RYKMVFSLLFRLKKIEFMLNLTWRQSATLQHALQISTQYTGIDVSLNAGYARAKFLLRSI
SILRQSMTHLIVNLKSYLMFEVIEGGWQKLELAISEASTLDEAIEAHDNYLDSIIRKAMV
RVQERDEFSQPNVLADQVDIILNIINSFCDLQETLFDRSLNEAEITAQKRLVAESRLKKG
QWGFDSQQDISEQETFFGLADSSILKEISRISGIYSNHIVSLLNALNDSVDGNASQLAEN
DAYAKNERLNMYDGRVLHDEDLHPQRFLIAQLDNNDFYANQRSG
>GCP2 Fragilariopsis-kerguelensis L26_C5
ASSYSASPATATGKATATSSLNSNNESKSKKKIIENFDQRTATTKTPIKYGLERGKAMTK
KSSTILDTSFSKSKSYSVSKNKSNNADIRPEISFPFIANKYNNTQKQDQEKNLPSLQQSR
PIQTFLSNDDDANVIIAKNVTNSVSQFDSIGIHHRQQQQRIIPSLMTSSSLSSKTVKKTY
RKEIVAAINSKNRSTEERAKQKIDLNNSSTTKSRLTTMTSSGSCDTRNISGTKERNSQKK
VDTVNHSSATGKHLRASRIPSPTIINPDAGQLLPRRNTSPLIRSTSPEKKSKILPPRRFR
LPKVQPLRPQQKSDSVTTEEAKISTRDKSNKHITRPNQISSRIEKRTTKAVDPPSSKSTR
YNSLNSKLQADAEATIRNNLPNMKSLGEKSNSQITIQPPANSSPKIENELSAYLMDSCSI
TEASLIPGNQYIQHPEDTDSVMKSHSSSESIEMNIKTKRKYLSETSFLQLKGNQINFKDE
QLGKKMNSWSARGRNVSNGEIEQYRSSPDENDAKNLNVTPRPPVKAYQTAQSKKPFTRQT
HNLSEMNGNNLSPIDLTNYELPQGEGKCQAIDAACLQSGDYIMLQSCNISATVRANCNVL
AEINGPGLGKDEELLKVVKIEDESFAALRYGDVVVLMSSMTQKNMKALGVRKKRNDVNGI
YEIGFFDVGDKKSDRWVILSAKPGRSVVVGRGAAVMEKIKTPNHMSGVATPVRNGNSILL
LNCFNGGLLSIKDGVAVLITDSYDPDRMPNSDNPSLLGRLEHLDRLKPSVSETFQLVKSF
IPPCPSWIMSQGMGERLFLTGSYLSEPLRNLSSAECEGKLFEGSLQTTIPFNDLQDITID
RNLSLKSKEKILVDEVIGSFLGLEGVFIRLKKSEEESTQNSRLGFQLFDTSGITFDLSLR
NLVDQILPLSTSYLCVRNFASSHYPGYEYGRVMQAFCEGLDLFLQQFVDFVAQLECKIRK
PLTIEPCTMKTIHFEITPLLHSMSVLEHTTNVVCNKKGGALINALRSLEKRVYMGDTVAK
DLLGTLLDQASVPYAEMLSIWLQSGRLYDPYEEFMVNKSADGKNATELDGNTWTALFTIN
DEHVVKDIIRNEKSKNMILVTGKYWNAVQLCDTDVKSSQERRSQPLELKKLQFQSDMSAI
SAYIDSMYQSASENLIQILRDKFHLKESLCIMKRYFLLEQGDFLVDFLEAAEEELAKPFE
EVSIGRVQHFLGTSIQTTEAQREAEIYPSDSFHRKYAAGLNPTSLRCRLSKQSLVSNLSP
TNRGMTGIELFEIDFPRVPFPISLIISRSSMEEYKLLFRHLFFVKHVERRLVGVWSDHQV
LKKLDSVRGLLGPTFLMRQRMLHFVQNFINYMTIEVVESNWLEMLSSIDAPKDTFSNQKE
QMVDDLLNIHDGFLQKTVDACLLRNPVFIKSLMKLLNTCLLFTDQMKRFMDTTRIYDDSI
NLAAEKRGAVQRNLNERASLLSSTVPDKKKIRRTLMSMKEERDILRQRQTRRVGREICSE
SYKRMIRRFEEVFNADLSAFMIQLNTQTTSEIIAKIGKRLDW
>GCP3 Fragilariopsis_kerguelensis L2-C3 
MASNVDDFSDDPVHRLVTAIVGSNDGHVISLAERVLGSQIGTKNDNNYSSQSTDLSPTWR
RISRKFRDAKSKEEIEQLYHLYEQESTNPNLPPKVIATLTKLMGKKIPICTPKALIVPTG
ETQQSKSRRDVNKEEKVIASSTTITVMGASKRKENQHLNETMTSRQQQQQPQPDTPASIS
QGLRIPTSQITLNKGELRQEEETLLRECLYSLQGINGKRIQYYYRDPNDNNLPDASNYEG
IRINSPAVTQNLLYTGQISDIRLGSGSLDALKICGEAGWLYSRIQSYIHQVQQDRTKGVV
ARAFAESLAEQLRDYHSLLTTYENKLPGFTLRQMLVELRGPTFRLKVLAMLVDGLQEFTG
GHLLTALHKHSIHGNTVHVNIVQSILYKACRPWFEILYAFTTKGVLSDPWNEFFVVENRN
VDDKHLWKNKYCINHDLVPIGILDLYLVKPVLNVGKGINFIRRCLLDGQWTMQIQDIATA
DEGNEMKNKLGYRYQFHENGNLENVALQKTLSSATKLVHSHILRTLKEENHLMQHLLAMK
QFLLLGQGDFFSALMEGLYNEFKSSTESSGVKGIYKHSILSIVEGALRSTNAKYLPQYII
ERLQVELILGSGEEMNDTWGQPKLGNDNILRDHRRIFDIFMFDYQVPDPVIAIVHTCALD
RYKMVFSLLFRLKKIEFMLNLTWRQSATLQHALQISTQYTGIDVSLNAGYARAKFLLRSI
SILRQSMTHLIVNLKSYLMFEVIEGGWQKLELAISEASTLDEAIEAHDNYLDSIIRKAMV
RVQERDEFSQPNVLADQVDIILNIINSFCDLQETLFDRSLNEAEITAQKRLVAESRLKKG
QWGFDSQQDISEQETFFGLADSSILKEISRISGIYSNHIVSLLNALNDSVDGNASQLAEN
DAYAKNERLNMYDGRVLHDEDLHPQRFLIAQLDNNDFYANQRSG
>GCP2 Fragilariopsis_kerguelensis L2 C3
MTSSGSCDTRNISGTKERNSQKKVDTVNHSSATGKHLRASRIPSPTIINPDAGQLLPRRN
TSPLIRSTSPEKKSKILPPRRFRLPKVQPLRPQQKSDSVTTEEAKISTRDKSNKHITRPN
QISSRIEKRTTKAVDPPSSKSTRYNSLNSKLQADAEATIRNNLPNMKSLGEKSNSQITIQ
PPANSSPKIENELSAYLMDSCSITEASLIPGNQYIQHPEDTDSVMKSHSSSESIEMNIKT
KRKYLSETSFLQLKGNQINFKDEQLGKKMNSWSARGRNVSNGEIEQYRSSPDENDAKNLN
VTPRPPVKAYQTAQSKKPFTRQTHNLSEMNGNNLSPIDLTNYELPQGEGKCQAIDAACLQ
SGDYIMLQSCNISATVRANCNVLAEINGPGLGKDEELLKVVKIEDESFAALRYGDVVVLM
SSMTQKNMKALGVRKKRNDVNGIYEIGFFDVGDKKSDRWVILSAKPGRSVVVGRGAAVME
KIKTPNHMSGVATPVRNGNSILLLNCFNGGLLSIKDGVAVLITDSYDPDRMPNSDNPSLL
GRLEHLDRLKPSVSETFQLVKSFIPPCPSWIMSQGMGERLFLTGSYLSEPLRNLSSAECE
GKLFEGSLQTTIPFNDLQDITIDRNLSLKSKEKILVDEVIGSFLGLEGVFIRLKKSEEES
TQNSRLGFQLFDTSGITFDLSLRNLVDQILPLSTSYLCVRNFASSHYPGYEYGRVMQAFC
EGLDLFLQQFVDFVAQLECKIRKPLTIEPCTMKTIHFEITPLLHSMSVLEHTTNVVCNKK
GGALINALRSLEKRVYMGDTVAKDLLGTLLDQASVPYAEMLSIWLQSGRLYDPYEEFMVN
KSADGKNATELDGNTWTALFTINDEHVVKDIIRNEKSKNMILVTGKYWNAVQLCDTDVKS
SQERRSQPLELKKLQFQSDMSAISAYIDSMYQSASENLIQILRDKFHLKESLCIMKRYFL
LEQGDFLVDFLEAAEEELAKPFEEVSIGRVQHFLGTSIQTTEAQREAEIYPSDSFHRKYA
AGLNPTSLRCRLSKQSLVSNLSPTNRGMTGIELFEIDFPRVPFPISLIISRSSMEEYKLL
FRHLFFVKHVERRLVGVWSDHQVLKKLDSVRGLLGPTFLMRQRMLHFVQNFINYMTIEVV
ESNWLEMLSSIDAPKDTFSNQKEQMVDDLLNIHDGFLQKTVDACLLRNPVFIKSLMKLLN
TCLLFTDQMKRFMDTTRIYDDSINLAAEKRGAVQRNLNERASLLSSTAPDKKKIRRTLMS
MKEERDILRQRQTRRVGREICSESYKRMIRRFEEVFNADLSAFMIQLNTQTTSEIIAKIG
KRLDW
>GCP3 Nitzschia_punctata
XLLLGQGDFFSALMEGLHDEFCNSGKPTGVAGIYKHSLLAIVEGALRSTNAKYLPKYSID
RLQVELLLQPGEDVEDSWNGDKQGNAYDEPKDDRTVYDVFLLDYQVPDPIVAIVHPLAVQ
RYKTVFSLLFRLKKIEFMLNYTWRQSATLSHALQTSAQYTGIDISSSEGYARATFLLRNI
SILRQSMTHLVVNLKSYFMFEVIEGGWQRLQTAMEDATTLDEAISAHDRYLDGIVCKSMV
RDEQHNDSMQQLLADHVEVVLAITDQFCTLQEVLFKQSLKAADVAAEKRVEAENRMSQGQ
WGFDNEQDIEEQESFFGLADPSILEEIDRMSEAYNLHVVELLQALSDKVNGTPGHFAEND
ANLNNGQPSNKPLPYDLRDDDLDPQRFLIAQLDHNNYYANQGPRQ
>GCP2 Nitzschia_punctata
XSVTMKSIHFDITPLLHSLSILENATTVARDKKGGELINALWSLEKRVYMGDTVAKDLVG
TLLNHSTVPYVEMLTTWLQFGSLRDPYGEFMIQQPRERTNRAEFDGDSWMALFQVKEEHV
INDIIPNESMKKKILVTGKYWNAVQACHVDNKFLQGTGSSLPKLTNFQFHSDSSAISAYV
DAAYQDASKNLMCLLKNKFKLADSLQTMKRYFLLDQGDFFMHFLDASEEELMKPMEEISV
GRVQHFLSMSIQLTENQRDGEIEHSVALSQQDDSQLVPRMLKCRFSSESLVAYLDSLYGG
IANQEARTPSRQPYGCATRDTGFDLFALDFALVPFPTSLVLSRHSMENYKLLFRHLFFAK
HVERRLVGVWSDHQVLKKLDSLRGLLGPSFLLRQRMLHFVQNLINYMTFDVVENNWLEMM
SSINAPDQQATNGQREQTVDDILSIHDGFLHKTLEACLLTNPSLIRSLTKLLNTCLLFTD
QMKRFMATTRIYDDSLNLAAEKRGAVQRNLNERGASQVVALDKNKLLRVLTSVKEERNVL
HQRQTRRVGREICSESYKRMIERFQEVFSADLSVFMMQLNTHTASGTMASLGIRLDWNGF
ITSSISLRSNA
>GCP5 Proboscia_alata
INVANPNEDIEDCGKNPQEEPNENEDNKNKAVYEAALLPTTMPPTILTNILNTNHKQQHD
FFFYSSLHGHLNAFQSIYFMHDLDLLSPFLDGLFASLDSVVKATTTMASFSSTSIFYQEE
RKKNYCSKNPGRLKAVEALPPELIAPFFESEQRLTSLLRSAVGTRYPSNQGHDAFADGSL
LLASSSLSWLTMIRRSRVLVTRPRSLQADNDEDENDNDYYNNNNDDGSNNNTKSREATIT
SISEKMILDMMNHNTNVDKTNNTIRDELKKSDEENDKKGAFLAEKRQHKANPSVFDPLRA
LESIRIELEPAWPISMILNKALINRYNQIFNLFLRLKYCEHLLQRARLRMNGGCLGVDA
>GCP3 Proboscia_alata
QDCNSNNVSESKAPLSRYKCNALLAKSYGYTSCEITAIDRTVQYGGFIRYLIHFGNCQHT
HKSSPLVAESTSLYRMSIARGVSDLCDVYQSALIELETIMDVRTNSTHQSKTKGLGYVCT
EISYMSHWIPHVVSLVEQVHTILSSQTKTTAVANNSKNETKDHNSNARTTSTIPRIICTV
ESMLAHIPGNTTTLTTVDVAAKHSSAASNEMISSPHAAMRYLRNCVVNVFIKQIQSWMYD
GTLLDPYDEFFVVASGEKSNSTKNNNGSEQFDYGEKEEEEDGNFIFLARRAVLSHDDDAS
VNARQHYCLTLQDAQKVYETGIYVRILNRLILQERSNNQNDDLRTNHLNNLSTTPTTNSR
YNHESSSSGALAQMLHREIELCHEEVSTKLYTFLVSHHSGTNGHKLLLERQLQTLKNIFL
YHDGYLHSELCKELDGFILQTSVRQGHHHTINSDELESGQEGNNCNDSFLDLTFVCLEPV
IGRLEYDNYNNTIDNTTNHDGNETISYRHDVCNRLSLLYHFPSADSMSKNNKVYQFLDQL
FKLTNAKISDLRILVTDPIAMAFREAHTNILHKINYLHVSSNTMASSNHSGDQNNTKNHA
ANLDEKPACRLELTYKAPWPIPQLILSNNADIYQYNQIFNRIHLFHVASYELKKCWKRVV
KRVDTTKRTTTSCTQAALLRAHLDHVIQTFIQYMTFDVVENSFHTLLRGIKNNNGGGKTN
TNIHSVQYAHHQYLLSLRRKCFLDCDTISNSIFKIVALVLRFTAIVTLVISKKANKSTAL
TLSIHNDYVINESDEPLHQETMLDLLKQDEFTRLSDLFHAEIVQLYMLLLLQNSSSNGST
QVGDHGGGATELCLQLDYNGW
>GCP4 Proboscia_alata
XIMNNGRHDSNFASRGGARSEVDATLRLIKALDAPVSSLSLTRRVMSSTLGSYNSDVDGD
GLPSAMVRTLSMKYRKLCRNRQVRFVNPSDMNDDPPEGRDVNISDITRSNISLSLSEERV
MESNIREMDYLCQRLQQSCAATPGSTSADAFNGSAKLSILKVLHDLAGTGSQERQKLKRK
EASKLSQRAPSDDELLEQQHSKHEEEKIDEEQPQHDKSSPERNDTRNMNTSGSPLRKNND
SSHNTNSKSEDSARRVLYGPRKHHEQFEQGMLIRECLYALQGLDGERIRYSAPDDGGGAH
VRPGLVHPSKQNVTHDAIRICCECGWLYRVLQSFIENVTQTPQYTLQQPALKFSSNNNSV
LGFSTPGSGGVICRALASALSEELKEYHRLLAVLESNLSLESSYFSSRTKHQAAGSSQQL
TLNRLLVWLREPMHRLRTLATITDGTRPLSGGQLVCALHRHARHGDIKHSRLVQGITRQT
SVPWYEMLYRWTLRGTLPLGTDANDFFVVENGGVSDDVLWEKRYSLNGNCLPSFCSKVLA
RQVLMVGKSIVFVRRCLMDSKWELDFTTLEAEAALSAGNNQQPQQRHHARKPYPSTFAND
AARLGYVYNQQPVLANTIACASRIVNSHIVSTLLTTHNLMDHLRALKGFLLLGQGDFVSA
LFDQLGPQLSCHSRPVQRHHFTSVLEGALRSTNTR
>GCP2 Proboscia_alata
XQMSSSSPKRVNTRSSSDQTRNDSTNSSNGAGSRSSSTQRKNSNTSSNTATSSSSLPLSA
TSSAAARLRARARASSSSSRVNSGNYNSNTIKSKIKENSELVGLPPPPLQSSDSHCTDDA
SATSIKYKQQQSTTESSPFSMHQHQKEFSNPDMKDISPNRRDEDPNSDTVPLKDNAMIQR
KTIFDSNTKNDHLSNRDNSISNDVDLVIHANKKSSTRNRSRSITPVNRRTASTIGYPRMN
SISLPPTSTSNIKTASSSSSKAINSNAAAAATKSPLKAIQSVLSALSTELKAATPVPTAR
TLNTSSTYQNNLSMDSVNVPRNLLPSSASASVSRNTNSKQHAVETSFMKTITPATRTSFY
NNVDANSSNCHSDKDKDAYHFDTTSNDADDDLNFRSPTITATTSRSKVRHQPNNRFLFPS
DDNDHDMTRDNEQQQQMKHGSADEHDRIDMEGGSNIVDGTCLTYGTNIWMCSNGAGTSGS
LCSALCSSIVEEQQSSTSNNSSRFEAKVSTIVVGSDNDTSDDVDVDNEEQCDEHRFVFKI
IKVTSPPIGGASSLMFGEDVVKYGDVIGLHSYYSRGKALGIRRKPKNAAAAATFTTSASG
GNYFSESAGTAAATGSLNANPVFEVGFFRKTLGHADKWLVRHAYYQDPQHHHTKRPLPLQ
VGTRLSSFALSDRTNGTVAVSGSTNSRGISVSSSLVRSGDMIVLQNVSTGGILSLSSLSS
SLDPMMLNMDAGMSSIEGGGGSTISSTHGKTATSSNYNDSFNNVSLITQGHGLQSTLVPH
STEMWQPVPVGTPACPIWHYGDDRPYLDGNYLLHRNRNPEKDGIGGTNDANMEEVRALFG
MPPTNPALQSSSLSPAASPAASPLVKQKELSTLFSPNSERIRHSAIVAAMTVDEQEMVLM
EELLSAMLGLEGRYIYLACAHGKVPDTGAAADHANANALDVHFVAQHHRHHSNHHDLNDY
YYSLARTTLEYQAEHQQQQQQTTSPNKFQSTPTKLHQQQLQQHHTQKYQFDESLVHLVER
ILPLCTAYTRVNRFILTRLARYEYGYVAQSLASAMEELLTQYQVFVCQIEHLHLEQQQLV
EQLHNSSSGQQHLDKRMRVKRLTMPKLWCHIQPWLSTMQLLSMVAETCISLKGGELINAL
HTLSQSYSYMGSSSVDNATNIGGANGGPEHALSFSSSSDTTLSFLIRGASKPYFKMLNDW
IHHGRLYDPYAEFLVDTQNLSMANGSGGGTTGGFGMSTLMRGVDTDVYNTKYWEECYSLR
HANVLYMLQTNKSTSRESSNDDQQVGYLDLPQKILAAGKYWNVVKECGHATTSPSCMING
IDTNYMNKDDSSSHTTQIQQLTLHDEHNHDDSNSNDTATLAIQLHRHIDNAFSKASSTLL
NLIHHQYHLMDTLISIKHYILLYQGDFFVMFLDLAETELFKDVDKVSRGRVQSLLTMSVQ
QSSSSTNNSSTRSHYGSRRGHHYSNHDEVNDEQAFHNLDLYCEFANDHLVNHLDAIHSKG
GGMIDLNDEPKTPSRHAYGKQNQLTGLETLMFSYQVHWPLSLILPRKAMTNYQLLFRHLF
FAKHVERRLFATWLDFQMIKGLDLKRCSSLKETFCLRQRMMHFLQNLVYYMMFEVIQPHW
DKLERNLKEVKTIDEVTKVHFDFQLEVLKECLLTNRELLKILTKLMTTCVLFSDQMKRFF
QKTKIEEDFDDISLKERLERTTSPINQSKHRKNKNTTARSSSNTKISIMSLKRAERRKNI
QLLSQKMRNELESDAYRRMIKRISQVFDSKLAEFMTRLMGTTGNYDDHTNNSASSQYHSH
LANLYMRLDYNGFIVHSSSPDSLVEGRRIGLESRFS
>GCP2 Pseudo-nitzschia_australis
SFLGLEGLYIRLKRHEGFLPYDDLSLFQLFDSADITFDLSLRNLVEQILPLSTSYVCVRN
FIGLHYPGYEYGRVMQAFCEGLDSFLQQFDSFVAQLEHKIRKPPSNGIFTMKNIHYEITP
LLHSMSILEHTTKVVSSKKGGALINALRSLEKKVYTGDTVAKDLLGTLLDRSSAPYAEML
SIWLQSGRLADPYDEFMIQKTSEDKNGARLDGDTWSKLFTINEDHVIRDIVRNEKYKNKI
LVTGKYWNAVQACTVDTMTSPVARSGPFELKKLQFQSDSSQISGYIDSMYEDASEKLMNL
LKDSFNLKESLQIMKRYFLLDQGDFLMNFLEAAGEELAKPFEEVSIGRVQHFLRISVQLT
QSQKSDDIDSRANFNAKNSRRLSPTSLRCRLADQSLVSYLDSLYGGIEDQAHNTPSQRKY
GSPRQGTSGFDFFEIDFPRVPFPISLIISPTSIESYKMLFRQLFFAKHVERRLVGVWCDH
QVLKKLDSVRGLLGPTFMLRQRMLHFVQNLMNYMTFEVVESNWLEMLSSLDVSEDIMSGQ
KQQTVDDLLKIHDGFLQKTIDACLLRNPTLIKILIKLLNTCLLFTDQMKRFMDTTKIHDD
SFNVAVEKRDAVQRNLNERLSSQPMARDKNKLRGALMSVKEERDILLQRQTRRVGREICG
ESYKRMIHRFEEVFSADLSAFMIQLNSHTFSGIVANLGIRLDWNGFVTNSSSGSSKS
>GCP3 Pseudo-nitzschia_australis 
LSIGKEVERHRKNHNNSLLPIMIYATEEHGYDSSTDNDNNDDPVHRLVGAIVGSADGNNN
AHIIALANRVLSSQIGTNSSDNVQQGGVNTDLSSTWRRISRKARHPNAREEIEDLYRRYE
KESSANGNPDLPPKVIATLTKLMGKKITMAKNPVVPQTSTTPMIEKQIPTRLQSQQGKPF
KARTNVNNLERMATPSMVRRIEASPIHQQPRDHSSTSQSQTQPLESDVYASVPQVSKQST
PQNALQKEELQREEEKLLRECLYSLQGIDGERVRYYRRDPKDDSLPDASNYEGIRIQSPA
LSQNILYTGKVSETRLGSGAMDALKICGEAGWLYTRIISYIHRVQHDRTKGVVARAFAET
LAEQLRDYHSLLTTYETKLPGFTLRQMLVELRGPIFQLKTLAMLVDGLQELAGGHLLSAL
HKHSIHGNTVHVNVVQSILRKASRPWFEILYAWTTKGILSDPWNEFFVVENKDVEDIYLW
NNRYSINPDQVPIGILDQEYVKPSFNVGKGINFIRRCLLDGKWTMQLRDDIKNPNPSDTS
NAENEIGERLGYRYVSNEYGKEGNVALKEILTAATGLVHSHILCALKEENHLMQHLFALK
QFLLLGQGDFFSALMEGLHNEFNQSRAQFSGGIYKHSLLIIVDGALRSSNAKYLPQYIVE
RLQVEMVLGPGEEMNDIFMGPAKLERNDESRDRRTIHDIFTFDYQVPDPVLSIVHTAAMD
RYKIVFSLLFRLRKIEYMLNFTWRQSATLSHALQNSAQYTGIDTSSSTGYARATFLLRNI
SILRQSMTHLIVNLKSYLMFEVIEGSWQSLESTIHDASTLDEAIEAHNNYLARIIDRAMV
RVPERNGLSQHNLLADQVDMVLKIISEFCDLQENLFDQSLEEAEITAQKRVQSESRLKQG
QWGFGSQQDVAEQEGFFGLANSSVIKKVLKMSEDYNCRTMGLLRALSERVDEDPSNLIES
DGFNWENEDLHPQQFLIPQLDHNNFYAKQGAWQ
>GCP2 Pseudo-nitzschia_fraudulenta
QKLRFQSDLSGISAYINSMYENASEKLMRILKDDFHLKEALQIMKKYFLLDQGDFLVNFL
ETTGEELAKPYEQVSIGRVQHFLGNSIQFTEAQREDDFDRRNTFDRRNNCKLSPTSLRCR
LSEQSLVSYLDSLYGGIEIIGPNTPSRQKYGSSKLGTSGFDFFEIDFSRVPFPISLIISP
TSMENYKLLFRHLFFAKHVESRIVGVWSDHQVLKKLDALRGLLGPTFLLRQRMLHCVQNL
MYYMTFEVVESNWLGMISSIDVPRDVSAQKQQTVDNLLNIHDGFLQKTIDACLLTSPVLI
KNLIKLLNTCLLFTDQMKRFMDTTRIYDDQFHVAAEKRGAVQRKLNERMSSKSIPRDQKK
LRRSLLLAKEERDILLQRQTRRVGREICSESYKRMISRFEEVFSADLSAFMTQLNSHASS
GIASNLGIRLDWNGYVTNTIARNRNRGY
>GCP3 Pseudo-nitzschia_fraudulenta
XSNAKYLPQYIIERLQVELILGPGEGIGGVLDGPENQGHETPVDQRRIYEIFMFDYEVPD
PVSSIAHAVALDRYKVVFSLLFRLKYVEFMLNFTWRQSAALQHALQTSAQYTGIDLSSSK
GYARATFLLRNISILRQSMTHLIVNLKSYLMFEVIEGGWQKLESAIHNASTLDEAIEAHD
NYLDGIIRKAMVRVPEREGFPQQNLLANQIEILLTIVNEFCSLQETLFNQSLNEAEITAQ
KRVEAESRLKQGQWGFDTQKDVSEQENFFGLADGSIIEEISRITEGYNAHTLEFLRALND
RVDGNTSELTGKDDAAW
>GCP3 Skeletonema dohrnii
VDGIQCSTARALAARLDFELGEYHRKLSMLESELPPLVIPEYSSFSHQHQQYQHPLAQTR
HLTLRELVARLPPIRDHLRTLAILADGVGARNLRGGKLLAAILRHSLDGDTPHSHLVRSI
AADCSVPWYKMLFKWITQGVLEDFHHEFFVREMQLDHRSSTGFFTWHERYVLVEGQVPLC
CRGGLMEIITSELAEEVLLVGKGINFIRYCLQDKDWEVVEENEDVQMADKVLGCEGYKFS
TLKDEVGYGDEFQCVSTLHDVVSQSSERIHSHILDSLQNQHHLMRHLHALKQFLFLGQGD
FVSSFVESLDAEFRGRTSTAGIYNHTLASLLEGSLRTTNARYLPNYVLRNLGVRLMIDEK
DSDRYWMGQPSKTKSDEMTPWVDNEASIQDPWDYVCIDYQINSPLDAVVHDSAMSTYHHV
FLFLFRLKRVEWMLNNSWRQSTALNHSILVETKAGGADAPAISEAAGHSSYLLRRISSTR
QTMLHFISNLQNYLMFEVLEGGWEGLERSIKKAKSLDDVILAHNSYLGEIVEKSLLGDKG
DGESPTLETLLQKLLSIALKFGKFQDHIFTNSLAGLDKAARIRKTVEERAEKGEWGRTTL
DTEEGMVFRYLADAKLFEFVEHTANDFEKVFSNLLKMMSKQVDQVDWTSSLDEDQEETIT
VVKTHDALPFLLFRLDFSGYYARQAREKRKQVKVQHS
>GCP3 Skeletonema marinoi
XHDPTMKHQNDVERLRIMLASLANNNNNNAQIITPPLRNANDLNSKSMTQPPLVSPLAQR
QQTWYTHERAILRELIVLTMRHSNGDLLRFIPAEEERQGGGGGELIWNAASNNWEGNRFN
SDAVVEGVRLIPNCLVVPKFIQGDDDSDNDGMHEDEHIMENLEFRAELPTPLLGSGARDA
ISLCGECGWLYGRVATYVETVLEDDVDGIQCSTARALAARLDFELGEYHRKLSMLESELP
PLVIPESSSYSHQHQQYQHPLAQTRHLTLRELVARLPPIRDHLRTLAILADGVGARNLRG
GKLLAAILRHSLDGDTPHSHLVRSIAADCSVPWYKMLFKWITQGVLEDFHHEFFVREMQL
DHRSSTGFFTWHERYVLVEGQVPLCCRGGLMEIITSELAEEVLLVGKGINFIRYCLQDKD
WEVVEENEDVQMADKVLGCEGYNFSTLKDEVGYGDEFQCVSTLHDVVSQSSERIHSHILD
SLQNQHHLMRHLHALKQFLFLGQGDFVSSFVESLDAEFRGRTSTAGIYNHTLASLLEGSL
RTTNARYLPNYVLRNLGVRLMIDEKDSDRYWMGQPSKTKSDEMTPWVDNEASIQDPWDHV
CIDYQINSPLDAVVHDSAMSTYHHVFLFLFRLKRVEWMLNNSWRQSTALNHSILVETKAG
GADAPAISEAAEHSSYLLRRISSTRQTMLHFISNLQNYLMFEVLEGGWEGLERSIKKAKS
LDDVILAHNSYLGEIVEKSLLGDKGDGESPTLETLLQKLLSIALKFGKFQDHIFTNSLAG
LDKAARIRKTVEERAEKGEWGRTTLDTEEGMVFRYLADAKLFEFVEHTANDFEKVFSNLL
KMMSKQVDQVDWTSSLDEDQEETITVVKTHDALPFLLFRLDFSGYYARQAREKRKQVKVQ
HS
>GCP2 Skeletonema marinoi
XEFMIEVTDKRFRESQVTFQQRMEWTDWCRVQDEHVLDSLYDANDQMSSTRNAMFGDESR
ATSNMSARDKAYTTGKYRRAIHFCDEGPISSSGQETKAEQTKEEEVNTLLNPLKLSRCID
HSYHDASDTLLHLLMGKYDILSSLRFMKKYFLLDQGDFFVNFLDGVETELHKELPNVLQG
RVQNWLTTTMARSMESNPQSSHSTQFASSLRCCFLDRNVRDTLHDMGKGRKSSRSKKSSR
AKVLAGFEAIAFEFKNVPFPASLVLSPVQLRSYQLLFRQIFFAKYVERQLVNMWSDHQLL
KQMTALRAACSPTFSLRRRMLHFIQNFVYYMKFEVIEPHWRELESKLNASKEYCLNRSKH
DDSTEANFPRTVDDLLNEHNQFLTRLFTQCLLSNYDLIERASKIMTTCLLFCTQIKFFME
STKVHETLENTRIERSMMRFGKKKKNSDRETEFRAKREENIQRCSDRILKEYRTENYQHM
IKKFDQVFTSHLAEFMKNLNSDYGQRSNSHLTNLFMQLDYNGFVSSSLYPE
>GCP3 Skeletonema menzelii 
RASAGSYNPGSHLHEPAATNYADNRISINAADNGNDDNDLIQRLAAMVQNQDNHHPKMKQ
QNDMERLRAMLASLTNNNDNDSHIVSSSLRNANNLNSKSMTQPPSVTPLAERQQTWFTHE
RAILRELIVLTMRHSNGELLRFIPAEKERQGGELIWDAATNNWEGNRFNNDAVVEGVRLI
PNCPVVPDFIQGDDDSDNDGMHDDEHIMENLEFRADIPTPLLGSGARDAISLCGECGWLY
GRVATYVETVLEDDVEGVQCSTARALAARLDFELGEYHRTLSMLESELPPLVIPKSFSSS
HHQQQHQHRLAQTRHLTLRELVARLPPIRDHLRTLAILADGVGTRNLRGGKLLAAILRHS
LDGDTAHSHLVRSIAADCSVPWYKMLFKWITQGVLEDFHSEFFVREMQLDHRSSRSSSGF
FTWHERYVLKESQVPLCCSGGLMEIITPELAQEVLLVGKGINFIRYCLQDKDWEVAEENE
DSQMTGTVLGCEGYSFSTLKDEAGYGDEFQCVSTLHDVVTQSSERIHSHILDSLKNQHHL
MGHLHALKQFLFLGQGDFVSSFVESLDAEFRGRTSTAGIYNHTLASLLEGSLRTTNARYL
PNYVLRNLGVRLMIDEKDSDRYWMGQPSKTKSDEMTPWIDNEASIQDPWDYVCIDYQIDS
PLDAVVHDSAMRTYHHVFLFLFRLKRVEWMLNNSWRQSTALNHSILVETKAGGADAPAIG
EAAEHSSYLLRRISSTRQTMLHFISNLQNYLMFEVLEGGWEGLERSIKKAKSLDDVILAH
NSYLGEIVEKSLLGDKGDGESPTLETLLQKLLYIALKFGKFQDHIFTNSLAGLDKAARIR
KKVEERAEKGEWGRTTLDTEEGMVFRYLADAKLFEFVEHTANDFEKVFSNLLKMMSKQVD
QVDWTSSLDEDQEETIAVVKTHDALPFLLFRLDFSGYYARQAREKQ
>GCP2 Skeletonema menzelii 
GTASTEDDKPLIEFLQEHNQCKPRRTETFQLVAANTPHSPDWVYSTAEGIDRVFFSGSYL
SDQGRHTLPLEMEQDLFPESRPPSQQGGITHQQLVELPVDMQEQVLLDELVGAMMGLEGQ
FLRFHSMEIGETEEGEEYVEPAGFGFASLSYIGGNLDSSLQNILTRMLPLCSNYVHVNQY
VSSCLGMYECGIVTRTLCEAINKLLQEYLAFVANLNYLLREETVTDEGKSISMSMVYVNS
QPSIRTMAVLYQVVSTARGKKGGELLNALKNLMSLHYVGDAKGSEVMSFLLMECAAPYAR
MMQSWLQRGKIHDPYSEFMIEVTDKRFRESQVTFQQRMEWTDWCRVQEEHVLDSLYDAND
EMSSTRNSMFGDESRATSNMSARDKAYTTGKYRRAIHFCNEGPIASHSQQTKTEQTKEEE
VNTLLNPLQLSRCIDHSYHDASDTLLHLLMGKYDILSSLRFMKKYFLLDQGDFFVNFLDG
VETELHKELPNVLQGRVQNWLSTTMARSLESSPQSSHSSQFASSLRCCFLDRNVRDTLHD
MGKGRKSSRSKKSSRAKVLAGFEAIAFEFKNVPFPASLVLSPVQLRSYQLLFRQIFFAKY
VERQLVNMWSDHQLLKQMTSLRAACSPTFSLRRRMLHFIQNFVYYMKFEVIEPHWRELEN
KLNASKDYCLNRSKHGNSTEANFPRTVDDLLNEHNQFLTRLFTQCLLSNYDLIERASKIM
TTCLLFCTQIKFFMESTKVHETLETTRIERSMMRFGKKKKNTDQEAEFRVKREENIQRCS
DRILQEYRTENYQHMIKKFDQVFTSHLAEFMKNLNSDYGQRSNSHLTNLFMQLDYNGFVS
SSLH
>GCP3 Thalassionema_nitzschioides 
MANRDSEILILRECLYTLQGMNGATLYFDKEQEFQISNLDSEFALSNPSQSLLGQGAEEA
LRSCCKAGWYYGRIQEYITKAKDANSSSSSVAKALATALQDYLLDHYHSLLADWESKLDA
TNNDDGIISLRQLMIRLREPTHQLRTLAMVVDGLKGIKRGSEILTALVQHSWHGDSRHVK
LVQGLIQKASQPWFDALYFWTTQGMLIMEDDEFFVVKSEKREIPGKANADNAVLNWKDTF
VVYKERVPTGIMNQTLVQPSLTVGKGINFIRQCLRDSGWKLSLLEDKHLDTLSSEGGTFD
DEELKKELFGYRYHPPKDIVVSRCNSTRQTSKLAKTLEVAEEQINSYIVEALRERHNLMD
HLHGLKQFLLLGQGDFISALLESLYPELEWEGGTGLHAYSLMGFVDSALKSTNASQLPSW
VLERLSVKMLSKEQQDSMLQFRFSLQAEGDDNAWDTFALDYSVPAPLTAIVHDSAMDHYH
QVFSFLWALKRVEFLLNLTWRQSTDLNHAIITFAQYHAINMASHQPYAQAITLLRHISMA
RQSMMHFIINLKSYLFFEVLEGAWKTLSSRIEQGESLDELIQAHDEYLNEIIQMSLLFNE
DGDASLGLQLNCLLSLVLKFCTIQRDIFSSATKKVEEATKLLKQAEQRTKQGEWGFTSPT
ENDETEEFFGLSDPIQLTEVIDLSDEFYLATQRLLKRLHEITHGISGARQSSMRSPTDDN
DSDTMFSSAARHDQLNVDSLQFLTFQLDFSGFYKLDDE
>GCP2 Thalassiosira_antarctica
MANSNAIIGWNGCADGERYMIRDDXRLDGDLCCCFVVVVQEKVLLDEIIGAMMGQEGEFL
RHQPSEEEEAEPEEEGEDCSVIMTEPGFGFASTSKFGGKIDASLENILSRILPLCTHYVY
VNQYVSSCLNHYECGVIARTLCEAMSKLLEEYLAFVSNLDYLSRETSSSTNNWDGNPLTM
SMVYVHAQPSIRTMAILGQVVTTVQGKKGGELLNSLQNLMSLNYSGDEKANELLQHLLTK
CAAPYANMLQSWLKRGKVHDPYGEFMIEVTDKSFRENHVTIKQGMEWTDWCREKEEHVLK
SLHDSNNMDIVPMGNALGVDRSRATSHMSALHKAHATGKYWRAIHCCRDGAVVKENESKE
EDEAKVLLNPLKLSRCIDRAYHEASDTLLHMLLHEYGLLSSLRFMKKYFLLDQGDFFVDF
LDGAEDELHKELPHVLQGRVQNWLTTSLARTSESSPLASALRCTFQNKSLRDTLDDLGRR
HPRKSSSSKKNEKRQKVLAGFEAIAFEFKSVPFPLSIVLSHSQLRIYQLIFRLIFFAKYV
ERQLVGMWSDHQLLKAMMSLRSACSPTFSLRRRMLHFIQNFVYYMKFDVIEPNWRELERK
LNATKEYCSNNKKSKRDDDNMMLNGQFPRTVDDLLHGRNQFLLRISNQCLLPNYDLIERA
SKIMTTCLLFSTQIKRFMETTKVHELHEKTRHERSKLRYSGKKSKNGDQETDFRANREER
TQQCSDRILRELCTETYRHMITRFDEVFSAHLAEFMKNLNSDFGQKSNAHLTNLSMQLDY
NGFVSSSIHGKE
>GCP3 Thalassiosira_antarctica
MSGYPTRVGSRNGVDRNALNISNGTNNNGAGISNNGAAAIFQQLAAAMQTTQGTMNPLQE
EEVARMGMMLARLATGNSAPNDSANNQSNSISGTNIKSAADDRTAPFQRSFFHKERVGRN
NRAYSSPAGTASIRLRPPPHQQQQIAPRISEQQQNWYSEERALLRELIVLTMRHSNGTLL
RYVPSEEEQLQMWNTHGHPVANRFAPNIIAEGVRLFPKLNVMPEWSQDNGDNDDDDGFDG
AVVREDLEFRANLQMPLLGSGARDAISLCGECGWLYGRVASYVEAVLEDDVDGVQCATAR
ALAARMDDELAEYHGHLSLLESELPPLELSPSLIQRAPQSRYLTLRSLLARLPPMRDHLR
TLAILADGVGACNLRGGKLLAAVLQHSLDGYTRHSDLVRSIAADCSVPWYKLLSQWMTQG
VLEDIHSEFFVKEIKPEAMGGDIVTSSGFFTWHQRYILVEGLIPLCSCGGLMDIITVDLA
REVLLVGKGINFIRYCLQDKDWEVAETEEDESADNGAVVDHDRSYNFATLMDVSDDDELQ
CVSTLHDAVMKSSARIHSHILESLEKQHHMMHHLLALKHFLFLGQGDFVSSFVESLDQEF
RGRTSIAGIYSHTLSAVLEGSLRKTNARFLPNFVLGNLRARLMQGKHDPDQYWMGLPPKA
KEDEMTPWKDDEASIQDPWDFIYLDYKINSPLDAIVHGSAMETYQQVFFFLFRLKRVEWM
LNNSWRQSTALNHAILTETRAGGADAPEISDAAEHSSFLLRRISSTRQTMLHFITNLQSY
LMFEVLEGGWEGLVKSLNKARSLDDIIRAHDSYLNEIVDKTLLSNEGGENGVGKSLENLL
RKLLSIALEFGKFQDHIFSNSLAGLDKAAKIRRKVDERAEKGDWGRKTLDKEEGRVFLYL
ADSTLFDFVERTANDFDGALSDLLKMMSKQIDEVDCNTGMDDDQEETDHVMKNHDALPFL
LFRLDFSGYYARQARENRKKKKNNS
>GCP3 Thalassiosira_gravida
XFVSSFVESLDQEFRGRTSTAGIYSHTLSAVLEGSLRTTNARFLPDFVLGNLRARLMTGK
HDADRYWMGPPPKAKEAEMTPWEDNSASIQDPLDFIYLDYKINNPLDAIVHGSSMDTYHQ
VFLFLFRLKRVEWMTNNSWRQSTALNHAILTETKAGGADAPVICEAAENSSFLLRRISST
RQTMLHFISNLQNYLMFEVLEGGWEGLVTSINKAQSLDDIIRAHDSYLNEIVDKTLLGNE
GGDKSNGKSLENLLRKLLSIALKFGKFQDHIFTNSLAGLEKAAKIRRKVEERADRGDWGR
KTLDEEEGRVFLYLANPKLFEFVELTAKEFDKTLSDLLKMMSKQIDEVDFNSGMDDDQEE
TGPGMKNQDALPFLLFRLDFSGYYARQARENRKKAKPKS
>GCP2 Thalassiosira_gravida
MNDVVAGWSLEVLTSSYQMNDDDGGGASTEANRPLIEYLHEHNRCRPRKTETFQIFAADV
PHCPDWIYPTDEGVDRTYLGGTYLSYPDRHVLEDEMKAELFPDADSYGQRTMPRDWPYLA
ELSADVQERVLLDEVIGAMMGQEGRFLRFQQSDEVVEANEEGEEEYLSTEPAFGFAADSV
LGGKIDSSLENSLSRILPLCTHYVYVNQYVQSCLNHYECGVIARALCEAIGKLLEEYLAF
VANLDYLSRGGEPSMDGSRLTMSMVHVHARPSIRTMAILAQVTSAVQGKKGGELLNALYN
LVALNYSGDEKANELLQHLLTECAAPYANMLRSWLKCGKVHDPYGEFMIEVTNKTFRENH
VTIKLQGMEWTDWCREKEEHVLRSLHDSNEDMLLPSGIDALGVDRSRATSHMSALHKAHS
TGKFWRAIHCCRDGTAASVEERRKKKESSEEDAKVLLNPRKLSRFIDRAYHEASDTLLHM
LLNEYGLLSSLRFMKKYFLLDQGDFFVDFLDGTEDELHKELPNVLQGRVQNWLSTSIART
SESSHLASALRCTFQNKSLRDTLDDLGRRNPRKSSHKKSGGHRQKVLAGFEAIAFEFKSV
PFPTSLVLSHSQLRIYQLIFRLIFFAKYVERQLVGMWSDHQLLKAMTSLRSACSPTFSLR
RRMLHFIQNFVYYMKFDVIEPNWRELESKLNATKEYCSNKKSANNGKSNTMPNGQFPRTV
DDLLHEHNQFLLRISNQCLLPNYDLIERASKIMTTCLLFSTQIKRFMETTKVHELQEKTR
LERSKLRYSEKKSKNGEQELEFRANREKSTRRCSDRILRELSTETYRHMITRFDEVFSAH
LAEFMKNLNSDFGQKSNAHLTNLSMQLDYNGFVTSSIHEKE
>GCP2 Thalassiosira_miniscula
XTEDDRPLIEYLQEHNRCRPRKTETFQIFAADVPHCPDWVYPTCEGVDRMYLNGTYLSHP
RRHYDISGSELEMEMFPDLMNEDPEERWKNRSQDLPRLAELSVDVQERVLLDEILGAMMG
QEGRFLRYHPSEEEEAEPDEEGEEYHLVMSEAGFGFASPSVLGGKIDSSLHNIVSRILPL
CTHYVYVNQYXVIVPQPLRMWSDYECGVIARSLCEAMSKLLEEYLAFVSNLDYQSRDSSS
TKNGNALAMSAVYVQAQPSIRTMAILSQVVATVQGKKGGELLNALHNLMTLNYSGDEKGN
NLLQHLLTKCAAPXXXXXXXXXXXDKVAAPYGYMLQSWLKRGKVHDPYGEFMIEITDKSF
RENHVTIKQGMEWTDWCSEREEHVLKSMHDLNDMDILPMGNTLGVDRSRATSHMSALHKA
HATGKYWRAIHCCHDGTATSPVNKTDGESSVEEAKVLLNPLKLSRCINRAYHEASDTLLR
MLMDEYGLLSSLRFMKKYFLLDQGDFFVDFLDGAEGELHKELPHVLQGRVQNWLTTSIAR
TSESCQLASSLRCTFQNKSLRDTLDDLGGVVIENRHPRRRVTRRVQNWLTTSIARTSESC
QLASSLRCTFQNKSLRDTLDDLGRRSHRKSSSSKKSNTRQKVLAGFEAIAFEFKSVPFPT
SIILSHSQLRIYQLIFRLIFFAKYVERQLVGMWSDHQLLKAMMSLRSACSPTFSLRRRML
HFIQ
>GCP3 Thalassiosira_miniscula
KHLIDNKSMSGYFASTRQRPARDVGRGAGGIVGEDYPGGRQHPAHDYAANNAPDDVAAMF
QQFMAAAAAASSDAMLPPTQTHDRMNHHYNPNYPHYPHYPHHPSSQEEEMARMGRMLARL
VTSATNNGNDGAQTMKDGSVVAKHDNRSDGNGIGIGRMGASSTAAASTVEEKEASFQRSL
FHKEMAGARHAGRNPPRYHHNQQQQQQQQYQHQITSPIPITTDQQEKEASFQRSLFHKEM
AGARHAGRNPPRYHHNQQQQQQQQYQHQITSPIPITTDQQKQWYAEERALLRELIVLTMR
HSNGAMLRFVPSEEDQLRSLWRNNTNGNNGHPVANRFVSNLVVEGVRIYPRLKVLPLQWN
DASAALDNNDGEREQEARPENNVPNQTSSSNVVEDLVFRSTILSSPPSASLLGSGARDAI
SLCGECGWLYGRVASYVESILYEDPNDDDDDDNNNDADHGEFVVGVHCATSRALASRMDR
ELAEYHEQLSELEGELPPLSLDPTAAAAAAAASSHRRYYLTLRSLAARLPPIRDRLRTLA
IVVDGVGACNLRGGKLLASVLQHSLDGHTQHSRLVRSIAADCSVPWYRLLSQWMTQGVLE
DVHCEFFVKEIAPEMIAAAGGGGGGPMASSSLSSSFSSGFFTWHQRYILVEGLIPLCSCG
GLMDIITVDLAREVLLVGKGINFIRYCLNDKDWEVLETTKEEEDKTTHCNNSQQHRYNNF
ATLTDVQDDDDELRCVSTLHDAVMKSSARIHSHILHSLEVQHHMMHHLRALKHFLFLGQG
DFVSSFVESLDSEFRGRTSIAGIYSHTLSAVLEGSLRKTNARFLPDFVLGNLRARLMMVP
GKDDSDRYWMGPPPRKAKEEEMIPWKENSGASSSIQDPWDFIYLDYKINNPLDAIVHESA
METYHRVFLFLFRLKRVEWMLNNSWRQSTALNHAILIETKAGGADAPAISDAAERSSFLL
RRISSTRQTMLHFISNLQNYLMFEVLEGGWEALVHSVKRARTLDDIVRAHDFYLSEIVDK
ALLRNDDGGEDGGDDGGRSLENSLCKLLSIALAFGKFQDHIFTNSLAGLEKAANIRRQVE
ERAEKGDWGRKTLDKEEGRVFVYLADPKLFQFVEQTANDFDGALSELLKMMSKQIDEVDC
NTGMDDNDMDEKDPVMRNHDALPFLLFRLDFSGYYARQARENRKKKKV
>GCP3 Thalassiosira oceanica
GDMLLRLLAGSGGGGHDNDGPGRSPRGPPHSGGSTALVAAPSSPLPVSASDGMRERYAQE
RSILRELVAGAMRGADGTYLRHVPDENGQERMWTECRRGGDDEAPQLVPEGVALAPETAA
VPELLHEEDLMDGEADGGTGREDLVLRSVLSRPLLGSGARDAISLCGECGHLHGRVVSYV
SSVLDDDGSGMRCGTSRAFAARLERELGIYHERLSGLEDMLPPLEMPEDDGDGDGGGCLT
LRSLSARVPPMRDHLRTLAMLSDGVGMRNLRGGRLLSSILRHSLDGRTAHSELVRSVAAD
ASKPWYAILRRWMRRGMLEDVHSEFFVREVPPEEIELDDDRREGGDMTSGYFTWHRRYVL
VEGRVPLCSSGGLMDVMTIDLAREVLLVGKGINFIRYCLGDREWEVDGDGGDGRENEGCG
NDSNPYDFASLSDLDAGSDELRCISTLHAATSASSARIHRRILDSLESEHHLTDHLRALK
QFLFLGQGDFVSSLVVGLDAEFRGRTSVAGIYDHVLAGVLEGAVRNTNARFMPHHVLSNL
RARLAAGGNGDADRYWMGPPPGRASLDDDDGDGRPLVPWDEESDRSAQDPWDHVALEYSI
PSPVDAIVHSGSMAAYTRIFRFLFRLRRVEWMLNDSWRKSTALNHAILRETKAGGADAPL
VATAAEHASFLLRRISTTRQTMLHFISNLQSYLMFEVLERGWEALAGSLGRARTLDDVIR
AHDVYLDEIVEKALLGPEGGDPGASGGSDSCRSLEYLLRRLLTTALRFGKFQEHIFANSI
RGLDRAARVRRRVEERADRGDWGRTTLDEEEGQVFRYLADASLFDFVERTTRSFDGALGE
LLRTMGRAVDEVELDVAEDNGDDEYDGAAGPSAAGGRTHDALPFLLFRLDFSGYYQRMAR
ENKRRKKKAAATATAS
>GCP2 Thalassiosira rotula CCMP3096
METKKYGDKYSALRAAAAAKQRKRGVVGSNANVSKSSSSSSSSSSALSALPASLPASLPA
SLPASSASLPSTKSKVIVSKTSKTSKEKEDDVANYERLQALHLKRQKQQLRRESQKQQQQ
QPQQQQPQQERARREGNDTTSTVNANYYESQRATQTTSTLPPRRPPTSSTTNAVIQSSSI
SSISSSSFQQQQQQQQQQQQPARSNIHNSNQSNHSNQSNTLVTPVRNPTPPTTQYNDVNK
YSTPNSTAFGTTLGVEGGRSSRREYYEDYNYNYNDDSVNDSHVNYSNAGSEVEQDGNKIK
QDNNNNANKNPSPPPPKTPLSTMRDVMSSITRDRSEIDGARRGHLFRGNDDNIQENKHVT
KTTTAAVANSVPFSGEARAGHGAGPTSSEWEQKVDVEGNYEMGASIDDENDVEIDPYEHR
QFDSTSCLPYDSEIVLRFRNSQILTSLSIQPRADTNGTSSYSTNSNNNNNNESKSSRSRV
CFVANEAHGKLGGIGQHGENRFVLVRDVVSAGNNQRNNNNNHNSTSLGRLPEEEEEEEGA
SSNDERNASFLCYGDKVTLRSGIAKRVLGVQKEKTPANSSDDPTAAKLEVGCFRREGRFP
QANQWTVLRGGANAPVVQLGSANAPASEGPTGSRVPVYSGDPIALRNDWTGGLLSLGNEC
RPSGSTADVADGGMDDVVAGWSLEVLTSSYQMNDDDGGGASTEGNRPLVEYLHEHNRCRP
RKTETFQIFAADVPHCPDWIYSTDEGVDRTYLGGTYLSYPDRHVLQDEMKAELFPDADSY
ERRTMPRDWPYLAELSSDVQERVLLDEVIGAMMGQEGRFLRFQRSDEEGEEGEEEYVSTE
PAFGFAADSVLGGKIDSSLENTLSRILPLCTHYVYVNQYVQSCLNHYECGVIARALCEAI
GKLLEEYLAFVANLDYLSRGEPSMGGSTLTMSMVHVHARPSIRTMAILAQVTSAVQGKKG
GELLNALYNLVALNYSGDEKANELLQHLLTECAAPYANMLQSWLKCGKVHDPYGEFMIEV
TNKTFRENHVTIKLQGMEWTDWCREKEEHVLRSLHDSNEDMLLPSGIDALGVDRSRATSH
MSALHKAHSTGKFWRAIHCCRDGTAASVEERRKKRESSEEDAKVLLNPRKLSRFIDRAYH
EASDTLLHMLLNEYGLLSSLRFMKKYFLLDQGDFFVDFLDGTEDELHKELPNVLQGRVQN
WLSTSIARTSESSHLASALRCTFQNKSLRDTLDDLGRRNPRKSSHKKGGGHRQKVLAGFE
AIAFEFKSVPFPTSLVLSHSQLRIYQLIFRLIFFAKYVERQLVGMWSDHQLLKAMTSLRS
ACSPTFSLRRRMLHFIQNFVYYMKFDVIEPNWRELESKLNATKEYCSNKQSTNNGKSNNM
PNGQFPRTVDDLLHEHNQFLLRISNQCLLPNYDLIERASKIMTTCLLFSTQIKRFMETTK
VHELQEKTRLERSKLRYSEKKSKNGEQELEFRANREESTRRCSDRILRELSTETYRHMIT
RFDEVFSAHLAEFMKNLNSDFGQKSNAHLTNLSMQLDYNGFVTSSIHEKEY
>GCP3 Thalassiosira rotula CCMP3096
MSGYFETYGRHHHPTHHSTDNGNGIIDRNAYNNSNGHSSISNRNDAGNNGAMSSAMFQQL
AAAMQNQGSTMQMQDEEEVARMGMMLARLATATGNNSGNAPNVGNGSIDNRNISHNKNHS
SIGGGSHQTTMPLAEDNRPGEDSFQRSFFQTERGGSNNNRVYSSAADKAFTRMRSHPHQQ
QQQTTDPPISEQQQHWYAEERSLLRELIVLTMRHSNGSLLRFVPSEEEQMQLWNTHGHPT
ANRYAPNIVVEGVRIFPKLDVMPEWSSGQEEEDGEGDDEFDNGVDYAAKEDLEFRAGLQM
PLLGSGARDAISLCGECGWLYGRVASYVEAVLEDDVDGVHCATARALAARMDKELAEYHN
HLSHLESELPPLELSPSLIQRARGMYPQSQSRYLTLRSVAARLPPIRDRLRTLAILADGV
GACNLRGGKLLATVLQHSLDGYTRHAELVRSIAADCSVPWYKLLSQWITQGVLEDIHSEF
FVKEVKPEMLGGDVVVTSSGFFTWHQRYVLVEGLIPLCSCGGLMDIITVDLAREVLLVGK
GINFIRYCLQDRDWEVVENEAEESTDEGAVAGHCQSYNFATLMDASDNDDEVRYVSTLHD
AVMKSSARIHSHILSSLEKQHHMMQHLLALKHFLFLGQGDFVSSFVESLDQEFRGRTSIA
GIYSHTLSAVLEGSLRTTNARFLPDFVLGNLRARLMTGKHDADRYWMGPPPKAKEVEMTP
WEDNSASIQDPWDFIYLDYKINNPLDAIVHESATDTYHQVFLFLFRLKRVEWMMNNSWRQ
STALNHAILTETKAGGADAPVICEAAESSSFLLRRISSTRQTMLHFISNLQNYLMFEVLE
GGWEGLVTSMNKAQSLDDIIRAHDSYLNEIVDKTLLGNEGSDKSNGKSLENLLLKLLFIA
LKFGKFQDHIFTNSLAGLEKAAKIRRKVEERADQGDWGRKTLDEEEGRVFLYLANPQLFE
FVELTAKEFDKTLSDLLKMMSKQIDEVDFNSGMDDDQEETGPGMKNQDALPFLLFRLDFS
GYYARQARENRKKAKQKS
>GCP2 Thalassiosira rotula GSO102
XLSHSQLRIYQLIFRLIFFAKYVERQLVGMWSDHQLLKAMTSLRSACSPTFSLRRRMLHF
IQNFVYYMKFDVIEPNWRELESKLNATKEYCSNKQSTNNGKSNNMPNGQFPRTVDDLLHE
HNQFLLRISNQCLLPNYDLIERASKIMTTCLLFSTQIKRFMETTKVHELQEKTRLERSKL
RYSEKKSKNGEQELEFRANREESTRRCSDRILRELSTETYRHMITRFDEVFSAHLAEFMK
NLNSDFGQKSNAHLTNLSMQLDYNGFVTSSIHEKEY
>GCP3 Thalassiosira rotula GSO102 
MTPWEDNSASIQDPWDFIYLDYKINNPLDAIVHESATDTYHQVFLFLFRLKRVEWMMNNS
WRQSTALNHAILTETKAGGADAPVICEAAESSSFLLRRISX
>GCP3 Thalassiosira weissflogii CCMP1010
MNRGHHTSSTNHAGEGNINDSAAALMQRLSSLTLNQCRSSTVQNSHPDGLEAEAAAQLQL
LLAKLATRNKNGQVVDDGDGAGIGYGNSFVSNGHGNAHKNNGHDDSTDYPSRRSQINEIG
ANTNWSPQKGSHNSQIFSTGVNSKSFQNHGHGNYVQQSRHSDPMPVRHSQYWQHQSHPQT
QYYPQQHHHDEWQQHPPMRTTNHPPKTISQREKSFYQQERALLRELVVLTLRRSNGTMLR
FVPSIEDQTAKIAQDSGYGNLFKFHRDVVAEGVRISPFVRVIPPSYPSSPEIQNNDDAMD
PSQKEGQSHSGTVDGKTKPASNDLQFHANLSLPLLGSGAKDAIALCSECGWLYGRITAFI
SSILERDSDGYHGSVARALASRLDAEMTQYHEQLSLLESELPPLNVLDSPQSVVHVQNSR
NYLTLRSLLARIRPMRNRLRTMAILSDGVGSRGLRGGRLLACILRHSLDGNSQHSALVRS
IGTDCAIPWYRLLFGWMTQGVLDDVHEEFFVTENEPTEKEERKLSGYFMWHKRYTLVEGQ
IPLCSSGGMMEIITADLARGVLLVGKGINFIRYCLLNKDWEVFENAPTEGGMVVDSKIGA
NGGYNLVTLMDVGGNDDNCQCLLTLHNAVAAASARIHNHILDSLNQQHHLICHLKALKNF
LLLGQGDFVTSFVESLNKEFRGRTSTAGIYTHTLSGVLEMALRTTNARFLPQYVLRNLGV
RLMIDHNDPDRYWMGPPPKKNDDDDNDIIPWDDDESSIKDPWDYVCLEYNIDSPLDAVVH
NSAMETYHQMFLFLFRLKRIEWTMNNSWRQSTELNHAILIENKAGGIEAPNVRAAAEKSS
FLLRRIATIRQTMLHFISNLQNYLMFEVLEGGWDTLIRSIEMSRSLDDVIYAHDTYLNEI
VLKSLLSDTDEENEEETKSNTVEGQLLKILSIALKFGKFQDHIFTNSLRGLESAAKSRKA
AQYRSEKGTWGRTTTDENEGKVFYYLADSNLFQYVDQTAKEFDKALSDLLKLLRKQVYDA
NHVVDEKEDGTTYVLKNNYDALGFLLFRLDFSGYYARQAKSGKKNK
>GCP2 Thalassiosira weissflogii CCMP1010
XMSSSDRFSKKFDGSVPKAALKARERQRAARASSSASSAPKASSESSFATNSNTANASSS
LAAVTSSSSIPATGENTALNSASTARPPTSTASESRSAAPPAGNSKSNAASSSSLRTSHA
NISGSTRTINHDGRKINLPSLSGDVGSHRMRQQQQRHLNSQQLQQRQQQLHHQQSHQPSR
RHIQNSSQPHSQNSHLKISQPEKSSSHESNEDKRRRGGFSYPPPEIYEGASSNASKNSSA
VTSNDLHELLDAEHRSHTAETNAANSIMKGNRSVQMTEDEIHSHLPQSPDLKEPRQKRQE
TIQNHHHSPISPQRHRNGLHDQHHQQAESLPSPPPTPSNSNAQTSNRDTIRLMASQITPQ
IPSHHNTEESGDKFMSESLREAFNEAEDVIARTMRDIPSSPPRAGQMGTEGAADDGHDSD
YHDQNPVDTSEDLEFFDAPSFSEVQDAMGNSKDLVHEVSTRNDKMEKKDHVQNSDNHDGI
SGSSKTVKRTLVNEKNETIDSGANFTVSSSAAAYATTTSNPNGSNGIPTIPTYHGAVDLA
PTSLPPRPSRPVPNSNAVQPRSNAKTTAAAQPEQYNRVSNGKPTAPTSNPLLSTPANAKT
TAAAQPEQYNRVSDGKPIAPTSNPLLSTPARRPGTEKSHSMASYTPDFRERTKGDYHSNV
VYSTPTSTTFAPSGKPPLQDDDDNVNGGDGNDPKTPLTTMRNLMSSISKDRSEIEGARRP
LFVSDDVMEGKKNDRSMDVPKNNQVHHNAENKGEDGEFSDEDDDDWDENELVDDEVNNAF
FERREINSSCLRYGIGVVFRFRFTKALTSISLPPQGVTNATKECFIINEAFGQFGGGNNG
ENRFVISKDTTSATSTDPASQYVCYGDVVVLRSDFSGRLLGVKKIDAETTTDGRERPFNL
EVGCYRNLGRFPQADRWTILRGGANAPCVQLGSDQQPAVDEQRIPVYYGDSIILRNYWTG
GILSIGDALAFDASSRFSGWSLNIITSSYQMNNGTANTEDDIPIIEYMQRHNQCRPTRKE
TFQIVSPDAPLCPDWVHPTGDGLDRIYLNGTYLLQRDRHQLRSEMELNLFSEVRTRSLSY
DDDHCQDEHNQQLGLQRIDTQERILLDEIIGAMMGLEGHYFQLQSENENDPPYFSFVGDE
IDSSLASLVSRILPLCTNFVYVNRYVESTLCYYECGVIARILCESIGYILQEYLAFVSNL
NYSLHEEHTDGIKVSMSMIHVQIKPSIRTMSVLARIVNTVQGKKGGALLVSLQNLMAKHY
NGDEKGNEIILQLLNKCAAPYARMMRSWMNGGRLHDPCNEFMIEITSRAFRDSHVTIKQG
MEWIDWCKVQDENVLKSISISSIDAPKKRSIFGVERHRSTSSMSAVDKVHTTGKYWRTIH
ACNESAPFSAHSDGNEECDDVKHLLNPLSLSRFIDHAYQKASDSLLDLLLNKYDVLSSLI
FMKKYFLLDQGDFFVDFLDAAEEELVQELPNVSQGRVQNWLASSVAKTIEVAPPRTNSQE
NNTASHSSQLASSLRFNFKKKSLNEQLEDFHRRGNGSKKRSNQRNLSGFEALELDFESVP
FPTSLVLNVQQIRSYQFVFRQIFFAKYVERQLVHMWTDHQLLKQMMVTIRREFGPTLSLR
RRMIHFIQNFVYYMKFDVIEPNWRAMESKLRAAQDYCSNNDANNTSRESFPRTVDDMLME
HNQFLICIVTQCLLTNSDLIKTVTKLMTTCLLFTTEIKKFIASTKLHEYHEITRVERSKL
RHGKGSKYISGAEFRAKRDERIKRCSERILGELKTPTYQHMIRRFDEVFSTHLATFMKLL
KEDHGSRSNAHLANLMMQLDYNYFVSSSISTKE
>GCP2 Thalassiosira weissflogii CCMP1336
RRGGFSYPPPEIYEGASSNASKNSSAVTSNDLHELLDAEHRSHTAETNAANSIMKGNRSV
QMTEDEIHSHLPQSPDLKEPRQKRQETIQNHHHSPISPQRHRNGLHDQHHQQAESLPSPP
PTPSNSNAQTSNRDTIRLMASQITPQIPSHHNTEESGDKFMSESLREAFNEAEDVIARTM
RDIPSSPPRAGQMGTEGAADDGHDSDYHDQNPVDTSEDLEFFDAPSFSEVQDAMGNSKDL
VHEVSTRNDKMEKKDHVQNSDNHDGISGSSKTVKRTLVNEKNETIDSGANFTVSSSAAAY
ATTTSNPNGSNGIPTIPTYHGAVDLAPTSLPPRPSRPVPNSNAVQPRSNAKTTAAAQPEQ
YNRVSDGKPIAPTSNPLLSTPARRPGTEKSHSMASYTPDFRERTKGDYHSNVVYSTPTST
TFAPSGKPPLQDDDDNVNGGDGNDPKTPLTTMRNLMSSISKDRSEIEGARRPLFVSDDVM
EGKKNDRSMDVPKNNQVHHNAENKGEDGEFSDEDDDDWDENELVDDEVNNAFFERREINS
SCLRYGIGVVFRFRFTKALTSISLPPQGVTNATKECFIINEAFGQFGGGNNGENRFVISK
DTTSATSTDPASQYVCYGDVVVLRSDFSGRLLGVKKIDAETTTDGRERPFNLEVGCYRNL
GRFPQADRWTILRGGANAPCVQLGSDQQPAVDEQRIPVYYGDSIILRNYWTGGILSIGDA
LAFDASSRFSGWSLNIITSSYQMNNGTANTEDDIPIIEYMQRHNQCRPTRKETFQIVSPD
APLCPDWVHPTGDGLDRIYLNGTYLLQRDRHQLRSEMELNLFSEVRTRSLSYDDDHCQDE
HNQQLGLQRIDTQERILLDEIIGAMMGLEGHYFQLQSENENDPPYFSFVGDEIDSSLASL
VSRILPLCTNFVYVNRYVESTLCYYECGVIARILCESIGYILQEYLAFVSNLNYSLHEEH
TDGIEVSMSMIHVQIKPSIRTMSVLARIVNTVQGKKGGALLVSLQNLMAKHYNGDEKGNE
IILQLLNKCAAPYARMMRSWMNGGRLHDPCNEFMIEITSRAFRDSHVTIKQGMEWIDWCK
VQDENVLKSISISSIDAPKKRSIFGVERHRSTSSMSAVDKVHTTGKYWRTIHACNESAPF
SAHSDGNEECDDVKHLLNPLSLSRFIDHAYQKASDSLLDLLLNKYDVLSSLIFMKKYFLL
DQGDFFVDFLDAAEEELVQELPNVSQGRVQNWLASSVAKTIEVAPPRTNSQENNTASHSS
QLASSLRFNFKKKSLNEQLEDFHRRGNGSKKRSNQRNLSGFEALELDFESVPFPTSLVLN
VQQIRSYQFVFRQIFFAKYVERQLVHMWTDHQLLKQMMVTIRREFGPTLSLRRRMIHFIQ
NFVYYMKFDVIEPNWRAMESKLRAAQDYCSNNDANNTSRESFPRTVDDMLMEHNQFLICI
VTQCLLTNSDLIKTVTKLMTTCLLFTTEIKKFIASTKLHEYHEITRVERSKLRHGKGSKY
ISGAEFRAKRDERIKRCSERILGELKTPTYQHMIRRFDEVFSTHLATFMKLLKEDHGSRS
NAHLANLMMQLDYNYFVSSSISTKE
>GCP3 Thalassiosira weissflogii CCMP1336
MNRGHHTSSTNHAGEGNSNDSAAALMQRLSSLTLTQGRSSTVQNSHPDGLEAEAAAQLQL
LLAKLATRNKNGQVVDDGDGAGIGYGNSFVSNGHGNAHKNNGHVDSTDYPSRRSQINEIG
ANTNWSPQKGSHNSQFFSTEVNSKSFQNHGHGNYVQQSRHADPMPVRHSQYWQHQCHPQT
QYYPQQHHHDEWQQHPPMRTTNHPPKTISQREKSFYQQERALLRELVVLTLRRSNGTMLR
FVPSIEDQTAKIAQDSGYGNLFKFHRDVVAEGVRISPFVRVIPPSYPSSPEIQNNDDAMD
PSQKEGQSHSGTVDGKTKPASNDLQFHANLSLPLLGSGAKDAIALCSECGWLYGRITAFI
SSILERDSDGYHGSVARALASRLDVEMTQYHEQLSLLESELPPLNVLDSPQSVVHVQNSR
NYLTLRSLLARIRPMRNRLRTMAILSDGVGSRGLRGGRLLACILRHSLDGNSQHSALVRS
IGTDCAIPWYRLLFGWMTQGVLDDVHEEFFVTENEPTEKEERKLSGYFMWHKRYTLVEGQ
IPLCSSGGMMEIITADLARGVLLVGKGINFIRYCLLNKDWEVFEDAPTEGGMVVDSKIGA
NGGYNLVTLMDVGGNDDNCQCLSTLHNAVAAASARIHNHILDSLNQQHHLICHLKALKNF
LLLGQGDFVTSFVESLNKEFRGRTSTAGIYTHTLSGVLEMALRTTNARFLPQHVLRNLGV
SLMIDHNDPDRYWMGPPPKKNDDDDNDIIPWDDDESFIKDPWDYVCLEYNIDSPLDAVVH
NSAMETYHQMFLFLFRLKRIEWTMNNSWRQSTELNHAILIENKAGGIEAPNVRAAAEKSS
FLLRRIATIRQTMLHFISNLQNYLMFEVLEGGWDTLIRSIEMSRSLDDVIYAHDTYLNEI
VLKSLLSDTDEGNEEETKSNTVEGQLLKILSIALKFGKFQDHIFTNSLRGLERAAKSRKA
AQYRSEKGTWGRTTTDENEGKVFYYLADSNLFQYVDQTAKEFDKALSDLLKLLRKQVYDA
NHVVDEKEDGTTYVLKNNYDALGFLLFRLDFSGYYARQAKSGKKNK
>GCP2 Thalassiothrix_antarctica
XTTIDSSNHPIQQINSQKPPRYVESRGSHVKEKRALMAEFNNENYEERIRTSANYATPMR
KNINNSLGSSYDVSDKVLPRSLRPPQSRSRLQENRLRPTDQSTPNHQTLEPATPLNKNPL
QGILENSQPEAKVTEQCQSSPGTHSQSEHEMLDFAEEGDDILPEEPELTVPSSEEILDAS
VLNHKTLIVLKSXXXXXXXXXXXXXXLIVLKSFSRGEALHVDENEPKKLATMTSYFAAAP
LEIKLLSENVGAVRYGQSVALYSTVSDRYLGIKKTNKGDDNGTDFELGFFRSTITEADKW
TILHGNRRLLVGSAARSVPKIEVKGKTAAVRSGDSVVLRNNSMGGLLSFRENTDDENDKT
PKVSLITQSYNSDDNNSRNTLLDRVLHHFEIYPSNSELLQLWNANVPPCPTWIREQAKDD
EKSLSQSADDSFKDKNRLLQENLLLDEVIASLMGLEGKVLRKKKEKFYISTEINGSLRSL
VERTLPIATGFCEVKQFLQSHQPGYEYGLVMQSICEEIDSIVDEYLNSVEVLEKKFRSLQ
EKVDGAPSTMNHSFIEIQRLSSTISLLHDVIFCARDKIGGELLNTLLNLKMTSLAGDYNK
QKLIDRILHKGSETWMIMLTYWLKAGDLEDPCREFMIVKKRETKKFSGENWNNFFSIRRS
HVFKGVVSSSFLEERILTTGKYWNAVHHCEDIASNKVSQETEEISNKILRYSEDPSDIAV
QIDQDYKKASSHLLRLMLDHFAVEKSLVTLKRYFLLDQGDFLVQFLDTAEPELTKVLENV
SRGRTQHWLSMALQLTDSNSEDIDSAVKKELTSQPLTSQCIRGSFADESLDEVLGVCEGE
PRTPTHHPYGQVAGLTGMMSFSLDFQRVLFPTSLLISRRNLSSYKMLFRHIFYTKHIEKR
LVGVWFDNQMMKEYQEVRGLLGPTFCLRQRMLHFVQNFLYYMMLEVIDPNWNAMKESIPK
QETADDLVNLHDKFLQKTMEDCLLTNAALFKSLAKTLSTCQTFSEQMRRFFMTIGMTGKR
RMSRRRVEPACEQFTHNLTSKERQAKKQAKKKATLEEKQERISRYKKQVSVIARELQNST
YSRMIKRHADVFDENLDDLLGKLRTKVSYGSQITNLCIRLDYNGYISKQSF
>GCP2 Corethron_hystrix
XRGSSRTGGTVSFLAIVHPQGGSNCGGYDGPATSSGNVTSFAHTSLPDTELLEIIPASLG
HAAGATVSSKLDISTPPRGNASASDEEDGITELLSSVLRYGDIIALRSSYAKNKCLAARR
ARSGTGDNETSELGIGFYRARLGNEERWTVLPPPERCRKRQRPVQWHSDPAKLTPRYQGA
PVRSGDAIVLRNVSNGTLLGLPQDPFEAVEGHTMTSMHGAASLISASRVVHRLSPSTKAG
DVLEDVERPPENRETFRLFGAGVPIYPSWTVKRPYLRHGGGTFLDQSDREVTMLNHAQLD
NEVVGKEKEEATFKLPPLGSLSTQEQECAILDDLLWAMMGFEGNYIRISQSSYNNETAAP
HEMSFVIRPDPPGYPCPDPLLIQLVYRILPSCSAATYLRRYCASRSRYEFGRVSHAFAAA
ISTILDSCVYTDVVSNLDRRLQEGSLSAQELWAEARDDARKLEILKSIAEEVEELSGGHL
LGVLIASSGGGDSHMTEILDYLTSRASLPYYEMLTTWIHGGEIDDPHQEFMVFVERDVTK
DLVGQRYDADYWGGRYRLQEDNRVPFFLKEYAQTILSVGKYLNVMRECGMSHTFDPIVDH
VRPALSYGMGHVKLRDAIDSAFQFAASKLLDLLIRNEQLIDHLQIIKRYFLLDQGDFFVQ
FLDLAGNELEQNVSQLSEGRIQSLLSISIQAIHASSSSHLLSLDRHWDYILCDLIPYSLI
EHLDAVHSFSGGISAALPVTPSRSLYGQQEGLKGIEAFALDYHVEWPLSLILSKKSIIKY
QLIFRHLFYAKYVERRLFSTWLDHQSFKELDLRSVLGATYCLRQRMLHFMQNFVYYMMFE
VNEPLWHKLMEKLAEVKTVDELMKCHDNFQDRVLNECLLSNRELLNSLTKLMSTCLTFSE
QMERFAKATKLEEEYIQYATEERAKRSNYGRAQKKLNQRLMIDKELRDQRVRDHTARMKK
EVLSDPYRRMINKFVEVFDSNLSKFMTQLLEDSRIQNHSHLTNLCTRLDYNGFVTRSMNE
RKYNF
>GCP3 Corethron_hystrix
XLESHCLLDHLLALKKFMLLNQGDFVSALLHGLGPELSKPASYVYRHNLTSILDSALRDT
NAVLPSFVVDRVGVELDEDRTKSESTGGLGWGIFLLDYYVDAPLNAVIHPLAMETYRNVF
HLLWRLKRIEWCLNNSWRQSTAVGHALRRECAWGNFRTTANNGKRSNISNDITFMVNTIE
QSLRKISMIRRNMLHITSNVQSYFMFEVLEVSWDSLLEKIRAATTLDGLIDAHDLYLADI
VVKSLLLGDDERSLGLVRRLFAIFDIADRFCELQHRIFADVISAFNEMAVRRSDADERTA
RGKWGYEKYESGNGSKDDASAQESLDNDDGHNGGIKGVANQMKARMQDVVAFSDESDEAL
KNFLGALHDSLKNTSAKGSGFHGRAGRGGMPHLGKKGSANDTSHDDALRFLTFRL
>GCP3 Skeletonema_costatum 
XATNYADNQSSVTSADDTDGNDLIQRLAAMVQNQDNHDPTMKHQNDVERLRIMLASLANN
NNNNAQIITPPLRNANDLNSKSMTQPPLVSPLAQRQQTWYTHERAIXRELIVLTMRHSNG
DLLRFIPAEEERQGGGGGELFWNAASNNWEGNRFSTDAVVEGVRLIPNCPVVPXFIQGDD
DSDNDGMHEDEHIMENLEFRAELPTPLLGSGARXAISLCGECGWLYGRVATYVETVLEDD
VDGIQCSTARALAARLDFELGEYHRKLSMLESELPPLVVPESSSYSHQHQQYQHPLAQTR
HLTLRELVARLPPIRDHLRTLAILADGVGARNLRGGKLLAAILRHSLDGDTPHSHLVRSI
AADCSVPWYKMLFKWITQGVLEDFHHEFFVREMQLDHRSSTGFFTWHERYVLVEGQVPLC
CRGGLMEIITSELAEEVLLVGKGINFIRYCLQDKDWEVVEENEDVQMADKVLGCEGYNFS
TLKDEVGYGDEFQCVSTLHDVVSQSSERIHSHILDSLQNQHHLMRHLHALKQFLFLGQGD
FVSSFVESLDAEFRGRTSTAGIYNHTLASLLXGSLRTTNARYLPNYVLRNLGVRLMIDEK
DSDRYWMGQPSKTKSDEMTPWVDNEASIQDPWDYVCIDYQINSPLDAVVHDSAMSTYHHV
FLFLFRLKRVEWMLNNSWRQSTALNHSILVETKAGGADAPAISEAAEHSSYLLRRISSTR
QTMLHFISNLQNYLMFEVLEGGWEGLERSIKKAKSLDDVILAHNSYLGEIVEKSLLGDKG
DGESPTLETLLQKLLSIALKFGKFQDHIFTNSLAGLDKAARIRKTVEERAEKGEWGRITL
DTEEGMVFRYLADAKLFEFVEHTANDFEKVFSNLLKMMSKQVDQVDWTSSLDEDQEETIT
VVKTHDALPFLLFRLDFXGYYAXQAREKRKQVKVQHG
>GCP2 Skeletonema_costatum 
XGSYLSEQGRHKLPLEMEQDLFPEPHPASQSGGIXHQQLVEIPVDMQEQVLLDELVGAMM
GLEGQFLRFHSMEIGETEEGEEYVEPAGFGFASFSYIGGNLDSSLQSILTRMLPLCSNYV
HVNQYVSSCLGMYQCGIVTRTLCEAINKLLREYLEFVANLNYLLREAGTDDKTISMSMVY
VNSQPSIRTMAVLYQVVSTARGKKGGELLNALQNLMSLHYVGDAKGSEVMSFLLMECAAP
YARMMQSWLQRGKVHDPYSEFMIEVTDKRFRESQVTFQQRMEWTDWCRVQDEHVLDSLYD
ANDQMSSTRNAMFGDESRATSNMSARDKAYTTGKYRRAIHFCDEGPISSSGQETKAEQTK
EEEVNTLLNPLKLSRCIDHSYHDASDTLLHLLMGKYDILSSLRFMKKYFLLDQGDFFVNF
LDGVETELHKELPNVLQGRVQNWLTTTMARSMESNPQSSHSTQFASSLRCCFLDRNVRDT
LHDMGKGRKSSRSKKSSRAKVLAGFEAIAFEFKNVPFPASLVLSPVQLRSYQLLFRQIFF
AKYVERQLVNMWSDHQLLXQMTALRAACSPTFSLRRRMLHFIQNFVYYMKFEVIEPHWRE
LESKLNASKEYCLXRSKHDDSTEANFPRTVDDLLNEHNQFLTRLFTQCLLSNYDLIERAS
KIMTTCLLFCTQIKFFMESTKVHETLENTRIERSMMRFGKKKKNSDRETEFRAKREENIQ
RCSDRILKEYRTENYQHMIKKFDQVFTSHX
>GCP3 Nitzschia_sp.
XGAMDALRICGEAGWFYTRIQSYVQNVQNDQTMGVVARAFAEALSEQLYEYQSLLTTFEX
KLPAWSLRQLLMELRQPTQRLKLLAMLTDGLKXYKGGQXLIGLXXHXLNGNTSHAKIVQK
IXIKASRPWFEILYLWTTQGILAXPWNXLFISENSDVDDKYLWSDKYXINHXQVPNGILE
XDLVXPAFXVGKGIXFIRRCLQDGQWTMPKLTDEAXPVVGRDSVHRPFDLDPDTSRNEXD
KTNVLGYGYTXKEXMXGDNAALKSTLNRSSSLVHSYILQTLKEDNHLMVHLYAMKQFLLL
GQGDFFSTLMEGLDEEFGQEPSEDTPYSRGVASINKHALIAIVDAALRNTNAXQLPPFVL
ERLQVELLLGPXDEQTGPXWGWDNIQDQQGRESGGDDNNDRPPDDRTVFDIFSLDYEAPD
PLVAIVSDSSLEMYKMIFQILFRXKRIEYLLNFTWRQSASLSHSIQLFAQYTGIDSSRNQ
GFKQAMFLLRKISILRQSMMHLIVNLKSYLQFEVVEGGWYRLVAAIDDATTLDRIIESHN
TYLTDIFRKAMVRGSSQNNPIQQKLIEQLESALMITSQFCLLQNSVFADALDAADSASER
RRKAASRLRDGQWGFDSEKEMEEQDRFFGTSEFNESALGLIEALNDKVNGSGTVPLEEDR
TGTRSRRTNQLVGEEEETG
>GCP2 Nitzschia_sp.
XDEWMSMFRVRTEDIISDMIPNETSANKVLLAGKYWNAIQACGVDVDSTQFITDHSSQHL
ATVNFKSDFSSVAGHIDNMYQNASDKLVSILIDKFRLKDALSIMKRYFLLDQGDFLVNFL
ENAEDELRKPMDDIQIGRVQYFLSLAVQQTEAQRDGDLEYSGLPYHSDSNKLLSPTYLRC
KFSASSLLEVLDSLYGGIADNVVQATPSRRPYGTATGKGGTGFDLFCVDFTRIPFPLSLI
LSHHXTVPTSFFVKHVERRLTAVWTDXQRFLXKLGSLRAMLGNTXXLRQRMLHFVQNLMN
YMTFEVVESNWLKMISSLDRHSSEPTASNGYRQQTVDDILQMHDEFLKSTLNSCLLTSPV
VIGSLSKVLHTCLLFTDQMKKFMTSTKIDDDSSVLASHKRGIVQRNLNEKGISKLAAEKQ
LHETIXALRDEREDVHQRQTRRVRXEICSEAYKRMIQRFEEVFTADLAMFMVHLNSRTTS
STVANLGIRXDYNGFVGKSXSKSKNXRXR
>GCP3 Odontella
PSCSDDTRPDPAAIRRIERSYRSSPPSLSDEAGGVGVRSEAEILTATRKVEGLYRKLIVM
EQARGRGGVGKANIALGVLSTLSRLVCTEGDGRAVRSTLEFDGANSATMVKGMXASTXSN
REEPPNPIESNPLSSALQSIDQSFLDTVWREEVALLRECLYSLRNVDTDLLHFRRPSDEP
TLHPTATGRVHGEXDDDPLSEYDGVRVRPGLVSMSLGMDEQVARGGRRLLGSGAEDAMRI
CGEAGWLYGRVRHYIDEVNTDGDSNDEYDWSGSSGGGAVARALSSALESEMTEYHRLXAH
WEAELPKESALASSSAQLLTRDLTLRSLLSQLRTPLTRLIHLASLVDGVTPAMGGGPLLS
ALVLSASHHGDTRRSTLLHSLASKASRPWYDMLYQWTTQGSLSDPTGAEFFVTENTAVED
GYLWHGRYVLEEAKVPLGLVDMELAVEALAVGKGINFIRRCLGDKGWELEQDVGDQPAYL
ANSSKTKTPSKERLGYLYDPQEIAHAACPLSYRRLSPLRCSLAQSSSSVHEHILSSIFGR
HHLLEHLAALKRFLFLGQGDFVSALMDGLHHELDEKKSRGRTGRTKAKREIGYGDWDGNF
DGIYAHTLMGPVDMALRTTNARFLPGYVLGRVRVELRPPESVYGTGRTKDNSAPRGQKEG
KGEKDEHRKEEDEEEWTAWDAFSLAYDVDPPLTAVVHPQALELYSRIFRMLFRLRRVEFA
LDSAWRSHSSLRHSLQKLAHVYGNDDDVEMFGADEEVKTYRRGARTFLREAAGARQRASH
FATNLRGYLMFEVLEGGWEELVRNLRIAQTLDEVVGAHDRYIATIASKCLLDNPVASNEG
LQSGVGHRLRYVVSSALQYALFLEQALGEALRLADDADRKRRDAESRTERGKWGHEKFSD
GGEDADGTKLYQYLGNAVLLEQARISFHKFDEGVRGLLGALDEQLNDAASNTPSSQRARH
SSSAVSPMKSPVRGHSSGEQWSVDYGGSFLSSSPFGAAPGIGQVAPDFYDSLRFLAFR
>GCP4 Odontella
FVSREDHDCGDCQEATEARKAEWGDDSDHDQFSLVLERLPSSSVSITTAQRILFVGSSIR
ILRHYDKYQDHLEIESKXSHSNKYNRFALSSIERALELLVDDVNCNISCKLCTLLKERCC
LLSHVENMHQSFLLGDGMFYMQLQEECDRMRTSGDWTSVAEHVFGEGLEEFPGRKWWFHN
RVIIPIWNQLYKLEVPEVYHEEHFTAECHFDLXRSKAGGVENTQLSDLVRFSLTSRTGPD
PHAAGKLLEISLFQASQNDAADRPHAHRTRLAICDVHSTVMEALSSEVGAAGQGDSEGRG
SENGGAMLKLNYQVPKPLTLLLISPDAATNLYSACFRRLFALHRAQFGLRQCWRIMMSPQ
NRRSYDGPQFSSSSKLAALRSHMEFVVNTMFSYLQCDVVECAMREFRAQIVTSDRYEDLR
EAHGRYAGKIRRGLFLDDAAVGKALSKVLALIHRLVAVXHRLRDLSDTVISEVTRLRIRF
DDELAALFVLLQRMDSSSRLCVRLDYNGWLSRQWVLSYHRLSQSVSSEYR
>GCP3 Cylindrotheca_closterium
LLRHVTSGGVLSMSHHGSLTLLTDSFGRQSQGGQEALDQLQHHDKLLPCKDQTFQFIPFS
SPPCPPWAVSGDGETESCIGERLFMTSSYLLHPKRRQAEFESQMELSXQDRMEMTSKIRE
KILIEEVIGSFLGLEGRHIRMKQQKGDAAAPSFGFHLSGTDGVDFEMSLHHLVEQILPMS
TSHHPGYDHGRVMQAFCQGLDTLLQDYVDFVVELERQHRNNSNNGSDSLLTMKNIFFQIS
PSLHSMSILEHAIRAVRDTKGGALINSLWSLERQVYMXMENASIPYLDMMAEWLESGRLN
DPYKEFMVQQSASEFDATQFDGDDWMAMFSIDEQNILEGVTSDEWTKEKIMTTGKYWNAV
HACQVDVGAFLDGNSQKIPKLPFNSDSSAIVAYIDSMYQSASRVLVQLMKEKFMLTESMD
VMKRYFLLDQGDFVMHFLDAAEDELRKKASEVSVGRVQNWLNASIQVTEQHRSNGDDEEE
KRPLFPQALRCRFSGKSSTSVLESRYGNLTDRMPLTPSRNAYGQSTNDKSGIEVFVIDFS
YIPFPISLVLSHHAMDKYKLLFRHLLFTKHVERRLIRVWRDHQILKKLGALRGLLGPTFL
LRQRMLHFVQNFLYYMAFEVIDNNWTEMMTAIDGNATTTKENRQQTVDDILQVHDAFLER
TLEACLLTNRDLVRSLTKLLNTVLLFTDQMKRFMDATRIHNDLSILAAEKQLTVQRNLNE
RGITPGGAKRKAIHRELMSTKKEREALNDRQTRRVGREVISESYQRMVARFGEVFDADLS
DFMKELNQHTATGLVANLGVRLDYNGFVTSSIR
>GCP3 Chaetoceros_sp.
XPESQNIATIQSLISSLTRSSSSSGSISGKGSNEGPXTKLQQEQSLKLAERFLSSSIVQL
PNKQRTSSSSHAVLLKKIERAYKKRTSSEDERVTEDKMNQMRELYGVIVQNSVGLDDHVV
SDLLILFSRLAGTSSSSNDHDHHDDQKLRNRTTATGVQEHEGMNNSKVSSRAVDSNNTDN
RGAQGTQHKNEPFQKESLLQSTKHVQLAIQNEEMDLLRECLHALQYIDGQLLSFEHGTSI
TYESSYHDSSMRRIYNPLASPPLESSKMDNDNDAYHTHQRVSSSGGGMRIRPGLLPFHLS
PDQIHHHKQIRTCLSGGEDAIMICGEAGWLYNRIDTYIHHVGQRGVVPRALASALRKEMD
SYRSLLVDFEHMWSDQSLTLRKLMVLLRGPIGHLRTLALIVDGASETANGGQLLTNLYLH
SMHGDGRTHAVLDRILFESSIPWYDLLYDWTMGGILSEGGQKFCEFFVVENKNIKDANLW
HGRYILKEEQIPHVPGIGERGGLLNESLAKEILIVGKGINFIRKCLHDSEWDFDLRELLP
RKSATHDMNSSKYRGDIESMRQYKAELGFIHVANSGNCFDISGKSGKITSQTALEKTVAV
VASQVNTHILTSLFDQHHLLQHLKGLKEILFLGQGDFICALMDGLQNEFESRSSIHEIHM
ISLMNIVHDALRSTNAKFLPNYVTDRVQVRMLSSEQSSADEFWSDKSVKETEKEGWDIFT
LDYAIDVPLTAIVHPEAMEKYHLVFNLLFKLKRIEWMMNNTWRQSTTLNHSMQLMISKFG
NVELAPGTSVKGASXALSRMKRLLRKFSMTRQSMLHFLTNLQSYLMFEVLESGWKDLVHK
LGCAKTLDEVISSHDDYLNEILEKSLVAEALSKDQDGNITCGELPKQLRLVLSAALRFCK
MHEKIFSHGVETIQKATEKRRGAQKRSANGDWGYDKFDADVEGMNFYSLADEKRLAEVES
ISEEFDISLRNLLSMLNDRINGNAVRDVDISSPTLERPSQTVESDRANAMKTDALRFLTF
RLDFSAYYGL
>GCP6 Leptocylindrus_danicus_var._danicus
VQDANDEAGKSILTLESCGSSTEKVEESISRSFDNVLIGEQIDEDATDELFCRSREKCDT
SISVDSRLDNMERENVNDISWNLQDPEHTKVLEHQSFNACKGAENGKTNSPVKIKIDNQR
GLHQYISGAVCFNEKGTTEESQSPWIDISFAKEQVHGVATFSPEIALEELCWRKAADNFD
MESNDAANKVPLEVAFETCIIEPIQQQMEFIGETILSYFFNGNDIINHIHFLRKVMLGEG
LYIRCFALHVGSNVDNGTAYVDWKSVANVLGAHRSSLAFAGISNDDGCARWFSYETREIE
LEKVESFYDVNPDSLRFLEAVYSAPKPLNFIFDRCAMKKYNKIQVFLLRHHSMKYRINRT
WLCIFKSGFFDNSALADDESRRYGQSKRRRWLCSFQHEVQHFVSSLSQYLENVLWEAEAD
IDNRLNAKDIGGMQDLYSLHIDHLNWILGATFQNNERHNEEVASCLEFLNLFIFEFHDLI
SSFEGLTEVGFNLLRDQQIQFRSIVDELMECLRKGATHCEKLLRQLEGFR
>GCP3 Leptocylindrus_danicus_var._danicus
XPNYRQQRQNENMDEAEASVDATVRLIQSLDVPINSSTLGLIRRLLSSQMHKQMTTTSRR
RKPRNYNIAMSKMDIDTRGKVESLHRRLNVCLGPTSRHENGNLLADRAVSLLFLLANTSA
PADHRKVRNNVHADSTTYSGALNAKDKGEAXLVNVDFAKQLQKSSHEHAVLRELLYSLQG
TPLSLPSSAKFNAAGCNVDMVNKIAETSHLLHKIERSIDADPDSIKSAALRDQLLEFYKL
IAVLEGRLNANKLTLRQLYIYLRTPHTKLKVLCWLSDVESHAAPDITLALPLFARTASPL
IAETVSTIASIVTVPVWKRVRKWVFNGKVSPDFFIGVITEADWIDRYYLKKDEVPHCLDK
DCIPELLLAVGKEINFIHTYLNCQYIIPSHLHDIQNETKQKLHELSTHLNKFILKSLLDE
HKLHANLYTLKQYFLLSRGDFWSILISSAGSMLDGPATRLRKYELDALMTSAVTPSALEL
FDRVYVRLLSDNFVSGDEVVGWDAFSLNYAVDPPLSVVISKKHIEQYQRLFAFIFRVNQI
DYKLAKHWQFQTNLEHLLQKLSLQENNLRKISLIRQKVLHFIQNLQSYLQFEVLDAAWKK
LGQELSDATSLVDLISAHETYLANLLPKGIDKFNSVFVCICRFLEHSQVEFNMLQKNLIE
IEASRKAAEERIARGQWGLELNEEEVPLKAIDTRAVERDALEFEADVRIFLSECE
>GCP2 Leptocylindrus_danicus_var._danicus
MSTRFSTPDKENAATEDSTTPQNEESSMDPMSKLRHLLSSMNNPSNEQQQPVTTDHHELN
SSKNAVTVENQGAPDHILDATCLWYNKEYLLRSMATGRTISIAEDDDVAADESRIVFHGE
VEGLGLGKEKESLIITTGNPIMDHNHHHHGSTSTSDAQNVNEEQAANETQVCQYNSILKY
GDTISIRSRAANDQALSVRKQKQSPQNYEVGFYRTWLSQSEKFIILPSRMDGTCTVEQLI
ALRIPVRAGDEVLLLSVSTSGLLECVKRLKSNSTDTNNQHSKVVKNSLNIFPRVSFGAGE
NGQMQMMSMASGKPGSNQTWQIMPAGLPLLPPWNYNDERPYLSFDFLLDANREARKVEGS
TEGNDVADLEKILXNEMLDALMGFEGSLIRCVSSSSSSSSTSCSKREKSPIQSAIVASNR
IPQHCGINFIGPEHNLRFEISTDVGKNGNFAASSVALLNLVQRMLPLCSNFVGVEAFISS
RITRYEYGLVAHAFASAVDALVKEYLVLVAQLEALMSDNRLSLQKLWCFVQPSIRTFAVL
ANMIDKTRCLKGGALLNIIDDALCCTADEKSCEILNFLLQSASVPYFEMLTSWVWTGELH
DVSEEFMVDATTHRYTAAAGIVANDIFDYNSDTTTNVNLNYWDDRYTIRPQHVLHILSKQ
ELQILTIGKYLNVIRECRKAIINPLLLSQHDDAKNSSEVSASSSFIRLEFGVLAIQSQID
AAFEFAASTLLTLVMKEHMLLDRLRSMKKYFLLDQGDFFVQFLDVAESELIQDLENISRD
RIQSLLAMSIQTNVPDPFRDDLICDFAPLSLVDHLDSMYSWSGGLGTKEPKTPSRHTYGS
KQSLTGIEAFMLDYKVEWPLSLVISRKAIINYQLLFRHLFFCKHVERRLFSTWLDHQTIK
ELKLRGELGKTYCLRQRMLHFLQNFVYYMMFEVIEPRWQEMEKRFGDAKTIDDVLGVHED
FQNAILKECLLTSQDLLKILAKLMSTCLLFSEQMRRFFEATNIDEEYEQSAINERLRRFN
LGKPQRLAKLKSAQAERRQQVKTRTERLRVELNSSAYRRMLNKFEQVFDSLLGEFMSQLL
SDANAHYHSHLSSLGTRLDYNGYVGSMIGGI
>GCP3 Pseudo-nitzschia_delicatissima
XRISTSDVENDFTDEMDPVNRLVEAIIGSDKDNAHVIALANRVLSSQIGTNSKENSRDGA
FVNLSSTWRRISRKARKSNAKEEIEELYSLYEEESNESPDLPAKLIVTLTKLMGKRIPTT
DVPSKATPAMERQPQRYTQSQMTPQSTIAPLTRTTPIIGSARNTPAQSPHVSDGDAAMLP
SHQRQRKNPLLPPTSQPPAVPQVPLRKEELQQEEEKLLKECLYSLQGINGERIQYYYRDP
EDNSLPNASNYEGIRIQSPVLSQSMLYRGQASETRLGSGALDALKMCGEAGWLYARIKLY
IXKVQQDRTKGVVARAFAETLADQLRDYHSLLTTYETKLPGFTLRQMLVELQGPIFRLKT
LAMLVDGMEGLTGGHLLSALYKHSIHGNTVHKGIVQSILLKASRPWFEILYAWTTKGILS
DPWNEFFVVEKTNVEDKDLWNNKYYINHDLVPVGILDQKFVEPSFNVGKGINFIRRCLLD
GQWTMHLQNGILNSAGPGASDDRNDMENKLGYRYEPNGYQNGENDELKTTIHTAMGLVHS
HILKTLKEENHLMQHLFALKQFLLLGQGDFFSALMDGLHNEFNRDTMPASGVTGIYRHSL
LMVVEGALRGSNAKFLPPYIIERLQVELILGPGEEMDGFVFGIETKNRDDTTTDDRRIFD
IFMFDYQVPDPVLSIVHKDAMERYKMVFALLFRLKNIEFMLNLTWRQSATLQHALQISAQ
YTGIDTSASSGYAQATFLLRNISILRQSMMHLIVNLKTYLMFEVIEGSWKKLESVIGDAS
TLDEAIKAHDGYLDNIIRKAMISVPERDGQQNDLAGQVEIVLTIANEFCSLQEILFNRSL
KEAEIAAQKRLESESRLKRGEWGFDKNQDVAEQESFFGLSERSILGEVSRISKEYNTHAL
GLLNALNERVDGNQDEESDLAENDDFGWENEDWHPQRFLIAQLDNNNX
>GCP2 Pseudo-nitzschia_delicatissima
DTPAARAALARRRQRAAHKVSGDGGSALATEAATTAARPQQQKRKQKQRSNLSQAEIDNA
IFSGLPVTNNTIAKPPKEEKVSQYARPMPMPKVESVALPKPLESLLLAVGEAMQEQPPQP
RPLQRKISYDVRTETPAGLTSTPSTLEDFNIEAVLKQSHSVDSHQTTDTYERISNFGSVK
ITSPQPVIPDRRALPRMMPSPKRAPQKPEAPQVTESSKEPTPKAANTTSSTTTNFAAAKP
LKKXANAKPKQNKAPKPKPTNYNRTASPNRPSRIPTKVINPDAGKLLPRRRSPSPARRAI
SPEQKLSPRRFQIESNNNNSNKSNQSRPPPAQPPAHNTTRKTNNNREKSKPRLRKPETAV
ESKPAVNKRVTNNATTTTMSSRSAALSSSSTSTSNSISPFRQFPPSRTAKSPPRETPKKK
QASAQKVDGLSDMFSDSFSIGGASLIPDPALQSQHSRKTNVIHLSPHMSPQHGKRQNDTS
SPFVIRQNVSFRTPEMERSDENDAKGWNVRPQKSPVQGPLFGKSPTKDRGNSQQVVDAAC
LQSGDYIMLRSCSKNATLNQNDASIGFNGLCLGKDQEMLRIVKAGGFNSLMYGDIVVLES
WSSNQSKRVLGARKRKNHGDHEIAFLDAMTDSSRWMVRSAVSGTSIVVGRGALSGENLAS
EIPSPVQSGNSISLLNCSNGGLLSIRDGVAVLLTDSYDPNKNLGLLGRRNDQFEPSTMET
FQFLKVSTPPCPTWVTPRGMGGRYFLNGSYLGEPFRNNRNETMMVDRNLPMRAKENILVD
EVIGSFLGLEGVYVKLKESEENTAMNTNLQTFQLFGGDGVAFDLSLRNLVEQILPLSTSY
VCVRDFIGMHYPGYEYGRVMQAFCEGLDFFLQQFVSFVAGLEQRVRNPSEALTMKSIHFE
ITPLLHSMSILENTAKTVCDKKGGALINALRSLEKSMYIGDTVAKDLLGQLLDRASVPYA
ETLSIWLQSGRLHDPYEEFMIQKTIKNGSDDFDGDTWAELFAFNEEHVIRDICNEKLKKK
ILVTGKYWNAVQACIVDNLASEETSSRPLELKKLQFQSDLSGISAYIHSMYESASSKLMS
ILRDQFHLIESLQIMKRYFLLDRGDFLVNFLDATGTELSKRVEDVSIGRVQHLLGNSIHL
TESLREDELSPATFSGRRRRKLSPSNLRCKLSEQSLVSYLDSLYGGFDSLGPNTPSRQKY
GSHQGNAGFDFFEIDFTRVPFPISLIITPXCMENYKLLFRHLFFAKHVERRLVGVWSDHQ
VLKKLDALRGLLGPTFLLRQRMQHCVQNLMNYMSFEIVESNWLEMMSSIDDDFSLNEKQQ
TVDDLLAIHDGFLQKTMDSCLLTNPILIKTLIKLLNTCLLFTDQMKRFMDTTKIYDDQFN
LAAEKRRAVQRSLNERVISNRNSPDQKKLRKSLVLVKEERDILLQRQTRRVGREICSESY
KRMIFRFEEVFSADLTVFMRQLNSHTSSGMATNLGIRLDWNGYVSSKMS
>GCP3 Pseudo-nitzschia_arenysensis
XSKTAPMKISASEFENESTNGMDPVNRLVESIVGSDKENSHVVALANRVLSSQIGTNSKE
NSRDSAFVDLSSTWRRIARKARKPNAREEIEDLYSNYEKEFSANETPDLPAKMLVTLTKL
MGKRIPTTTTMESQMPRYTQSQMTPQPTIGNTPAMIGSARNTPAQSVHRDTLGFTSQQQP
QRSQPLIPTSSQPHSNTTTAVSHFPLRKEELKQEEEKLLKECLYSLQGINGERIQYYYRD
PEDKSLPNASNYEGIRIQSPVLSQNLLYXGTSITETRLGSGALDALKMCGEAGWLYTRIK
SYIHKVQQNRSKGVVARAFAETLAEQLRDYHSLLTTYETKLPGFSLRQMLVELQGPIFQL
KTLAMLVDGMQGLTGGHLLSALYKHSIHGNTVHVGIVQSILVKASRPWFEILYAWTTKGI
LSDPWNEFFIVENANMEDKHLWNNKYSINHDLVPVGILDQKFVEPAFNVGKGINFIRRCL
LDGQWTMQLQKEFSNSTVTSDEINDMENKLGYRYEPNGYQNDENVELIRYXTAMGLVHSH
ILSALRDEHHLMQHLFALKQFLLLGQGDFFSSLMDGLHSEFNRDRMPASGVKGIYKHSLL
MVVEGALRSTNAKSXPQDIIKRLQVELILEPGEEMDGYLYGYEKQESADTATDDDRTIFD
IFMLDYLVPDPVLSIVHKHAMERYKMVFSLLFRLRNIEFMLNYTWRQSATIQHALQNSAQ
YTGIDTSSNAGYARATFLLRNISILRQSMIHLIVNLKSYLMFEVIEGGWRKLESVIHEAS
TLDEAIKAHDGYLDSIIRKAMVRVPERDGQSQQNLLAGQVEIVLTIANEFCTLQEILFNR
ALREAEITAQKRVESESRLKRGQWGFDTQQDVSEQESFFGLSESSILGDVSRISKEYNAH
ALGLLHALNERVDGNQDDNDXSENDDFGWENEDWH
>GCP2 Pseudo-nitzschia_arenysensis
XPSRVSRIPSRSTTINPEANKLLPRRRSPSPRRPLSPPEKKLSPRRFQAPARHKSKSPPR
PPKARAPITTTATREKSKPRLRKPGPEPTLTDKKPVANNNTTARQSTTTSSRSNSISPFR
QFPPARPVGPKREQPKTKQVIQPEDKVEDLTTLLNDSFSIADASLAPDPALQLNSSKHDT
KKIQTSSPHSQQSQQQTKEIPKPNESTSNHSPFVIRQNVSFRSPETNRYRSDENDAKSWN
VRPPINPKFAIQQPKSPTKKTEPPQNVDAACLHSGDWIMLRSCSTSTTLTEKDGFQGLCL
GKDDETLRIVKSKKRVLGARKRRNDGKDEICFLDAANADSSRWMVRSAMPGQSIVVGRGA
FAGDNLASKSASPVQSGNSMVLLNCSNGGVLSIRDGVAILERIPXIQTPFRALPVCWEET
TTWAMPKGLGERYFLNGSYLTEPNRNQVETMMVDRHLLLTAKENILVDEVVGSFLGLEGV
YVKLKESEQQPVTNNNPQTFQLYDGDGVIFDLSLRNLVDQILPLSTSYVCVRDFIGMHYP
GYEYGRVMQAFCEGLDVYLQQFVSFVAQLEHKVRNPPATGXAGALINALRSLEKRVYMGD
TVAKDLLGTLVDRASVPYAEMLSIWLQSGRLHDPFEEFMIXKTSKSGVELDGDTWAEVFM
YCEEHVIHDIVRNDKIKNKILVTGKYWNAVQACIVDNMSSEETSSGSFELKKLQFQTDLS
GISSYVESMYESASSKLMHILRDQFHLQESLQVMKRYFLLDQGDFLSNFLDASGKELSKP
VEEVSIGRVQHLLGSSIQMTESQREDDXFHTAFGGRSRRKLSPSNLRCKLSEQSLVSYLD
SLYGGFDDRGPTTPSRQKYGSHKQGKAGFDFFEIDFIRVPFPISLIISPTSMENYKLLFR
HLFFAKHVERRLVGVWSDHQVLKKLDGLRGLLGPTFLLRQRMQHCVQNLMNYMSFEIVEG
NWMEMISSINVSDDSISNQKQQTVDDLLQIHDGFLQKTMDSCLLTNPVLIKTLIKLLNTC
LLFTDQMKRFMDTTKIYDDQFNIAAEKRRAVQRSLNERMTSNSLTRDQKKLQKSMTLLRE
ERDILLQRQTRRVGREICSESYKRMISRXEEVFSADLAVFMRQLNSHTSSGMVTNLGIRL
DW
>GCP2 Skeletonema_grethea
XVSEEDEGGQNVADRVLGCEGYNFSTLKDEVGFGDEFQCVSTLHDIVSQASERIHSHILD
SLQHKHHLMRHLHALKQFLFLGQGDFVSSFVESLDAEFRGRTSTAGIYNHTLASLLEGSL
RTTNARYLPNYVLRNLRLMIDERDSDRYWMGQPPKTKSDEMTPWIDNEALIQDPWDYVCI
DYHIDSPLDAVVHDSAMGTYHHVFLFLFRLKRVEWMLNNSWRQSTALNHSILVETKAGGA
DAPAVSEAAEHSSYLLRRISSTRQTMLHFISNLQNYLMFEVLEGGWEGLERSMKKAKSLD
DVIVAHNSYLGEIVEKSLLGDKGDGESPTLETLVQKLLSIALKFGKFQDHIFTNSLAGLD
KAARIRKEVEERAEKGEWGRTTLDTDEGKVFFYLADAKLFEFVERTANDFEKVFSNLLKM
MSKQVDQVDWTSSLDEDQEETIAVAKTHDALPFLLFRLDFSGYYARQAREKRKQVKMQHG

>GCP3 Dactyliosolen_fragilissimus
XLISRIMESSIGVMNMRQMGRDKDDQSAFLLRKIERSYRKRIYHNLTNGDGRKVNKITQY
NEEESKITEAMKSVRLILQTLRAIEGDEMAENVMFLFNRLAGTKSTCSININSNINNNSN
INSNKSIRKIHFKEPESNNETNIEDTQHDNLNNAITSSPSDVEQDDEQSSNARQVVEGSQ
NNTPEEKQNSTSLLTSRNNFDIGGAIYQEEKKILRECLHALQNVDGDFITCHYGSNSKSL
NSREQKLPYDGIQIHVDMPWNTFNFETLTKHSSSQLMGGSGCIDALKICCEAGWLYSHIK
LYIDSIFDTSKIYTQHILGNTCGGVISRALASTLSEHLSSYLSFLASLEQQLLHKSNTLT
LRRLIYLLRVPIAKLRTMALLTGGISPDVTGGELLTALHLHSMHGDPRHSELVFSIINSV
SIPWYKMLYDWVFHGIISGATKCSNEKRGEFFVIEDESVPDKLMWHNRYVLCEHQIPDLP
PGLANGREFMDAKLAREVLVVGKGINFIQRCLKDMNWMMNMKGMYGLPENITEEETRYRL
GFCFHTDSNRSINFTNGMDEEMSNKAHFHTLHQTIAIATNEVHSHILLSLFNNYHLIEHL
QALKEFLFLGQGDFVCALIEGLNTELQVKTDTPKKICMQTMMGILHDSIRSTNAKFLPKY
VLERVHVELITDENLDSFDENSSQSDIEPWDYFMLNYNVPSQLNAILHPSAIVKYQRVFT
LLFRLKRIEWMLNNTWKQSTAFNHALHLMATRYTLTSTSESNRNRNEEYFRMQLLLRKTS
MTRQTILHFISNLQSYLMFEVLESGWKRLSANIKAAKTLDDVICSHNDYLDEIETKSLLG
EQQQTSSLGQQLQSVLDISYKFCMVHEEIFNLALSSIDMIEKKGDKFCMVHEEIFNLALS
SIDMIVEKRRHAEQRSNTGKWGFEQVDTDVDEEQFYHLSEVDKLDEVEFISNNFDAAIRA
FLSMLNDSVDDIGSTQEEIMSPTDSPKTRNAEINGAFGRETDIDKDALRFLTFRLDFSEF
YS
>GCP2 Dactyliosolen_fragilissimus
KSYFSNSQLGYQNVSVQEKVIINEIIGCMMGLEGKYIRVVKIQNGKIISCSHDDMLTNEI
QYELAQFSVVGGDLHSNLSNMLNLFLESFAAYANVNSFVSSRLLMYDYGQITQALCNAID
EILQEYLNFVTLLDDMYRNNGNELTLSSLYSLFESSAKTLKILHTTVKICKTLKGGALLN
ALHSLLESEFVGDRKGQYVTTRLLDKASTPYMRMLNDWLSFGILQDPYNEFMIFQNFHGA
QDVEKRTFLNFSKIDWNEWYQIRNEHVFDALLHSKSNGYSKYVNGSLAKKLNRTNVDTIL
ATGKYWNALWICEKHGPWKLPTTFNEMSGRLLSNRNEVAGTFVSYFSTMDSGKVVREIND
KFKASSNIFLGVLMRDYNLLYNLRYLKRYFLLDQGDFFVHFLDMSEDELLQELTEVSRSR
VHSWMTTSMQLSNANGMHTDGDSDNFKEIRPTDLDACNNNGCESFFSIGSHLKCDFATQS
LVDHLDILHSNSGGIGIQNPKTPSRQVYGGADKGLTGVEAFMLDFDFIPFPLSLVISRQC
ISSYQILFRHIFFAKHVERRLFGTWLDHQMIKEYQVLRLELGPTFCLRQRMLHFMQNFVY
YMMSEVIEPNWLKMEAQILQRYDGFLAVDDREWCYQDEKYFNDLSADEILAIHSDFVRKT
LKECLLTNHKLIRALTKLMTTCLLFCDQMKLFIESTLVESEQQKMAAEERQRRQRSMFDN
GECSSRIAKQRVQSSRIRAKADRQKRKEKQIDRLKRELKTKSYIHMISRFEEVFSSHLSE
FMSQLLSDTDGRYHSHLKNLCTRLDYNGFVS
>GCP2 Skeletonema_japonicum
XMDRLFFSGSYLSEQGRHTLPLEMEQEIFPESHPASQQGGITHQQLVELPVDMQEKVLLD
ELVGAMMGLEGQFLRFHSMEIGETDEGEEYVEPAGFGFASMSYVGGNLDSSLQNILTRML
PLCSNYVHVNQFVSSCLGIYECGIVTRTLCEAINKLLQEYLAFVANLNYLLRESDTNDGK
SISMSMVYVNSQPSIRTLAVLYQVVSTARGKKGGELLNALQNLMSMHYMGDAKGNEVMSF
LLMECAAPYARMMQSWLQRGKIHDPYNEFMIEVTDKRFRESQATFQQRMEWTDWCRVQEE
HVLDCLYDVNDQMSSTRNAMFGDESRATSNMSARDKAYTTGKYRRAIHFCVEGTIPSHSQ
KAKTEQTKEEEVNTLLNPLQLSRCIDRSYHDASDTMLHLLMGKYDILSSLRFMKKYFLLD
QGDFFVNFLDGVETELHKELPNVLQGRVQNWLTTTMARSLESIPQSSHSSQFASSLRCCF
LDKNVRDTLHDMGKGRKSSRSKKSSRAKVLAGFEAIAFEFKNVPFPASLVLSPVQLRSYQ
LLFRQIFFAKYVERQLVNMWSDHQLLKQMTSLRAACSPTFSLRRRMLHFIQNFVYYMKFE
VIEPHWRELESKLNASKDYCLNRSRHSNSTEANFPRTVDDLLNEHNQFLTRLFTQCLLSN
YDLIERASKIMTTCLLFCTQIKFFMESTKVHETLENTRIERSMMRFGKKKKNTDLEADFR
AKREENIQRCSDRILQEYRTENYQHMIKKFDQVFTSHLAEFMKNLNSDFGQRSNSHLTNL
FMQLDYNGFVSSSLYTD
>GCP3 Skeletonema_japonicum
MSGFFQSASSAGSYSTGSYRNEPAATNSADNRSCSDNNIVANDNDDNDLIQRLAVMIQNQ
DSHHPKMTQQNDMERLRIMLASLANNNNNNSPQTISSPLRNANGLNSKSMTQQPPLVSPL
AQRQKTWYTHERAILRELIVLTMRHSNGDLLRFIPAEKEGQGGRGGGELIWDAAENNWVG
NRFNSDAVVEGVRLIPNCPVVPDFIPDDDDDSDNNGMHGNDHIMENLEFRAELPTPLLGS
GARDAISLCGECGWLYGRVATYVETVLEDDVDGIQCSTARALAARLDFELGEYHRKLSML
ESELPPLVNTESSSSLHHYQRYQHPLAQTRHLTLRELVARLPPIRDHLRSLAILADGVGT
RNLRGGKMLAAILRHSLDGDTAHSHLVRSIAADCSIPWYKMLFKWINQGVLEDFHSEFFV
QEMQLDNRSSTGFFTWHERYVLVEGQVPLCCRGGLMEIITSELAEEVLLVGKGINFIRYC
LQDKDWEVSEEDEGGQKVTDKVLGCEGYNFSTLKDEVGFGDEFQCVSTLHDVVSQASERI
HSHILDSLKHKHHLMRHLHALKQFLFLGQGDFVSSFVESLDAEFRGRTSTAGIYNHTLAS
LLEGSLRTTNARYLPNYVLRNLGVRLMVDDRDSDRYWMGQPPKTKSDEMTPWVEASIQDP
WDYVCIDYHIDSPLDAVVHDFAMGTYHRVFLFLFRLKRVEWMLNNSWRQSTALNHSILVE
TKAGGADAPAISEAAEHSSYLLRRISSTRQTMLHFISNLQNYLMFEVLEGGWEGLERSMK
KAKSLDDVIVAHNSYLGEIVEKSLLGDKGDGEGPTLETLVQKLLSIALKFGKFQDHIFTN
SLAGLDKAARIRKEVEKRAEKGEWGRTTLDTDEGMVFRYLADAKLFEFVERTANDFEKVF
SNLLKMMSKQVDQVDWTSSLDEDQEETIAVAKTHDALPFLLFRLDFSGYYARQAREKRKQ
VRMQVS
>GCP3 Thalassionema_frauenfeldii
MEQDAFFVAKYEKTENIERVASDDDVLNWNDTFVLHAERVPVGIMDENLIKLSFTVGKGI
NFIRHCLRDSGWKLNFSEHDDNISSLAKEDVIQENDSKKEIFGYRYHPPRDLVDGQHSST
RHISKLSKTLHLAEGQINSYIVEALRERHNLMDHLRGLKQFLLLGQGDFISALLESIYPE
LERGGGGNIHAYSLMGFVDNALKSTNASQLPSWVLERLSVKIMNENQKGSMSRFRLSLRG
EGDDNAWDNFQLDYNVPGPITAIVHDAAMDHYHQVFSFLWALKRVEFLLNLTWRQSTNLN
HAIISFAQYHAIKISSHQPYAQAITLLRRISMARQSMMHFITNLKSYLFFEVLEGAWKTL
SARIEQGDSLDDLIQAHDDYLKEIIQMSLLFNESGDASLGSQLYCLLSLVLKFCTLQRYL
FSTTTKKVEKATSLLRQAEQRSNQGEWGFTSPAENDETERFFGLSDSTQLMQVINLSDEF
YLATQGLLERLHEITHGISGTTLSSSKLSSDSNNSVGKIISPTVQHDQLNIDSLQFLTFQ
LDFSGFYK
>GCP4 Proboscia_inermis
XDEKPACRLELTYKAPWPIPQLILSNNADIYQYNRIFNRIHLFHVASYELKKCWKRVVKR
VDTTKRTTTSCTQAALLRAHLDHVIQTFIQYMTFDVVENSFHTLLRGIKNNNGGGKTNTN
IHSVQYAHHQYLLSLRRKCFLDCDTISNSIFKIVALVLRFTAIVTLVISKKANKSTALTL
SIHNDNVTNESDKPLHQETMLDLLKQDEFTRLSDLFHAEIVQLYMLLLLQNSSSNGSTQV
GDHGGGATELCLQLDYNGWLSALCAKSTYLQS
>GCP2 Proboscia_inermis
XMIDSNDEPKTPSRHAYGKQNQLTGLETLMFSYQVHWPLSLILPRKAMTNYQLLFRHLFF
AKHVERRLFATWLDFQMIKGLDLKRCSSLKETFCLRQRMMHFLQNLVYYMMFEVIQPHWD
KLERNLKEVKTIDEVTKVHFDFQLEVLKECLLTNRELLKILTKLMTTCVLFSDQMKRFFQ
KTKIEEDFDDISLKERLERTTSPINQSKHRKNKNTTARSSSNTKISIMSLKRAERRKNIQ
LLSQKMRNELESDAYRRMIKRISQVFDSKLAEFMTRLMGTTGNYDDHTNNSASSQYHSHL
ANLYMRLDYNGFIVHSSSPNSLVEGRRIGLESRFS
>GCP2 Cyclotella_meneghiniana
XKAAMEARLRQQRTPRPSTLSTANTKSDARERETYASSRPTSASTNAADTATFNVSEVQK
EIDAVVDRSTNWASHASETAPAVALPPRPRRVVDAATKLANTPAVATASYTNAPRANSVA
SITAAQHQNATPASTPTTSVNNLTNTPARTSSETPSRPAAYLTPNAAYNALPNRQDLDNN
DYNSSSDHGDNNSADEPKTPSTLMRSIKRSMSKDRNDMEKRALFDANENRQYNNGNSNHN
DEYEGEENTEMEEVDDDDEDDVPNDAFHRREFNSSSLLYGSEIIIRFPTRTALTSLAVQP
ADTNDTTQEVVPMDAAKTTERRVCLVANETHGCFGTEENRFVILSDKKRGDDYDDNEDES
TYPYVCYGDVITLRSTMLERVLGIQKVEVLDEESGGTLVTAKVGCFRRHGKFPPADRWVI
LRGGPDAGLVELGPDLPRDNHGNVPVYSGDSIVLRNDFTGGVLSLGDVVEDLPHVTPVND
IVGWSLNLITSSYQMHDGVASTEDDVELIDFLHRHNQCKPGKKETFQILTADVPSCPDWV
YPIDERKDRCFLDGSYLSNPNRHDYDAFLEDEMWRDTSSLPELKGSGTTQRLASLPVNAQ
EAILLDEVIGAMMGLEGQFIRYYSGHTESNDDDGTQPGFVFAPLAYTGGKVDTTLEEIVS
RILPLCSNYVSVNNYVQSCLCHYECGIMTRALCEAMGKLLQEHLDFVLSLNQQLQEGTKN
DGKPLSMTMVHALTRPADRTMSTLYQVVYAVQGKKGGDLLNSLQKLCKYNYSGDSKFNEV
LNHLLSVCAVHYARMLKSWMNAGKLHDPYREFMIEVTNRKFQSNSVVVKEGIEFENWCRV
NDIHVFTNFDNSRELDMTNMTTFGVDRHRSTSHMSTLDKVHTTGKYRRAIHFCHEGIPVV
TPETESSSEEDARVLLNPLKLSRSIDASYHSASDELLKLMLEKYDLLSSLQLMKKYFLLD
QGDFFVEFLDIADDQLARNVSTVSRGQVQDAVETSIGRTSDFILQSSSSDLNHMSSLPQA
TQLASALSCGFKQQSLVEELDDLHRQTHGKLSKGKTRQKELNGYEALQLELKRIPFPTSL
VLAHSPMRIYQFLFRQIFFAKYVERQLVNLWSDHQLMKQMSALKEMKKTFCLRRRMIHFI
QNFVYYIKFDVVEPNWRELESKLIAAKQHCTKSQASSQLGGSFPRTVDDLLAEHNQFLIN
VINQCLLTNSDLIRASLKIMTACLLFTDQMRLFMATTKIADHHEVTRSEGTKMRHSGLAK
QKIDNARKSQFREQRQERTRRCSDRITREARTETFEHMVQKFDMVFSAHLSDFMMALKYD
CGNRSSGHYTNLFMQLDYNEFVSSSLRKGK
>GCP3 Cyclotella_meneghiniana
MTTVKLDSSAHIYFEQSLLRELIVLILRHINGVFFRFGEGQNRMDENLFTGVIAHPRVGT
LWSNPIGSDGDEVSVDDEQFLLFQSSHLSLLQSGAQDAISLCAQCGLLYSRISNFCSTID
NMEYACSVTQALSVRMKDELEWYYSTLANFEDGLGLNQTTDAKSGRGMTLRGLVVCLPSV
RDRLRSLAMIADGVGIKNLRGGKLLSAVLSHSYGESQHSRLVRSISAEVSKPWYAMLHQW
ITQGSLEDVHSEFFVMELSKQHECSMSSGYFSWHRRFVLVEGQIPKQIMTEDVAKEVLLV
GKGINFVRYCLMDVEWEIDGENNQNDSDMFEEEKKEHGYDFVTLIDLEEYEDESRCISSL
HDIVTKSSTQIHRHILDSLLNQHKLIAHLHAIKRFLFLGQGDFVSSLVESLHQEFRGRTS
LAGIYSHSLNSVLDESLATSNARFLPDFVLARLNMNLMTDESDPDRYWMGPPPKDESEDL
IPWEDKEESIDPWDCVCLEYAIDSPLDAIIHTTAIESYHRVFMYLFRMKRVEWMLNHSWR
QSTTLNHAILIETKAGGADAPHISNAAGHSSFLLRRMSSTRQTMLHFISNMQNYLMFEVL
EDGWERLLHSVNKATTLDGVISAHDSYLNEILVKTLLSKHSGDDQNKGKSLEDLLRKLLS
IALRFGKFQDFIFGNALAALDKSAHTRRMVAETSKSGWGRKTVDEEEGRVFIYLADAKLF
QFVEKTSKDFDKALGSLLKILKKEVFDDCGEGKDNKQPTLNHDALRFLLFRLDYSGYYHR
QAKARGKKSP
>GCP2 Detonula_confervacea
AHSYFGGVGRHGENRFVIVKATNCGDNDNTNNNSSYDDGDDNNNDTKVVCYGDKVTLRSG
TMKRVLGVQKKEQIVDSSSGGGHDGGNDDTTRNVMYKLEVGCFRREGRFPTGXYMDGTTD
DNHHHTHNDSPPPPKDAVIDHNAKPSVFDTQDRSEIQGARRRTPLFATDDNDNWGNRGGN
TVGGEQLDNGNHMEXTAAQTMRSIDTASIAINTIMTIIKVSTSNMNDXIEESFVHDEELA
ATATNNDDDLYQQRQFHTSSSSCLAYGSEIVLRFRNPNVLGSFLPGPRGGTANGSDTNSG
GVAVAAESXFMANEAHSYFAGVRRHGENNFIIVKANSGGANNNSSYDDENNNNGESIRKV
VCYGDKVTLRSGTMKRVLGVQKKEQIVESSHSNGQGGANGGNDDTTRNVMYKLEVGCFRR
EGRFPTGNTWTVLRGGSRASIVQLGNSLNLPTCAKREPKERIPVYSGDPIVLRNEWTGGL
LSLGNEYELPTPNTDDDDVVVPGWSLNILTSTYQMSNDNSGASTIDNQPLIEYLHQHQKC
HPTKLETFQIIKADVPHCPSWVYHTGEEENDRIYLGGGYLNYPGRHSLTGNDEEEEDEDG
VGDELEWKMFPEMNDPDHQKKKVPQDLPCLAMLSVDVQEKVLLDEVIGAMMGQEGQFLQY
QLAQEVLVEDDSQDEDGEERYVMTEPGFTLAPSSILGGKIDSSLEHLLSRMLPLCTNYAH
VNQYVQTCLNHYECGVIARTLCEAMSGLLEEYLGFVANLDYLSREGEPLLSTATATATDN
NDNGPRQQLTMSMVHVHARPSIRTMAILSQVVSTVHGKKGGELLNSLHSLMTLNYSGDEK
GNALLQLLLTKCASPYANMLSSWLKRGKVHDPYGEFMIEITNKSFNHTVPKNNNSHKQHQ
RQQQGMEWTDWCREKEEHVLYSVHDSNEDIIVSMSMMGGGNNNAALGVDRSRATSHMSAL
HKAHATGKYWRAIHCCRDGGAASSLTTTQQQQRRKKDTESKENEANTLLNPLKLSRSINQ
AYHDASDTLLRILFHEYDLLSSLRFMKKYFLLDQGDFFVDFLDKAEDELHKELPDVLQGR
VQNWLSASIARTSQDETSSHLASALRCNFQNKSLRDTLDDISKRRNHRKSSKKNTRQKVL
AGFEAIAFEFKAVPFPTSIVLSYEQLRIYTLIFRLIFFAKYVERQLVSMWSDHQLLKAMT
SLRSACSPTFSLRRRMLHFIQNFVYYMEFDVIEPNWRELERKLSATKEYCCSNNNKSNTN
NNDNTNKSNNNGQSFPRTVDDVLHEHNQFLLRISNQCLLPNYDLIERASKIMTTCLLFSS
QIKRFMETTKVHELHEKTRHERSKLRYAVKRSKKNNVDQEKNFRADREERTQRCSDRIHR
ELCTETYRHMIKRFEEVFSAHLAEFMKNLNSDYGQKSNAHLTNLSMQLDYNGFVSSSVQH
AKE
>GCP3 Detonula_confervacea
MASGPTRKGVRVGSDDGVFSSKALNNNSTSNTNNSNNITNAAAAAAMFEQLAAAMQNNQG
TNSSLQEEDVARMGMMLTRLMAADDGANNGKNNNKNNNNHRIPALNDDRRRAAPSQRSYF
NKESRGPSRTSYGPASARLHPQQQHRLRHQQQKIAPKMSNQQQQQWYSEERSLLRELIVL
TMRHSDGNLLRYVPSEEEQLQLWNTHGHPVGNRFAPNIVAEGVRIFPNVNVVPEWRNSQN
DHDDNEVFVGVKEDIEFRANLQMPLLGSGARDAISLCGECGWLYGRVSSHVETVLEEDVD
GVQCATARALAARMDNELEEYHRHLSLLESELPPLELELSLPSIQSSSSAPLARYLTLRS
LASRLSPIRDHLRTLAILADGVGACNLRGGKLLATVLRHSLDGHTRHTDLARSIAADCSV
PWYKLLSQWITQGVLTDVHSEFFVKEIKPEAMEKGIITSSGFFTWHQRYVLVEGQIPLCS
CGGLMDIITVDLAREVLDVGKGINFIRYCLQDKEWEVLEKEDESLDSDGAVHQSYNFATL
MDVSDNDNEDEDELRCVSTLHDAVMKSSARIHSHILESLEKHHHMRQHLLALKHFLFLGQ
GDFVSSFVESLNQEFRGRTSIAGIYSHTLSAVLEGSLRTTNARFLPNFVLGNLSARLMMD
KHDPNQYWMGPPPKAKKETEMIPWEDNEASIQDPWDFIYLEYKINSPLDAIVHTSAMETY
HQVSCFLLRLKRVEWLMNNSWRQSTALNHAILIETKAGGADAPAICEAAEHSSFLLRRIS
STRQTMLHFISNLQNYLMFEVLEGGWEGLVLSMSKAQSLDDIIRAHDSYLNEIVDKTLLT
NEDGQNSNGKSLENLLRKLLSIALKFGKFQDHIFSNSLAGLDKAAKIRRKVEERAAKGDW
GRTTLDKEEGRVFLYLADAKLFEFVEHTANDFDVALSDLLKTMSKQIDEVDCNASMDDDQ
EETDLVMKNHDALPFLLFRLDFSGYYARQARENRKKKKQNHNX
>Pseudo-nitzschia_pungens
XRGLLGPTYMLRQRMLHFVQNLMNYMTFEVVESNWLGMLSSIEVSEDPMPGQKQQTVDDL
VKIHDGFLQQTIDACLLRNPNLIKLLIKLLNTCLLFTDQMKRFMDTTKIHNDSFNIAVEK
RDAVQRNLNERLTSQPMARDRNKMRRSLMSVKEERDILLQRQTRRVGREICGESYKKMIQ
RFEEVFNADLSAFMIELNSHTSSGIVANLGIRLDWNGYVTSTMALQNRGS
>GCP2 Aulacoseira islandica 
YMLLNKQHIASSHGIHNSSLVVVYVKTILSSAHDSAPTNPAVVQTSTYEKVNSARIVRYG
DIIALHSPLARNRALGVRQVEMNQGGTTGSSKKVQELGFYRSVLGDKEKWLVLSSLQTIR
IGTNVRDLESILYNETALCCMDHPVRSNGNPITLLNIATGGILSLRQVDKDGSSSLTMVT
NGDGLHNVFSSGTDDCWILKQVGAPSCPRWNGQRLFLLERYLLHSDRHVVAERSSAYPNL
SSDDECIGDLSVHVQEKLFLKELLGAMMGMEGRHIKFSFQPQKLCLPLGNFLDYEFMLSM
PAQKTIDPSLMHLVQQMLPLCTDYACVNEFVGTRQSTFEYGLVAQALASAVTTLIQEYLA
FVCQMEQLLYQSNSLTISKLWSFVQPSISVLRTLRRITGTARYHKGGHLLTQVQNLVSYE
LDGDERARDIATRVMEEACKPYMGMLSSWISKGKVYDPFHEFMVENKYPFELRRSTIHPS
RKGALTSLNSSVWEDCFCLRGQHIYLINDDAAEKVLTTGKYLNVI
>GCP3 Aulacoseira islandica
NNNSHVAKVEPYTVRNLNRKQRQHDQPHLANNQNTTVKLHSTLKREETTATTNNSSNMHH
QQQPSLSSSYEEHTKLVRECIYVLQGIDGSRIQFHKQDDNDPSSKTSGAALDICPRLKHD
ITSTITLQQHLPLVTLDAIQQCGECGWLFLRIQQFINHNIGTTTSTTNTNTTSGRMVARA
LAEALSDEITEYHLFIANILEHFTTITLNQLVLTMRKAKIKLHSLALLVEECNKKNKYPA
HHYASVVHIHAKLLMASSSSNSSSSSTALLFNKIASRTCLPIYQKMFQWVFYGILLQKQQ
NQQTNNTEIGEEAEDFFIVENVSVQDAHLWWENNNEIASNKKTQGNKQQPLIPPRYYLIK
LMIPIFIPFEIAQMMFNIGKGVNFVRKCLGDKAWASSYLLLSQGDFVQTLFESLDDTVTA
KNVMDNPNNKDDSAAAAMLTLPPRYALQILVDNALHNTNYFKSLPDSFLSRIVVVVASSS
TTTTTSNISSNNSCTSSLDDEEKRGLFKWDDFSLQYAIDAPLTSVIHPVAHAKYQLMFRL
IWRCKHIEYMLSKTWRSAVTVHRTVLKMCKEEEQQQHQQQRHAASGRSARTVLRRTAMTR
QKAMHFFS
>GCP2 Aulacoseira_subarctica
MARYYKGGHLLTQVNILIANELDGDERAREIARCVIEEACKPYMDMLGSWISTGRVYDPY
SEFMVENKYPFEVRRHAFEPSQEVPLTSLNSPIWEDCFCLRRRHIYLINDDTAEKVLTTG
KYLNVIRACSVADSVNPENRILEIDGARGCIVLTEQICHAFDSSAALVLNLILTDYHFVD
NLRFVKKYFLIEQGDFFVQFLDMAEKELLSAVTNVSKARIQSLLLMSIQSGSNNLEGNSK
TAFLDELVCEFARDHLIDRLDAIHRSSGGIMGGLQQKTPSRNRTFPLGHSGELKGIETLT
LDCTIEWPLSLILSRQAMELYKLLFRHIFFCKYVERRLFGTWLDHQILKEFEIRSLLGET
YCLRQRMLHLMQNLVYYMMFEVIEPQWHKLMDGIANVRTVDDLVKVHSNFQATVSQECLL
TNITLLRILAKLMTTCLSFTDHIRLFMRKTGIEEELASAATEYRLNRW
>GCP3 Aulacoseira_subarctica
EISSLITEEHEASTHMGRRQPIAPRYNLIKSMIPIFIPLDMARMMFNIGKGVNFVRKCLG
DRTWDLMDQLLLLDNKNEISEHKDVVSKEAIGFIYGSVEILQKTLIQCQKIVHSHIVTML
LERHSLQQHILLMKKCLLLSQGDFVQTVIESLDANMATSGVDDDLDDAMSGGASLTLPPR
YALQILVDNALHNTNYFKSLSDSFLSRIVVVIASITTSNNYGNSSEDREKRGSFNWDDFS
LDYTVDAPLTSVIHPVAQSKYQLMFRLIWRCKHIEYILSKTWRSAVTVHRTVLKMSREEE
EQQQGWSSTAGHSARMVLRRTAMTRQKAMHFLSNFLSYLSYEVLETSWKELQTNLKNSKT
LDDLVRSHEMYMNKILTKSMLLANSDDHDFTDTTATTTPEETSSLAINLSSVLSAAARFT
AAEERIFATAVNGLEKASRLRRAAENRLKENKWGYEKTPLFSSDVLEAAFSESNAVLLDL
VISASDDLDAALEKFITKLFEQTDDHGNDEDDEDYHHPVAAEATPDNEATPTPLVHRHIR
PLGRCCDSLQFLAFRLDFNQYYAKDCRNNHYS
>GCP2 Amphiprora_paludosa
XREFMIQYHEEAEWEGRYTLDHDNTLEHFFPTAMEAKRVLMAGKYWDAIHSCQGSTTVDT
IPASPSSTMVLEYRANGAQVASSIQKLYKSSSQTLVRLLMDECDLVGTLRLMKRYFLLDQ
GDFFLNFLDAAEDELSRDPAKLRQFRVQHLLQVSVQITENQREAPQDDGSGLRISTADLT
CRFAADSLVDQLTNGGGAKDSITPQRLMYTGQDPIRTGVDLFLLEFSEVPFPLSLVLSES
SLSSYRLLFRHLFFAKHVERKLVMVWQDHLATKEFAAVRGAMGPTYLLRQRMLHCVQNLI
YYMMFEVIEPNWMQMMTKMANETGARTVDEFIDFHNAFLEQTLAACLLTDRDYVLAFTRV
MQTCLLFSKQMETFIKKVRLHQDRHQVALENRDRVQKSLLARGSGLMDDTSIGRINREEQ
AEKQQRIKEQGRRLEREVSSPEFRRMISHYETTFAKHLRAFMKIVTKSDDRYHTQKLNLC
VRLDFNGFVTHSMGLR
>GCP3 Coscinodiscus_wailesii,
LGDKSWTLEGEGRRRTAFVYGNEREMMGIISESAQLVNRHIVTQLLEHHFLLSHLYGLKQ
VLLLSQGDFATALMEAFYPILSQPATRVYAHTLHSLLDGALRSTNAQSLPSFVLERIRVR
LLKTRSHRVIMGDDATAAEGEESGFNVVSLDYAIDTPLSTIVHKEALGQYRKVFFFLWQL
KQIEYELSQSWKAAGVVQHGLIREGEIDRMGVDAESQKLLRKMATTRQEMLLFTTNLQSY
LLFEVIGNGWETLRQKVENCQTLDELIRAHDDYLMTITTKALLNSGYDQDAEHHQLHQQI
VATQELVTVLDVARRFGQCQTHILQRAQTSLERVQRRRIVADQKINRGQWGYDDKDYMKL
KDDTTDTAIEDRCHFLTETDTVNQVVALSLEFDTALRRLLEMLNEMINAPCGMEQVTGPG
RGRGRREGEDHHDALRFLTFRLDFNDYYAAGRRNITPLVDVVDSK
>GCP4 Coscinodiscus_wailesii
XGGVLLLDLLKRRLMEDTSSDCWERLFGAVWNVYSHQIDAWVRYGEIIDPCREFFVEVTE
TAAAGSDERVAQQQQQCVLNPSRLPTRVISTILARRILFIGNGVRLLQVNENSNEGGVGT
DASDDGTDTDGDVTSHGDMTKCTKSIDRLHTDNMTIEYDDMTKFTKSIDRLHTHTSTSLF
RLFSTPLKEQLQIFYRLFLLGDNLLFHSFLVNTFDTNVWNDASPDATPRTELETRCMTPV
VLSLYDEDAAAAGTRDWSVAVTAPKKEIRLTVVRCETELEDAGVALLGEGVSVDGSSGCV
SFERKRGGSRKGVDGVAAIKMSGWVYSLQGWDIGRSGFSTSVTFQFLEDGDLVVLLSKND
LVSSMRFEKRLDSVSSSEQDNDANMSFIRLSRYQHQHDHYIRAIVDNDHLNSTSNPIRLA
SPNATMSLTVNMDATGQITLKLCTDQNDSFLFTNKPNTATNSTTIATCQKCRLFNNTSSS
SSSSITTMHIAISIQNATGTISQWLFSPSTTSTSAMTPSKTPAMSILEKHRHTISSTART
TYKGLTNRLLWHDLSSSSSPSSFLAPPPISLSVTTMSFKKHLVPLHLILSPHAVERTYNP
LFYHLLVIKAFAVQVSRSSFFFLNRQRSQRQGVGVERSLLLLQSRAVFFWNTLHNYLQRS
VAGQYYNFQKLLFDEEDDDDEGGGRPRRRPEEVQCRTRRRKDPFHDIISGHERYLAGLRR
VCFLDDVEVKNRLGEIQALTLVFLTFCDDDDESRRRVEKDSRQLVREFDRCVRELVGLLE
RRSDGVGLELCLCLDFSGW
>GCP3 Thalassiosira_punctigera
VPWYKLLSQWLTQGVLEDVHLEFFVREVKPEAMGGEIVTSSGFFTWHQRYVLVEGLIPLC
SCGGLMDIITVDLAQEVLLVGKGINFIRYCLQNRDWEMVEKESEESADDGAVVHQCRSYN
FATLMDASDSDDELRYVSTLHDAVMKSSARIHSHILESLEKQHHMMHHLLALKHFLFLGQ
XXXXXXXXXXNIXLFLGQGDFVSSFVESLDQEFRGRTSIAGIYSHTLSAVLEGSLQKTNA
RFLPDFVLGNLRARLMTGKHDYDDRYWMGPPPKTKEVELTPWEDNSIQDPWDFIYLDYKI
NNPLDAIVHGSAMDTYHQVFLFLFRLKRVEWMLNNSWRQSTALNHAILIETKAGGADAPA
ICEAAXTFIIPLETALIDSSNYVTFHFQFAELXXXXXXXXXXXXFISNLQNYLMFEVLEG
GWEGLVKSMNKARSLDDIIRAHDSYLNEIVDKTLLGNEGGENGNGESLENLLRKLLSIAL
KFGKFQDHIFTNSLAGLEKAANVRREVEERADKGDWGRKTLDKEEGKVFLYLADSKLFEF
VEQTASDFDKALSHLLKMMSKQIDEVDFNAAMDDDLDEADAVVKNQDALPFLLFRLDFSG
YYARQARENRKKKKQNS
>GCP2 Thalassiosira_punctigera
XNNTAERSNLGANMDKKYGDKYGALRAAAAAKQRKRNSGSGSSSHPSTSKAVASSKVSKA
DDAATYQRLQALKQQQQQQQQQQSREQQRQQKKANTRGGNARLAGGARIVSDGNGSTSSG
VRSNDKSSASGGGSGGSRVKMEEQTGSVHGSRGSNPTAAFVARKESSENVGTKKYDSRAS
SSLPPRRPPAANAAPSSSTQHQKTSDTKSSDVSAVNSTSLVTPVRRAASSXESQKPSDTK
SSDVSAVNSTSLVTPVRRAASSANLSGGNDDDRYTTPNSTAFQLGGGDSDYDYNYNDESA
NDGGNHGSDAGRDDVDGNLSPPPPKTPLTTMRDVMSSISRDRTEIEGARRGHLFDSDEQD
HLESNENNDGPVNTGTRGAASEWDGDIVGDGNYVDPEPTAADDIDDLYEQRRFNSSSCLP
YGSEIILRFRNAQILTSLSVQPRASTPSYAIAGESRSRSRVCFVANEAHGRLGGINQSGE
NRFVLVRDVVSGGSSSLGRLSEEEEGTEDPEEEDLSRLFLCYGDKVTLRSGVVKRVLGVQ
KEKTPSVNKGNDGEKQVFRLEVGCFRREGRFPQANRWTVLRGGANAPMVQLGSSTAASAA
AGEREKRRIPVYSGDPVVLRNDWTGGLLSLGKECRPTGMDADGAVDDVAAGWSLNVLTSS
YQMNDDGAASTEDDRPLVEYLHEHDRCRPRRTETFQIIATDVPHCPDWAYPTGEGSDRIY
LEGTYLSRPDRHDDLIPEMEAEVFPEARTHNDVLSQGWPFLAALSVDVQERVLLDEVIGA
MMGQEGHFLRFQQEEEVEVEESEGNDEYVIAAEPTFVFATASVLGGKIDSSLENILSRIL
PLCTHYVYVNQYVQSCLNQYECGVIARTLSEAMNKLLETYLAFVADLDYLSRETLMENGR
GGLTMSMLHVHAQPSIRTMAIMAQVTSAVQGKKGGELLNSLYNLMSLNYSGDENANELLQ
HLLAKCATPYANMLCSWLMQGKVHDPHGEFMIEVIDKTFRENHVTIKQGMEWADWCREKE
DHVLWSLHDLNDMNISMSLAAGELGVDRSRATSHMSALHKAHATGKFWRAIHCCREGAAV
SVQLQDEGKKASLKEGSNVLLNPLKLSRCIDRAYHEASDTLLRMLLDEYGLLSSLRFMKK
YFLLDQGDFFVDFLDGAEDELHKELPNVLQGRVQNWLSTSIARTSESSYLATALRCTFQN
KSLRETLDDLGRRNPRKSAHKKSSTHRQKVLAGFEAIAFEFKSVPFPTSIVLSHSQLRIY
QLIFRLIFFAKYVERQLVGMWLDHQLLKVMTSLRSACSPTFSLRRRMLHFIQNFVYYMKF
DVIEPNWRELENKLNATKEYCSNKSTKEGNNNANGQFPRTVDDLLHEHNQFLLRISNQCL
LPNYDLIERASKIMTTCLLFSTQIKRFMETTKVHELHEKTRLERSKLRYSGKKSKNGDQE
LEFRANREERTGRCSDRILGELCTETYRHMITRFDEVFSAHLAEFMKNLNSDFGQKSNAH
LTNLSMQLDYNGFVSSSIYAKE
>GCP2 Minutocellus_polymorphus
AGTAAGTSSTGASSSSSPMSTVKNLLSSLNADLTDVNVGNSENXNGGEGGNDDGYSIRRV
DFDGLAAKTSRPGSTRRTSNSNANATGADDADDNDSGDWSAWSDCGDKMDGNDIDASRGG
VGRAGGNNEGQGPDATAALRQSGFGTLRPTEPDQLDATCLMYDASVVVRIMTDVVGVASV
SAVDGVAAPVTDVANNSSQQPQSRYCTAAVVVDGTGKGAGEQILTLRRAHDVAPSADANI
VRYGDLISLQSSYARNKSLGVRKAKQVPDGNDDIYGGGDNATGLLQSASTGVRGQAERWE
VLPSRGDGSYVEVGSDVALSSSSAAATGASAKGGLASRRRAVRSCDPIVLRNVQTGGLLS
LGGHDVGFASSSTRFASDSRMSLSIVTSSYQTTAGGGGSTEENRTLLDFLQHQDHIRPTP
SETFRIIQASVPSCPAWLVDSAQPGAEAQDAAAGGRPFLDGTYLLHPGRDDVLPDGAIQS
VFANSGAHPLENQSVDPLAKQPVQVQEQILLDEVLGSLMGLEGRYVKAKSSSSGTLHDEQ
KEDTCSASEVHSFQFSLASYSIVGGTVDASLRHMLNRILPLSSNFVVVNSFLSARLGRYE
FGSVAHALAESMDVLLQEYLAFATHMEALYMRPTGLTLSKLLVLVQPSMRTMEALRRVAE
VAASVKGGALLNAVSALMDAEFLGDTKAQDVITYLLDAASVPYLSMLRGWLDNGSLSDPY
GEFMIEQSPEDDSQGILPGGSNTPGDNWLHWFIVRAEHILCSLSLTGREREVAVDKILTT
GKYWNAIQFCNGSTNSATDASDEMKDEEEKGSMQIDASGWKFSMSSIELSSYIDRSYKDA
AMRLRQLVLGEYQLIESLRVMKRYFLIDQGDFFVXFLDXAESELXKEMTEVSRGRVQNWL
SMSIQPSGGATRASNFSAESFSMARYMASSLQASFATESLVDRLDDLYATSGGIRTQEAR
TPSRHLYGAMNRGLTGIEALTLDFQYVPFPVSFVLSHRAISSYQLLFRHLFFVKHVERRL
VGTWLDHQSMKEFQSLRGSLCPTFGLRQRMLHFIQNLVYYMMFEVIEPNWQTMENSILSG
KKQSGNSGLGLSMTAGKERGKGDDQTVDDILAMHIEFLRRTLKDCLLTNGDLIRTLTKLM
TTCLLFSDQMNLFVETTQINEERDRIAKAERQKRQQNISIVSKRSRLRKTAKAEAAARKA
RWEAHTELLERELSTESYKRMISRFSQVFNNNLTDFMTQLRDSGXVYESSLAARFQWLCF
ELSKVVIRTRISQVQGGDEECLGIYFHQSYXSTVASSEERXALAPLQNVLTCNXGKRSSA
LAWACTIRPKINERISFADAXLILGHAENRASSLNELFGRSALIQRVVGDLAKLGVSVGT
GLIEIEQLNLRRGQLNLRSKYGWTKWGHNGLELWLYQLEGLSRHLKSTIKVGDGVGIKTK
EVVVAVQLSXDPAVEGPAAQTGLDAMSQGGNIWARIVVIDGDAGGPPWRKCHPVATPQEK
LEDRMAKFRIVFRFEEGVEKMAVXANDDYSATTAACIMLPCYSKRPVGGESVTSRRDDGH
GTTGSLGNIQRCALGVDDGSNASVDKIVVHGPVVGDNNVPGMQAIGAVREADNFVMDGDA
HNLSKKGXAAHLSGTGQKEEKGAAGIXXFLYFKRRYPRRLTTANYHVRIGRFIADGHLAG
LCECVQKLLQARRFASKDDGGEEALVPRRLRQIPALFAAPRSTLKQLPQEALCXILKSVL
DFQKGSLRSTSEQATSYVSHLLDLGFXGMMNCSFITKNRQQWLEDAAAGDNTTSTDNTDG
SIPSLEQCVESLYSTTEERLLAAGRIASLLSADIDDADTISNNEPTKTLDLVAGNSQLLS
ALTRMLREDCVSAHICQIFFQLSLFPDYHPLLLSNGIGSLLMDVLIRETNRTCGRGEEDG
HGEETRDDESSSFNAGAAAADTDADAITCSSRGSNTVTTTSSAHSSSSSRHRTFSSKREK
IINLCLAILDNLADDLKVRRKMLKSGQLLAPLLVCLKCKTTDCIVRSLLLLRKASLFEEV
VAELAQNNGKALRAIIRLATEGEAVIADHALRLLFNSSFYRECRKIITNNQELIDVLTSM
TRNKDSPSSCQVCVNLLKVLCLEMLECML
>GCP3 Minutocellus_polymorphus
APDSASSVLGADDPVRRQVVEREVSQTMAEVDGLVRRLVVAEGQHRTAHGXMNASGRESA
AVTDGVVRALSRLVGAEEWEAAAGRPMTNNITTAINTSAVHVAPTSRGGRNASSSPPSSS
MGPDPSVAVPRPEPLPRQQSNEVRTVLHEEMLILRDCLFALQGIDAERVSFYXPSASNRG
GVPVVDATAIKGAVGDTARDCAGVRVRTTLLPFHTTLPLQMDIRSDRVLGSGAMDALRLC
GEAGWLYRRVLAYVDGVRGSHSRGGGAVGRALASALSAELAEYHRLISILEAQLTSQISS
PSGTGDGRLQQRLDKKVLTVRQLMVHLRPAIVRLRTLAIVVDSLPDPNTDAGGRLCSGGK
LIMAIQQHSRHGDTRHSSLLHSLVAQASDPWFEMLWRWTTNGALPAGSAVSGHNSGATGR
GFFVAEDLSVPDAQLWHGRYVLLRDNVPLGVISMDLAERALVLGKGLNFIRSCLGDVRWE
LAMDSLQDLARQSGHQATSERTRLGYRYDATLTSSHSGCGHTSSPTVLGSAISRMAKQVN
SHILQSLRDKHHLQTHLWALKQFLLLGRGDFVSALLDGLHRELDARSADSRRVGSGEMDG
VYVHTLMSVVETALRTTNAKHLPSYVLGRLRVNLIAADPTDERPDAWDAFHLAYDVDAPL
TAVVHPEATLLYRRVFALLFRLKRIVYMLNRTWRQSTALHHALRKIALEYPDSCAEARQR
TLHLLRRVGLTRQSILHFASNLQSYLMFEVVEGGYEVMANRVAKATSLDEVIAAHDEYLQ
EIVRKSLLESGDEDVDGDGIACTASAAGGGVEDSPASPQTPAKEPSLGKELTQVLDASLR
FCRVHSTLFEMALTSVDKATKARRAAERRAKAGDWGYDDVDKDVDGSNLFESLSGESQVL
SVESIANEFDAALGKLLAALDRTLNEGPAQTQKATALGSSGRSTRPTGSSTSSGGPWWRR
GGGGVTGGSPMSVAAMNVMMPASWSNDDSLRCLAFRLDFNEYYDRTGFGGTADTTGSDDD
ASDEEMEEEGGDEV
>GCP4 Minutocellus_polymorphus
XVAEGVRNRKRPAPATPTPFESSSLLSSTLSKAELCVINSLVHHGGHLAYLRDFVEKEEH
DFGGDSIYLRAIARSIGTLLRRYEDQLMSIHNQLRKDPCLGLEYIRSRAMKHWGWIPHVA
KLVEWSKEQESGVSSLPKKDAGGRDQPSSISCAVVDEIGHRMTSCPDETGRRALQLILEA
AEAVLWNQCMQWICYGKLSDPANEFFLVFRENVGNGDTEGQDETSPKAVIIYQARIPYSS
ISFSLANRMLFVGKAVRMMNLYGDKDDGEGDICSGTLHPRPTRTVTRGGEKKPMKLELER
IVDSAYRNVSSRLCTMLRTKYDLLRHAGNLRRLFLTETACSIRNYCENVTLEVNTWSIIE
EHGTCSVNNSSMGEDEWNILGGERMFQNQVVRRVCSHLDDTGANLDAAMFRKASSFSIRI
EKGFEVNLSGRDLLREMFETTQDEVSHLPHTHAVRVALGEAHDRAMSALSWAGGDVPLTL
SESENKGNAPTVVLSCEYDLPPVLNDIFPDDVIESLYNSFFRRLFVVHRASYELQKCWRI
LYQASAAVKSEMVLLYPLRSKMDFFVNNMLAYFHDIASQSFHDLDSAFRDVTEYDELITA
HSVFLGAMRRGFLLDDQSFNESLSIILALIHFFSLMVGKVVEGSASKIASGDVISCISER
FGLESKNVFQLLCGNPDAAGLCLRLDFNKQYSTS
>GCP3 Minutocellus_polymorphus
XRRVSAYVDSVRGSHSRGGGAVGRALASALSVELAEYHRLISILEAQLTSQIGSPAGSGD
GMQQRRLDKKVLTIRQLIVHLRPAIVRLRTLAAVVESLPQPTTEAGGLCSGGKLISAIQQ
HSCHGDTRHSSLLHSLVAQASDPWFEILWRWTTNGALPAGSVVRERIDNSGATGREFFVA
EDLSVPDAQLWHGRYVLLRDNIPLGVISMDLAERALVLGKGLNFIRSCLGDVRWELEMDS
LQDLVRHSGHEAMSERTCLGYRYDATQTSSQSGYGHTSSPTVLGSAISRMAKQVNSHILQ
SLRDKHHLQTHLWALKQFLLLGRGDFVSALLDGLHRELDSRSADSRRVGSGEMDGVYVHT
LMSVVETALRTTNAKHLPSYVLERLSVNLIAADPSNERPDAWDAFHLAYIVDAPLTAVVH
PEATSLYQRVFALLFRLKRIVYMLNRTWRQSTALHHALRQISLAYPDSCVEARERTLHLL
RRVALTRQSILHFASNLQSYLMFEVVEGGYEVMADRVAKATSLDEVIAAHDEYLQEIMRK
SLVETGDEGVDSGGVACSTAGGGVEDSPASTQTPAKAPSLGKELTQVLDASLRFCRVHSA
LFEMALTSVDKATKARRAAERRAKAGDWGYDDVDRDVDGSNLFESLSDESQVLSVESIAN
EFDAALGKLLAALDRTLNEGPAQTHKATALGLSGTHRSTCGASSGGPWWRRGGVGVAGGS
PLSVAAANVMMPVSWSNDDSLRCLAFRLDFNEYYDRTGFGGTADTTGSEDGDASDDEEME

>GCP3 Licmophora_paradoxa
MATNQEYSQATTLLRRISMTRQSMMHFVVNVKSYLFFEVLEGAWKSLARNVDGAMSLDEL
IDAHNKYLADIVRKSLLEEDEKQPQQSPEGTATAATLLQDQGLAYQLLHLLSLALEFCKF
QEELFSDAIAKAELATAKIREAQRRCDEGDWGFQSQEEIEEGKTLFGLTDESKIVQVLGI
GDSFSYSTQDFLSQLYEKSNGTTVTSSAASATKINNKGSDEIDNDKDAVEMGRKSVYSDQ
FDFDSLQFLTFQLDYSX
>GCP2 Licmophora_paradoxa
DFAKTHEPGYEHGIVMQALCDEVDAILAEYLHEVCIIEGKFRDGSVDFTLNHLFVETQDL
AKMIDLLKTVLREVHESKGGALINILRNLRMQVYAGDNFKQALLYRLLEKASVPYMKMLA
SWLRSGVLKDPCGEFMIQRLIRSDIDGDSWNTTFSVRPENVLEGILSPNFLKQKVLTTGK
YWNAIHHCENISDVAPNLMYEEEPYLNYMGDTSSISACISKMHHRASSSLLKLLLSDFRL
ERTLRTFKRYFLLDQGDFLLYFLDAAEAELSKRTEEVSRGRIQHWLNMAIQFSEPSGDDN
ESKTTVYSREASQPLSAYNIRSKFALESLDVLLGVRHEKSKTPSRYPYGTVSGLTGMMSF
MLDFPEVPFPTSLIVSQQNLVHYQMLFRHVFYAKYVEQRLVGIWLDHQMMKEYQSIRASL
GPTFCLRQRMLHFVQNFIYYMMLEVINXXXXXXXXXXXXXXXXMLEVIEPNWLSLMKAIN
KQETIDDLMELHKEFLEKTLEQCLLTTPAMIQSLTKLLSTCLLFAEQLKRFVEKTGIADD
TKIMKQKREAMRRHLYRMEKVKKDKASLKKAMHAQRAERKARVQKQADIIDRELQNESYK
RMILRYEAVFDDSLDEFMKNLRSKVGDKAHISNLCIRLDFNGFVSKRSGKW
>GCP2 Staurosira_complex_sp.
XAEASSNKDRASEPLPSQMQHALTSINIKTTEPHGSPLRNQNDRAVRFSTSNGTAAIMAN
ETPLDEQTEIIEEPEPIVGDEVVDAKCLRFDSSIIIRSHSNVRCLVTVTKKTRGDAARYL
ASLNAGLAAEVHNLQLTRDGTGDDIVRYGDIVVLRSKEAQDRTLGVRKMSATEGITYEVG
FFRSTVSLADQWTILRGGRVVLVGSSALSQDTKKGGKTAAVRSGDPLLLRNNLTGGLLSI
DSLDGDTLTLVTDSYDSDVNRTGNSSDKDPLSKIQHHDRLLPSDRETFQLVQSNVPPCPH
WVDEESRRMYENGSYLLQPGRNDRHEESKLAXXXXXXXXXXXXXXDXEESKLALFGPPIR
DGRKSLQAPVKSGVATQERILLDEVIGSLIGLEGHYILFKNDGEQPCYCLSDPSNCVSFD
KSLRNLVNRVLPLSTAFVRVKAFQAWHRPGYEYGFVVQAVFESVDEMLQDHLVFAAEMEQ
LQRQDTAADPMTMNKLNVYVQAPLRRMLVLEHVISSIQERKGGSLLKTRDFFYQERKGGS
LLNALYELKTRIFAGDDIAQDVLDVMLQKGSVPYFKMLDAWLESGLIDDPFGEFMIATIE
TLDVIRGYDGDSWDEMFRIRKEHVLDSCLSAASVQQQILLTGKYWNAVQLCCRTTADLKD
SEESLLQQNRSETPVSLSGMDAVALARHVHSKYHSASQQLLRLLMDDFQTMETLITLKRY
FLLHQGDFLVNLFDAAEEELSKELKNVSRGRVNQWMNTCIHLTEPNNEDAISALSSVGAM
KPAGPLKAQMIRCSFAPDSLIDHLDALHAESGGIDAHEPKTPSRHLYGTTASEITGIEAF
SIHFDRIPFPTSLILSQQALSKYQLLFRHLFFSKHVERRLVGIWLDHQMMKKFQSLRRAM
GPTYCLRQRMLHFMQNFIYYMMFEVIEPKWLDMEDSIRKQSSPETQTVDDIIYVHNKFLD
AALTECLLTNRELVRTLTKLMRTCLLFSDQLKRFMEMTKIADENQEVAKEKRSTVQRNLN
DPSNTRQAPSKKAIRKAMLSRNEERSLRVQKQAARVERELSNESYRRMIARFDEVFSENL
ADFMKLLLSASNGELHSQKAHLCIRLDYNGFVTK
>GCP3 Leptocylindrus_danicus
MLADRAVSLLFLLANVNTSTSTSAPADVRKVRNNVHADSTTDSSGVLNSKDKDEAVAEGT
MKNRMVNVDFAKQLQKSSHEHALLRELLYSLQGTPLSLPPSAKFNAAGCNVDMINKIAET
SHLLHKIERSIDADPDSIKSAALRDQLLEFYKLIAVLEGRLNANKLTLRQLYIYLRTPHT
KLQVLCWLSDVESHAAPDITLALPLFARTASPLISETVSNIASIVTVPVWKRVRNWVFYG
KVSPDFFIGVIPEADWIDRYYLKKDEVPHCLDKDCIPELLLAVGKEINFIHTYLNCQYSI
PSHLHDIQNETKQKLNELSTHLNKFILKSLLDEHKLHANLYTLKQYFLLSRGDFWSILIS
SAASILDGPATRLRKYELDALMTSAVTPSALELFDRVYVRLLSDNFVSGDEVVGWDALSL
NYAVDPPLSVVISKKHIEQYQRLFAFIFRVNQIDYKLAKHWQFQTNLEHLLQKLSLQENN
LRKISLIRQKVLHFIQNLQSYLQFEVLDAAWKKLGQELSDATSLVDLISAHETYLANLLP
KGIDKFNSVFVCICRFLEHSQVEFNMLQKNLVEIEASRKAAEERIARGQWGLELDEEEVP
LKAIDTRSVERDALEFEADVRIFLSECELX
>GCP2 Leptocylindrus_danicus
XLIALRIPVRAGDEVWLLSVSTSGLLECVKRLKSTSTTNQHSKVVKSSLNIFSRVSFGAG
ENGQTQMMSMASVKPGSNQTWQIMPAGLPLLPPWNYNDERPYLSFDFLLNANREARKEGR
SEVVVCENNDVADLEKLLLNEMLDALMGFEGSLIRCVSSSSSTSRSKADKSPIQSAIVAA
GRIPQHCGINFIGPEHNLRFEISTDVGKNGNSSASSVALLNLVQRMLPLCSNFVGVEAFI
SSRITRYEYGLVAHAFASAVDALVKEYLVLVAQLEALMSDNRLSLQKLWCFVQPSIRTFA
VLANIIDKTQRLKGGALLNVIDDALCCTADEKSCEILNFLLQSASVPYFEMLTSWVLTGE
LHDVFEEFMVDATTHRFTAAAAVVANDIFDYNNSDATTNVNHNYWDDRYTIRPQHVLRIL
SKQELQILTIGKYLNVIRECRKTIVNPLLLSHHDDAKNSSEVSASSPFIRLEFGFLAIQS
QIDAAFQFAASTLLTLVMKEHKLLDRLRSMKKYFLLDQGDFFVQFLDVAESELVQDLENI
SRDRIQSLLAMSIQTNVPDPFRDDLICDFAPLSLVDHLDSMYSWSGGLGTKEPKTPSRHA
YGSNQSLTGIEAFMLDYKVEWPLSLVISRKAIINYQLLFRHLFFCKHVERRLFSTWLDHQ
TIKELKLRGELGKTYCLRQRMLHFLQNFVYYMMFEVIEPRWQEMEKRFGNAKTIDDVLGV
HEEFQNAILKECLLTSQDLLKILAKLMSTCLLFSEQMRRFFEATNIDEEYEQSAINERLR
RFNLGKPQRLAKLKSAQTERRQQVKTRTERLRVELNSSAYRRMLSKFEQVFDSLLGEFMS
QLVSDANAHYHSHLSSLGTRLDYNGYVGSMIGGI
>GCP2 Pseudo-nitzschia_heimii
XPSTGALTLKNIHFEITPLLHSMSILEHATKAVYNKKGGALINALRSLEKKVYMGDTVAK
DLLGTLLDQTSVPYSEMLSIWLESGRVHDPYEEFMITKAYDGKNEVELDGDTWTKLFTIN
EEHVIEGIVGNEKTKNTILVTGKYWNAVRACLLNTASSRETKSRPLEVXXXXXXXXXXXK
SRPLEVKKIQFQSDFSGISTYIYSMYGNASEKLMNILREGFHLKEVLQMMKRYFLLDKGD
FLVSFLEASAEELTKPVEEVSIGRVQHYLGISVQCTEFEREDDKDPSLDLNRRNRCKLSA
TNLRCKLSKQDFVSSLDSLNGGIEDRVINTPSRRKYGSQKQGATGFEFFEIEFPRIPFPI
SLILSPTSMDSYKLLFRHLFFTKHVERRLVDVWSDHQVLKKLDSLRGLLGPTFLLRQRML
YFVQNLMSYVTFEVVESNWQEMLSLIDVPDDTMPGYKEHTVEDLLNIHEDFLQKTLNACL
LTNPILIRSLMKLLNTCLLFTDQMKRFMNTTKIYDDQFNIAAEKRGAVQRKINERIASES
IPRDRKKLQKSMLLVKEERDILLQRQTRRVGREICSESYMRMINRFEEVFGNDLSAFFTH
LNNHTSSGVVTNLGIRLDWNGYITKKVSIP
>GCP3 Pseudo-nitzschia_heimii
EVEEYXKHSLLMIVESALRSTNAKYLPQYILDRLQVELILYTGKDTHDFVQVTGKEREQN
QLDQRKIYDVFMFDYQVPDPILSIVHTNAMKRYQILFSLLFRLKNIEFMLNFTWRQSATL
QHALQTTAQYTGIEISSSIGYAAGDIRFAKHFYCATXXXXXSIVRQSMIHLIVNLKSYLM
FEVIEGCWEKLESAIDDASTLDEVIEVHDSYLECIIRRAMVRVPERNDSSLQNVLANQVD
IVLSIAKEFCSLQERIFNQASKEAEISAQKRVESEGRLKRGQWGFETQLDVTEQETFFGL
SNCSIMKEVARISREYNSHALALLRALNNMVNGTKSEFCENSVFGWENDDMPQRFLIAQL
DHNNFYANQRE
>GCP2 Eucampia_antarctica
LSLILSRRSISNYQLLFRHLFFAKHVERRLFGTWLDHQMIKEFQVLRKALGPTYMLRQRM
LHFMQNLVYYMLFEVIEPCWLRMEEKILQKSDENTDDFTLLSREEGNRTVDDILRTHKDF
MRRILKECLLTNRDLIRTLTKLMTTCLLFSDQMKLFMKTTKIAEEQNTIAMLERQRRHHR
DGLSKKKIRQIHNSSIAERNLRKQKQIDRLQHELNTESYKRMISRFEQVFNSNLSEFMTQ
LMSDHDGRYHTHLSNLCIRLDFNGFVTKSMNSEN
>GCP2 Craspedostauros_australis
XSCYLSFDVVESHWIEMQSALLGTSKVTANGTVSSDHTVDDILRIHDEFLQRTIDASLLT
STHLLASLMKLLKTCALFAEQITQFMKTTGIVEENMDLAAERQTAVQANLNVGVVSKDKR
SLHQSLTRLREETVSLTLRQSYRVDREVSSPAYQQMIHQFGEVFTTDLADFMTHLNSHTA
TGVMANLGVRLDYNGFVAASIAARSTPTAARMR
>GCP3 Craspedostauros_australis
XKILQECLYSLQGIDGECIRFYKRDAIPAGGEFCQYYDGVRVQSSAATSQSLLYSGHMRH
TRLGTGAIDAIKICGEAGWLYQKIQEYIQLVHGDELKGVIARAFCGTLVNQLRDYHSLLS
SFEARLFATENGEAQMTLRHLLIELRGPTXXXXXXXXXXXRHSMHGDSRHVDTVNRLLRA
SSLPWFEMLYLWTTQGVLSDPHNEFFVRANENSNEVDFWHERYEVVLSRVPTGILDTALI
QPAFNVGKGINFIRKCLQDSTWSMELDTADDAQPTKPGTAHKAKALGYFFDQTLNRNNKL
ETTLTQATAIVHSHILESLRANHNLLDHLFGIKQFLFMGQGDFFSALMDGLHAEFNGAKR
QSAIYKHSLLSIVESALRNTNAX
>GCP3 Chaetoceros_dichaeta
XEDFTVEDAFMWQGRFVLSEHQIPHITGIGSCDGILTHALARDILIVGKGINFIRRCLHD
TSWNLDLRDMMPATATTTKTSIQHDLSHLMIDGGHDDGRDRRRIKEKLGFQYDARKGTNG
SSTIDIAGTGGTILTQTPLEQTVTIAARQVHKHILSSLFEQHHLLLHLHGLKEVLFLGQG
DFICALMDGLHVEFDSQRGTDGIYMHSMMGVLHDALRTTNAKFLPKFVTERIHVKLLPTS
SVNTQFWCDDEQSEEEEKDGWDIFSLGYEIDAPLTAVVHPDAMEKYNRVFTLLFRLKRIE
WMLNSTWRQSTVLNHALQLLVSKYGDSAVRPHSSMNREAEFSRMKLLLRKFSMTRQTMLH
FVNNLQSYLMFEVLESGWKHLVQKMKDAKSLDEVVCSHTDYLDIILDKSLLGEAFAQGDE
DDIHKLGKQLRLVLIVSYRFCKAHEKIFSEALQSIDKATKKRRNAEARSNAGKWGFDDID
EDVGEANFYNLSGADKLEDIVTISDKFDDCLDKLLKMLNDKVNNELPIDIAGSSSSSRVD
RTLASNNDALRFLTFRLDFSEYYSRRMGGKQY
>GCP2 Chaetoceros_dichaeta
XRGDGKKKNAHDGRYGWTSGREAQGQQRTVDDVLMIHNDFVRRTLKECLLTDRDLIRALT
KIMTTCLLFSDQMKKFMKVTQIEEQQAEIATEQRQQRRSRKALQAAREKRLVRKQKQIDR
LQNELQTENYKHMVTKFEEVFNTHLSEFMSLLMSDSDGRYHTHLANLCVRLDYNGYVTRS
MKKKKKKGGSHSHQEELI
>GCP2 Attheya_septentrionalis
XSSKGLSNDGSKISVGINNVEFQLAPDSVIGGTIDPSLVHLVERILPISTYYVRVNAFVC
SHLTRYEYGTVTQALCEAMDVLLQEYLTFVSQMEQAFRSTCSPAPSSSSASISTFTMNKL
YVNIQSSLLTMSILFNIVEEARTCKGGALLNAMLALMTGTYAGDEKGRDVMQFLLEKTSV
PYMAMLQGWLEGGEIRDPFHEFMIESTESSALGDDSDWNNWYIVRQEHVPMAFLSPNGQS
HMTSQRGKHMEDVVKKILTTGKYWNAVRLCEHKQAHSVHNSGSNGCTASDDTEPKTLHYS
MGPLQIAEFIDRAYTCASDTLLSLIMKEYDLMETLRTMKRYFLLDQGDFFVHFLDAAEEE
LKQELSHVSRGRVQSSLSLSIQLSVGNTDDSPQYDKDDEQGQDGVVVKREMLAHQLCCDF
SSQSLIDHLDDLHSQSGGIRVQETRTPSQQVYGAYNQALTGVEAFMLDFQYIPFPTSLVL
SRRTLNNYQLLFRHLFFAKHVERRLTNVWADHQMMKELQSLQRALGPTYFLRQRMLHFLQ
NLVYYMMFEVIEPNFLSMESAILHPDGNTFGEKKYQTKEHQQTVDDVLNIHDEFVRRTLK
ECLLTNRDLIRNLTKLMTTCLVFSDQMTKFMEATRIGEEQADVAMQERRRREWSGRTAAS
EKKLRAMVAMSQEKRVNRIKKQAERIERELNKDSYKRMIVRFNEVFNSNLGEFMTQLMSD
ADGXVPYSPVKPVHKTGLQWIRYTIHGTVX
>GCP3 Synedra_acus
MTTSSLRKLTKEKSFEDVFKGLVRNDRSYNASSEAMNEILTNSDNHPDIVHPNRSNAGIL
TSASSGGSNETITPTNTSIQTEMTKSWLQFDQPMTPETRSKVQDLQERLQVLVSEDNPVA
DKVILELSRLSNQEQGNQSNLLPMTQDASQKNDNETKQKAKPPSLDSEHIRNDETQLLRE
CLYALQGLNGKYLYYSEDGEFQINYNTDVCHDIDYLGYSVLGNGAYDALQLCGRAGWFYR
RIQNYIETAYEKDAIARALAEALSNHLNQSYHGTLAKWDAQLQKDLSDGTTGISLRQLMR
SMRQPTHQLQILAILVDGISALKGGPLLTALTRHMYHGNTRHSMLTEHMLKAASQPWYHD
LYLWTMQGTLLTNKFFVQTQDSSGDNWHTSFQLVPDQVPEQLLPSNLVALCFKAGKGINF
IRKCLLDSGWRLQVEDESPEARGFCYGNEQRLTETLRQAEQQINHHIVETLMNKHHLIDH
LRGLKQFLLLGQGDFFSVLMEGLHSAFEGKEIIGLYDYALMGIVDAAIKSTNAIDMPAYV
LGRVKVNLKWNQDDDEYQKFGPGRGKQDEGTRNGWDIFSLAYKIPEPLAAIIHKKALDQY
QQLFAMLFRLKRLKEAERRSKLGDWGFVSEKDVKEANTFFGLTDSSKVQHVMDIEMKFNR
STEYLLKSIHNISHGTSDTSMNSTRSLSGNDSVSTLNYRDRFGHDALNSLTFQLDYSGYY
NIRDSP
>GCP2 Synedra_acus
MSSMKKPPTAAASRAALARRRQRVLSGNLEFENLVEGSLEDGPLHSKRYSKKNDTLSSAP
TPTKSNVNLTLLRGRNLATPTPTKRSTSLGLVREKSEKSMQPEISLGKDDSSGDSKQLLA
NAPKNAFCRELDKVSSEQIQKETIEKRKNEKTNDALSDIVNVPLENDATFHEDPEPSAEE
DEMLDATCLHRSSSVSIKSFVSNRIIQLEEIDTVNLIGLKGGGLGNILETFEIHPLTTVY
SDNLIRYGRSVLLYSPVAKAYLGVRSKTSAGNDNDSFELGFFRRQVSDIETWTILHGDRT
LLIGSAVQSVKEPSVPTSSVRVGECFVLRNNFIGGLLSVTCDGKLSLVTQSYHSNHTSRD
ALIDRVLRHYEIFPSDSELFQFRFTHTPPCPTWTDLLKAPKQSSCIPFEGGKMNIQDQER
MLLDDMIGSLMGLNCNLIRREKGIYRIIAPIEANFQSLINRVLPIATGFYRVFKFLEKHR
IGYEFGLVMQALCEEMDNVLEEYLCSIEFLEIKCRRLETATLTLNHILVEIQQLERTIKL
LQYVIDCAQTRTGGCLLNGIRELEMVTLSGDAHMQALLNRLLRRASMPWMHMLSCWLVTG
NVLDPCEEFMVVKNGSTKTKLKGDNWQSLFSSLEEQVLTTGKYWNAVHQCESYKLGGSSE
IHRFEMPTLLYTGDPSALSPFFETAHERASSSLFQLLIEKYKVKSSLLTIKRYFLLDQGD
FLVHFMDSIGSELAKPIDDVSIGRAQHCLSLALHLTDPTIHEKPLPRDFVSQPLTSQCIR
CFLAEESLAGLLAAKEGEEKNTSSMTYGLIKRQNGMSMFSLEFAEIPFPSSLILSNRNMS
KYQILFRHIFYAKHVEQRLVDVWLDNQMMKEFQSIRGLLGSTLCLRHRMLHFVQNFIYYM
MLEVIEPNWQRMIGLVAQQKSADDLIKLHDDCLQIIMEDCLLTNPPIYQSLSKLLSTCLM
FSEQIKRFVETIGIARDSKVTKSKRDFSRRQHYTSIGLSNMSDTQADKLPIMDKGTIVLW
KERKAIRKKQANFIERELKNDTYQQMIKRQEQVFDERLCHFMGLLRTQVMKQSHINNLCI
RLDYNGYISSRNSNVT
>GCP2 Fistulifera solaris
MIANRALLARKQRPGNSGKVHFSNLDEQDSTSGSIATNNTQSTSAYTQSWSYLRSNPTNN
NEFDNPERLNASTRQLPLPVTTSPSTSSVPIKSPSSRKDVSYHITIGQSPRHQTNGAKLS
PKNHLLERSTEVADEVAALLASVRRTTSPRRLNAAEDKNEVHGNQSYESAMMNSSQLENS
MTEDRKAQNNEIKQSAVAKIETENITVRRNHVKNHIHTEIKEEFEDTDEEQVTPVANRPL
TLEDLEPTISEPLVTPACIVDGSTVVLRSQETLRTLSLDKHPDESHATYKMNGYGLGQPE
ELLHLHIQESNMARVNNDDPTVLCYWDRIVLKSQRFKGNVLGAIRRRHWEIGFTQQSLPG
PAEQWRVIRTDFKTAINIGRSAIDNEAILRAKMGPTEPVQFGDPIVLRNCHTGGILSLAE
PNLQNLRLTADSHDPNRIRHDDLHDATTLGKLQRHDRIVPVPAEAYHFLPPAIPAAPLRS
ISRVLQQQQHPFLNGNFYFQALDRNEKVAAKATTCPKEASHQEVLLMDELLGSFLGLEGE
YIKVLGPNEDVLEFRFSLTDSPVTTFDKFCRHIVQGMLPLSKAYINVKRFLGTHESRYAY
GCVVHAFCEELDTMIQEYIGFIANIESDYRKSMVGGQAMTLCNLQVLIKPAMDVMLVLEA
ATLAARTKKGGALLNSLRDLVLQSFEGNNVAEAVLHQLLKAGAAPYLKMLSEWLECGDLS
FDPHSEFMVQKMGDNRSWEYRYSVCLEHVLKDLFPSELIVERILATGRYWNALRSCTKAD
LSIASQPLCYFESTSTFANYVQGNYEKASQALVDLLLNDFDLIGSLRLVKRFFLLDQGDF
FINFLDAAEDELRKDLDTISMGRIQYWLDLFIQNVDKHFDDSLAIAPSARSLSRQGLALT
GLHCCFASGSLADRLDELFAATGGLDTKEPWTPLRHAYGGNTSDTLTGLDAFMFDFRSIP
FPISLILSEKAMDSYQLLFRHLFFAKYVERRLVGIWQDHQDMKELQSLRKALGPTFLLRQ
RMVHFVQNLIYYLMHEVLEPQWIEMEAFIFNYDGKKDETIDDIVNVHICFLNQALEACLL
TNRNLVRSLTKLMKTCLLFSDQMKLFMKATKISDDKYHVANEKQKVVQRTLNDRRDSRRF
LVDQKTLQKTIQNSRMERRERIQRQTARVEHEINGESYPRMISRFDEVFSKNLRDFMSQL
TQSDDLYHSQKVNLCIRLDYNGYVTKAMGLKK
>GCP3 Fistulifera solaris
MAMTTNSTDGVSLPVRDEMECLPINIVQEETVLIRECFYSLQGISGDRIRFDSVTSNEGK
ATVHSPVLAQAGYSAIIPPHLRPQSKLGSGAKEAILICAEAGWLFSRIKEYVDSVIQPSN
HQRTQTQQQQPIGSIQRALASALELELQSYQCFLSELEPQVPSLSVRQLLVQMQPPLVRL
EHLASLTDGAAHAALPGPQILHSLRLALQHGNSRKRTLVQSLLTRACTPWFDMLYLWTTE
GILSDPAHEFFVVDTKSHADDRHLWKEQYLLDFEKVPFGILDEDLIQPAFVVGKAINYIR
KCLQDGGWSLQLLVDGDATVDDSHSVAMVDQNAKRALGFVYTPNDVVSTKATVAPIRQTL
TRAATLVHSHILKSLHEKHSLFQHLFALKQFLLLGQGDFFATLMIGIHNEFEGFSGLSGI
YRHTLTAIVDSALRNTNAIGFPTDILARLHVELNLKPNDDARFQFAAPKGVGSLKDTRTV
WDIFELEYQVPDPLLVIVHSEAMDLYKTMFHLLFDIRRLEFMLNLTWRQSATLQHSLQKM
VQRNGVTVNKSPEYAQCTILLRKVSMIRQAMTHFVTNVKSYLMFEVLEGEWKKLVRTMHV
AETLDEAIKAHDDYLGGINRKSFLHYEDKTREDTTLGNQLRSCLSLATDFCSYQEDLFEE
AIEKAEIVNSKKKEAALRLGQGDWGISDAVNELFEEETMFFGLADKSKMLELDELAVEFN
DHVETLLLAFDAKLNGRPIFSKNSIATPVTSPSQLHYDQDGDKVHDDLNSLRFLAFQLNC
NKYYNAY
>GCP2 Fragilaria crotonensis
MKKAPTAAANRAALARRRQRVGTGTTDIDQYFERQAKEEKNFAFSIPSDAVRETEAFLTD
PTPTKSNSAVASVTAISFDFVEEESHQQSPTLVENQQAIANKQLIQSSRRVSKAIRVGKP
LQPQQLSERLANTGEKDSSDTMPPSEEEYVEDPEPTVDDSEVLDSTSLSRESLVALKAFP
DNISINVEERDATCLAELTGSGLGAACETFEIHPKSGNVVRYGQPVMIFSRTAKAYLGVR
TKSRNEQNGVSFELGFFRKQVSDVETWTILHGDRKLLIGSAARSVKAPLGRTVAVRVGEP
IVLRNSFIGGLLSVTRDVDLSLVTHAYDSNADSRDALLDRALQHYELYPSKTELFQFWHS
YTPPCPNWTYRHEEVKDNGGATTQSVTQFSPRDQEKVLLDAVIGSLMGLECNLIRRFRDG
FRIVAAVDLSLRNLVEKILPIASAYYVVKSFLRCHQPGYEYGSVMQALCEEIDVILGEYL
RSIETLEIKYRCVEGAKLTMNHAFVELQQLGSSIELLQHVVKCSEGKTGGSLLNTIRELQ
MTKLAGDSHKQALFKRLLSKASVPWMRMLSRWLVSGDIDDQCGEFMIATKASTRKKVSGD
NWNSVFSVKDVHVFRGAIASNILEALVLTTGKYWNAVRQCERVSTKDSHDESDVSHVLRY
TGDPSALSSYVESAHKRASSDLLQLLLGEFQVESSLLTVKRYFLLDQGDFLVHFMDTAES
ELSKLTEDVSLGRTQHCLNMALQLTDPIGADTSGNTSLKRVRQPLTSQSIRCYFADESLD
VMLGVREGEPKTPSRSPYGQVTGLTGMLAFSLDFAEVPFPTSLLLSNRNISNYQILFRHI
FYAKHIEQRLVGVWLQNQMMKEFQSIRSLLGSTFSLRHRMLHFIQNFIYYMMLEVIEPNW
LSMMKEIRKQESADDLINLHNKFLHRTMEDCLLTNPALFKSLAKIMSTCLTFSEQMKRFV
ETTGIAREKKMAKIKREGSGRRKQPVEGATGSKGVTVRGTEREEHQARRQKQASVIEREL
KNDTFQRMVKRHEEVFDDNVDDFMAKLRTKVGHQSQITNLCIRLDYNGFISAHSSRS
>GCP2 Fragilaria crotonensis
MKQSKLQPSETERERLLLRECLYALQGMNGENLHFDSVVEPTHTGTTGTVVFKCDFRNDV
CHDPALVASSKLGHGAHDAMQQLCGEVGWYYRRIQTYMDSSHSHDAIARAWAEALALQLN
QSYHTLLADLDYQLQQEGSGHDAVPDLTLRRLMIRLVEPAGQLRTLAILVDGMANLSGGP
LLTALHRHSIHGDTRHSTLTQNMLRAASQPWFRALYLWTIQGELVPTDFFVQLTTAERSN
HANNIGATTASTTGDVWHSSFKLVQEQVPEILPPSLVQPSFNVGKGINFIRHCLLEHGWK
MDLNDDSNAEACDDDPERLGYQYADDNKLIQTMKRAEQQVNQHIVMSLKEKHHLVQHLRG
LKQFLLLGQGDFFSVLMDGLHSEFDGKGIAGIYDYSLMSVVDAALKSTNAIDLPPYVLGR
LGVKLKLEENEDARYQFGPPKGTERSETRTGWDIFALEYRIPEPLAAIVHTRAMHQYHRL
FTLLFGLKRVEYMLNHTWRQSTALHHAIQIYAQHNAIQAATNAEYAQTTALLRHISMVRQ
SMMHFVVNLKSYLFFEVLEGAWNTLVTQLENGASSLDDIIQAHDAYLADIVQKSLLGDDD
DHDGTSTANNNEDEEDVVAEALGIQLQTLLTLALEFCTYQKQLFHDAIQQAERATEKLKE
ADRRLKEGHWGFGSERDVKEAKTFFGLTDEGKLRSVITMEKDFHRSTGQFLTYIHQISHG
TTASAFGDTITRSPSTNDSVSTFVRRDQFSHDALNSLTFQLDYSSFYNVGRQ
>GCP2 Chaetoceros tenuissimus
MSTSALPFTSPSSYNNDDRGTPLQSISSILQTPPLSSSYFTDGTSGEGKYDEGNGNAKGV
KYNSTILLSQCLPSTGTLTIANDNPRATLTGNHLSQKYELLTIVPTIDEQSSTLVKLYDM
VCFQHNDKYLGVRGSKLGFFRGIKSQAEQWKIIPAGTSSSNGLVLAGQSVLLQNELTGEL
LSSFCDDTQNEFKSDTGKDDRRFVTMYNFQADMNASILDRTMDAGLQLTFGMREKWTLDF
IHTPPLPQPHYSSRPFLSGSYLQYPSRYGEKQIDSMSELVNYDNLIQESVLVEEILGALL
GLEGDFICFENDEFQVINAEKIDPSISTLVQKLLPTATKFVSIQSFIANRLLTFEYGRVS
HALCGIIDTLLGQYMDFITHLDDQYRSNNNGLDSLTLSGVYTQMQASAKTISILHAIIAT
TKSLKGGALINALEEMRQKYLGDDNAKYLFKVIMEKASQPYMEMFTCWLKDGNLKDPFGE
FMIKESGQMKRQDFCYNIDGSVDQWSNWYTLKEENILFVMKEGDSSSTQMQQLSKEKMTL
TEKILITGKYWNAIMLCEHRNQNAAQLPKSVDKGKKDISNLSLQLCSTEFSRFIEKEYED
ASRTFLNIFMRDYKAIDVLAFMKRYFLLDQGDFFVHFLDMAEEELLQEMTDVSRGRVQNW
MTLSIQMSNSAESSGGFEADGTLSEIVSSLTGAFANESLMSHLNNLHAMNGGIESNEPKT
PSRHTYGGANKGLTGVEAFMLDFHTVPFPLSLILSRHTILNYQLMFRHLFFAKHVERRLV
GTWLDHQVIKEYQTLRKDLGRTYLIRQRMLHFMQNFVYYMMFEVIDPNFLHMERKLSSRS
NDGDKSPITVDAVLNDHWSFLQKTLNECLLSNCDLVKALTKLMTTCLLFSDQMKLFIEQT
QIEFEQNRIATESRQKRNRRMFDNMDSASVRMEKRMKERMAAEKEQKDARKQTQIQRLEK
ELNSASYKRMIARFEQVFDSNLADFMKQLVAESSSQSHTHLTNLVARLDYNGYVTKSMQL

>GCP3 Chaetoceros tenuissimus
MSRASAQNMDALQSLISSLSSSNTNPEDIVNHRLMAQRILSSPLVQIKKSEKSNAYLLKK
LERSYKKKLQQVEPDKDNTRKVNETMKTVNTLYQQILNDNDVDQTLGSDLLILFSKLAGC
NADSENAKATPVNTPMEFASNTTTSSSQQRKTTTAFRSSKHEEQAIHNEEWNILRECIHA
LRYVSGELFQFYETSQEEYKLFEDSERQIYNPKGENDGNFVQPARNDHWDGIRVNFSSML
PFNLTPDKRHLHKYIRTCGGSEKAGYDAIHVCAEAGWLYHRIMLYIDHQDSCNQVDDVNR
MKGYGVVPRAFASALQREMDSYHEFLNSLERLHLSSLESKDSSNKLSLRKLMVMLRGPIS
HLKTLAMIVDGIVSKSDNSCHINGGQLLTNLYLHSMHGDERSTNIANRILHQTSSPWYDL
LYDWVINGKLNEGGKSSNVKEFFIVENPSIPDENLWHGRYLVKAEQIPHLPSLGERGGLL
SERLAGEVLIVGKGINFIRKCLYDSDWEFDLKDLLSRSMWDSDMNDEQTVNDIKMKLGFH
YDSRSDCDSSYDISGKSGEIITQSLLEKTVHEAAHQVHKHILSSLFDQYHLVDHLRGLKE
ILFLGQGDFICALMDGLHVEFESRKNINEIYVTSLMNIVYDALRTTNAKFLPNHVIDRVN
VQLLSPDSKLKSFWNNQSSKEDEIEGWDMFRLDYIVDAPLTAVVHPKAMEKYQLVFDLLF
QLKRIEWMMNNTWRQSTTLNHALQLMISKFGTVELGPTASVKSENALIRMNRLLRKFALT
RQCMLHFLTNLQSYLMFEVLESGWKELIQKLRGAKTLDEVISSHDEYLDDILEKSLVGEA
SDHNENSDEEGSTDGYGNELPKQLRMVLSAAFRYCKMHEKIFSEGVETIQSATEKRRGAQ
KRSSDGEWGFEHFDADVEGLNFYNLADEAQLIEVESLSEDFDMSLRTLLTMLNNRINGNS
VRDVDVSSPSLTKPRNVAVSEKAKANKNDALRFLTFRLDFSAYYGL
>GCP2 Nitzschia inconspicua
MHRKDTPAARAALAKRRQRAAQNLNTGASSTTTSTTTSTYRGGNSSTAAVSTSSSVENHR
NTTTSTAIAASTSPLVRVSKPQAVPKSSGNDPRPPTKQLPPPPPLPQQQKRQQQRQQQQE
EINLHWKGLPSSRRTSKVAPLHTDYYSAVDETTTDHNDYRIGRENTDKSPNGAGHTVAGQ
TMDGTMTTAAMTDSIERSQQVAEHSSKLLDTSLSKSKSYDTSYMGEPNIETVLKDDGYVQ
EVEVRHRRHSRPPNSLEKPTSPTMRERISNFGFVEVHSPQPPNMSEQRAFQQQSHYPQPR
ASLSSSFQNRDLVQHQTVERRPQQQLRTIMMPYSSSTQQTMRPSSTRDEQSLATANDAIL
ASNKNLHLPSLASSTPIMRQYSSRDDQLEKDDDNVATPRHSSLQQSPPTRELDDNDDDLR
NKERRTFEHSGQKTNVSSGRDLSFSQQGRPPTSPTRPFQRPPSPVAQTLNRQPSTTPTDN
QNNNNNNCIEKSASLNMVPSAAEMSTATSVGRLTVSTGGLSFYRKSKIPSPTPIDVSQRR
PSPRSQPLPPSGRNTSPPKPPPPQLRQQLRRPQPTRPNAAASVASSASPTANTSRIPTSK
TEQSSVSKPSAAQSFMSKRRMDRKTTTPVNTIRPVSAQSTTDPKDESSPKQPSPRVDRLS
VFLKESLSVSSSQQPQLQQPLQRTGGTDPVLQSRVSMDQSIVQKTVTIQRPQPFVAAAGS
QNQRNINNKVSNNVDDDLDQKIWSKKQQPAVSPIEMYRAEADEYDLEQQRIEQAKRQQEQ
LKQEQEKQYLEQLRQQEQKKLHHEEQERIRLEKQKQYHQEKLHQEQQEMSRLEKQQQYHQ
EKLHQEQQERIRLNTEQQIQQDTPKQQQLNQYQFQYSMVQESFSPRTPQMSKSQTVKHED
YSYESPGDAFKATANRNGNIFQTPQHLSPFPSNEAPQVEDHISVGDIEEQLADAACLCSG
HAVVLRSCQTATTIQSVENEVLANMGGPDLGLHQERLVIEKVSQQEGGTQSSEVRFGDVV
ILRSTSAHGKAFGTRKRRNDIKGVDELGFFDIGNLRSDRWTVLPVKPGNVIVIGRAALSL
KKTAHEKDAAALVKSGSPVLLRNCYNGGVLSVRDGKVILMTDSYHSSQFGYSEDPTFLGR
LQNHHHLVPTISESFQLLLPSVPPCPSWSTVNGVGKRIFLDGTYIKDPQRSQNWVETSGI
QLDNKLDPKINEKILIDEVVGSFIGLEGLHVKLTEKTTNRKGLEFHLSEAPGVVFDRSLH
NLIEQILPLSTSYVRVRNFVLSHYPGYEYGRVMQALCEGLDSYLYQYTAFVADLEQKIRK
PSGSCVVTMKSIHFEITPLLHSMSILEHITGALAVKKGGALINSLWSLEKRVYMGDSVAK
DLIGTLLDKCSTPYVEMLSTWLQSGILRDPYNEFMVVRLESQEKRGIFDGDSWMTLFRLN
EQHIINDIIPNEKLTKKILVTGKYWNAVQACDVEVSTLTASSPQPPMITKFRFQSDSSAI
ATLIDTTYQNASKCLINLLKEKYKLMHSLQVMKRYFLLDQGDFFMHFLDSAEEELMKPFE
DIASGRVQHSLTMSIQLTEAQREGDVEPFLHDEDQQILPKALRCRFMKESLVSYLDSLFG
GIADQDPKTPSRQPYGSSGQQDTGFDLFTIDFALVPFPTSLILSRHSMQTYKLLFRQLLF
AKHVERRLVGVWSDHQLLKKLDSLRGLLGTSFLLRQRMLHFVQNLNNYMTFEVIENNWME
MIQKMNASENSSTSQQEQTVDDILEIHDEFLEKTLDACLLRNPVLIKSLTKLLKTCLLFT
DQMKRFMNTTRIYDDSINLAAEKRGAVQRNLNERGSLPAAARDTKKLRRALDSTKEERLM
LHQRQTRRVGREVCSESYKRMIHRFEEVFSADLALFMMQLNSHTSSGTVANLAMRLDWNG
FLTATISSGPV
>GCP2 Homo sapiens
MSEFRIHHDVNELLSLLRVHGGDGAEVYIDLLQKNRTPYVTTTVSAHSAKVKIAEFSRTP
EDFLKKYDELKSKNTRNLDPLVYLLSKLTEDKETLQYLQQNAKERAELAAAAVGSSTTSI
NVPAAASKISMQELEELRKQLGSVATGSTLQQSLELKRKMLRDKQNKKNSGQHLPIFPAW
VYERPALIGDFLIGAGISTDTALPIVLLRWNLALSPRLKCSGVISAHCNLHLPGTLPLAS
QESAVVEDLLYVLVGVDGRYVSAQPLAGRQSRTFLVDPNLDLSIRELVHRILPVAASYSA
VTRFIEEKSSFEYGQVNHALAAAMRTLVKEHLILVSQLEQLHRQGLLSLQKLWFYIQPAM
RTMDILASLATSVDKGECLGGSTLSLLHDRSFSYTGDSQAQELCLYLTKAASAPYFEVLE
KWIYRGIIHDPYSEFMVEEHELRKERIQEDYNDKYWDQRYTIVQQQIPSFLQKMADKILS
TGKYLNVVRECGHDVTCPVAKEIIYTLKERAYVEQIEKAFNYASKVLLDFLMEEKELVAH
LRSIKRYFLMDQGDFFVHFMDLAEEELRKPVEDITPPRLEALLELALRMSTANTDPFKDD
LKIDLMPHDLITQLLRVLAIETKQEKAMAHADPTELALSGLEAFSFDYIVKWPLSLIINR
KALTRYQMLFRHMFYCKHVERQLCSVWISNKTAKQHSLHSAQWFAGAFTLRQRMLNFVQN
IQYYMMFEVMEPTWHILEKNLKSASNIDDVLGHHTGFLDTCLKDCMLTNPELLKVFSKLM
SVCVMFTNCMQKFTQSMKLDGELGGQTLEHSTVLGLPAGAEERARKELARKHLAEHADTV
QLVSGFEATINKFDKNFSAHLLDLLARLSIYSTSDCEHGMASVISRLDFNGFYTERLERL
SAERSQKATPQVPVLRGPPAPAPRVAVTAQ
>GCP3 Homo sapiens
MATPDQKSPNVLLQNLCCRILGRSEADVAQQFQYAVRVIGSNFAPTVERDEFLVAEKIKK
ELIRQRREADAALFSELHRKLHSQGVLKNKWSILYLLLSLSEDPRRQPSKVSSYATLFAQ
ALPRDAHSTPYYYARPQTLPLSYQDRSAQSAQSSGSVGSSGISSIGLCALSGPAPAPQSL
LPGQSNQAPGVGDCLRQQLGSRLAWTLTANQPSSQATTSKGVPSAVSRNMTRSRREGDTG
GTMEITEAALVRDILYVFQGIDGKNIKMNNTENCYKVEGKANLSRSLRDTAVRLSELGWL
HNKIRRYTDQRSLDRSFGLVGQSFCAALHQELREYYRLLSVLHSQLQLEDDQGVNLGLES
SLTLRRLLVWTYDPKIRLKTLAALVDHCQGRKGGELASAVHAYTKTGDPYMRSLVQHILS
LVSHPVLSFLYRWIYDGELEDTYHEFFVASDPTVKTDRLWHDKYTLRKSMIPSFMTMDQS
RKVLLIGKSINFLHQVCHDQTPTTKMIAVTKSAESPQDAADLFTDLENAFQGKIDAAYFE
TSKYLLDVLNKKYSLLDHMQAMRRYLLLGQGDFIRHLMDLLKPELVRPATTLYQHNLTGI
LETAVRATNAQFDSPEILRRLDVRLLEVSPGDTGWDVFSLDYHVDGPIATVFTRECMSHY
LRVFNFLWRAKRMEYILTDIRKGHMCNAKLLRNMPEFSGVLHQCHILASEMVHFIHQMQY
YITFEVLECSWDELWNKVQQAQDLDHIIAAHEVFLDTIISRCLLDSDSRALLNQLRAVFD
QIIELQNAQDAIYRAALEELQRRLQFEEKKKQREIEGQWGVTAAEEEEENKRIGEFKESI
PKMCSQLRILTHFYQGIVQQFLVLLTTSSDESLRFLSFRLDFNEHYKAREPRLRVSLGTR
GRRSSHT
>GCP4 Homo sapiens
MIHELLLALSGYPGSIFTWNKRSGLQVSQDFPFLHPSETSVLNRLCRLGTDYIRFTEFIE
QYTGHVQQQDHHPSQQGQGGLHGIYLRAFCTGLDSVLQPYRQALLDLEQEFLGDPHLSIS
HVNYFLDQFQLLFPSVMVVVEQIKSQKIHGCQILETVYKHSCGGLPPVRSALEKILAVCH
GVMYKQLSAWMLHGLLLDQHEEFFIKQGPSSGNVSAQPEEDEEDLGIGGLTGKQLRELQD
LRLIEEENMLAPSLKQFSLRVEILPSYIPVRVAEKILFVGESVQMFENQNVNLTRKGSIL
KNQEDTFAAELHRLKQQPLFSLVDFEQVVDRIRSTVAEHLWKLMVEESDLLGQLKIIKDF
YLLGRGELFQAFIDTAQHMLKTPPTAVTEHDVNVAFQQSAHKVLLDDDNLLPLLHLTIEY
HGKEHKADATQAREGPSRETSPREAPASGWAALGLSYKVQWPLHILFTPAVLEKYNVVFK
YLLSVRRVQAELQHCWALQMQRKHLKSNQTDAIKWRLRNHMAFLVDNLQYYLQVDVLESQ
FSQLLHQINSTRDFESIRLAHDHFLSNLLAQSFILLKPVFHCLNEILDLCHSFCSLVSQN
LGPLDERGAAQLSILVKGFSRQSSLLFKILSSVRNHQINSDLAQLLLRLDYNKYYTQAGG
TLGSFGM
>GCP5 Homo sapiens
MARHGPPWSRLDAQQERDVRELVRGVAGLQDEADPNFQLALNFAWSNFRFHRFLDVNSHK
IEKTIEGIYEKFVIHSDLSKAASWKRLTEEFLNAPLPSIKEIKTDAHYSILSLLLCLSDS
PSNSSYVETPRNKEVEKKDDFDWGKYLMEDEEMDIGPYMDTPNWSEESEEENDQQPLSRE
DSGIQVDRTPLEEQDQNRKLDPCISWKDEPDDRSWLEHHVVHQYWTARPSQFPHSLHLHS
NLAAVWDQHLYSSDPLYVPDDRVLVTETQVIRETLWLLSGVKKLFIFQLIDGKVTVRNNI
IVTHLTHSCLRSVLEQIAAYGQVVFRLQEFIDEVMGHSSESMLPGSGSVPKKSTEAPFRT
YQAFMWALYKYFISFKEELAEIEKCIINNDTTITLAIVVDKLAPRLSQLKVLHKVFSTGV
AEVPPDTRNVVRASHLLNTLYKAILEYDNVGEASEQTVSLLFSLWVETVRPYLQTVDEWI
VHGHLWDGAREFIIQRNKNVPVNHRDFWYATYTLYSVSEKTENEEKMSDNASASSGSDQG
PSSRQHTMVSFLKPVLKQIIMAGKSMQLLKNLQCAESTTCQAGARDAERKSLYTLFLESV
QSRLRHGEDSTPQVLTEQQATKENLMKMQSIAESHLELDDVHDPLLAINFARMYLEQSDF
HEKFAGGDVCVDRSSESVTCQTFELTLRSCLYPHIDKQYLDCCGNLMQTLKKDYRLVEYL
QAMRNFFLMEGGDTMYDFYTSIFDKIREKETWQNVSFLNVQLQEAVGQRYPEDSSRLSIS
FENVDTAKKKLPVHILDGLTLSYKVPWPVDIVISLECQKIYNQVFLLLLQIKWAKYSLDV
LLFGELVSTAEKPRLKEGLIHEQDTVAQFGPQKEPVRQQIHRMFLLRVKLMHFVNSLHNY
IMTRILHSTGLEFQHQVEEAKDLDQLIKIHYRYLSTIHDRCLLREKVSFVKEAIMKVLNL
ALMFADGWQAGLGTWRMESIEKMESDFKNCHMFLVTILNKAVCRGSFPHLESLALSLMAG
MEQS
>GCP6 Homo sapiens
MASITQLFDDLCEALLPAAKTHLGQRSVNRKRAKRSLKKVAYNALFTNLFQDETQQLQPD
MSKLPARNKILMLSFDLRVGGLGPKADRLEELVEELEAAPCCPLLEVGSVLDLLVQLAGS
GPPQVLPRKRDYFLNNKHVGRNVPYSGYDCDDLSVFEMDVQSLISREECLCHSMIQETLQ
VMEAAPGTGLPTVGLFSFGDPCGDRFERDTRVSLFGALVHSRTYDMDVRLGLPPVPDNAD
LSGLAIKVPPSVDQWEDEGFQSASNLTPDSQSEPSVTPDVDLWEAALTYEASKRRCWERV
GCPPGHREEPYLTEAGRDAFDKFCRLHQGELQLLAGGVLQAPQPVLVKECELVKDVLNVL
IGVVSATFSLCQPAQAFVVKRGVHVSGASPESISSLLSEVAEYGTCYTRLSHFSLQPVLD
SLYSKGLVFQAFTSGLRRYLQYYRACVLSTPPTLSLLTIGFLFKKLGRQLRYLAELCGVG
AVLPGTCGGGPRAAFPTGVKLLSYLYQEALHNCSNEHYPVLLSLLKTSCEPYTRFIHDWV
YSGVFRDAYGEFMIQVNHEYLSFRDKLYWTHGYVLISKEVEDCVPVFLKHIAHDIYVCGK
TINLLKLCCPRHYLCWSDVPVPRISVIFSLEELKEIEKDCAVYVGRMERVARHSSVSKEE
KELRMEIAKQELIAHAREAASRVLSALSDRQMSERMALDARKREQFQRLKEQFVKDQERR
QAARQEELDDDFSYARELRDRERRLKSLEEELERKARQALVDHYSKLSAEAARREQKALW
RIQRHRLESARLRFLLEDEKHIQEMLKAVSEAHQPQEPPDVLLSVHPQVTSPGPEHPEGG
QGCDSGSAEQHSPAWDGWNRPGLLTPQPLKPLAVGAGGRGLQQAEGARPFSDSLSIGDFL
PVGPGAEPSVQTGMVPLLEVALQTINLDLPPSAPGEAPAAASTQPSRPQEYDFSTVLRPA
VATSPAPGPLQAAECSLGSSGLQLWEDSCGKMDACGSASRETLLPSHPPRRAALEEGSSQ
PTERLFGQVSGGGLPTGDYASEIAPTRPRWNTHGHVSDASIRVGENVSDVAPTQPRWNTH
GHVSNASISLGESVSDVAPTRPRWNIHGHVSNASIRVGENVSDVAPTRPRWNTHGHVSNA
SIRVGENVSDVAPTRPRWNTHGHVSDASISLGESVSDMAPARPRWNTHGHVSDASISLGE
SVSDMAPTRPRWNTHGHVSDTSIRVGENVSDVAPIRSRCNTHGHVSDASISLGEPVSDVV
STRPRWNTHVPIPPPHMVLGALSPEAEPNTPRPQQSPPGHTSQSALSLGAQSTVLDCGPR
LPVEVGPSLSSPSSGCGEGSISVGENVSDVAPTQPWWPNTPGDSVSEELGPGRSGDTEDL
SPNWPLNSQEDTAAQSSPGRGEEAEASAAEAQGGEQAYLAGLAGQYHLERYPDSYESMSE
PPIAHLLRPVLPRAFAFPVDPQVQSAADETAVQLSELLTLPVLMKRSITAPLAAHISLVN
KAAVDYFFVELHLEAHYEALRHFLLMEDGEFAQSLSDLLFEKLGAGQTPGELLNPLVLNS
VLSKALQCSLHGDTPHASNLSLALKYLPEVFAPNAPDVLSCLELRYKVDWPLNIVITEGC
VSKYSGVFSFLLQLKLMMWALKDVCFHLKRTALLSHMAGSVQFRQLQLFKHEMQHFVKVI
QGYIANQILHVTWCEFRARLATVGDLEEIQRAHAEYLHKAVFRGLLTEKAAPVMNVIHSI
FSLVLKFRSQLISQAWGPPGGPRGAEHPNFALMQQSYNTFKYYSHFLFKVVTKLVNRGYQ
PHLEDFLLRINFNNYYQDA
>GCP4 Arabidopsis thaliana
MLHELLLALLGFTGDLIVDEREQRKTLGLAFNSDSPLSDECTFKLAPDISFIEPSERDLI
ERLIKLGFYYRELDRFAKKSRNLSWIRSVTSVHPLERADELSKQSREKKPSVYRRAIANG
IGEILSVYRSAVLHIEQKLLAETTPILATVTEGLNKFFVLFPPLYEVILEIERDDIRGGQ
LLNVLNKRCHCGVPELRTCLQRLLWNGHQVMYNQLAAWMVYGILQDPHGEFFIKRQDDGD
LDHRSSQEEVSEKLARTSVHETSLTDWHSGFHISLDMLPDYIPMRLGESILFAGKAIRVL
RNPSPAFQFQKDKSFQQTMRGSQRIRGFMHSDFPETETELDADLTGGELLPQSEADKIEA
MLKDLKESSEFHKRSFECTVDSVRAIAASHLWQLVVVRADLNGHLKALKDYFLLEKGDFF
QCFLEESRQLMRLPPRQSTGESDLMVPFQLAATKTIAEEDKYFSRVSLRMPSFGVTVRSS
QADMVRSKVSLTGKANLTSDTSVDGWDAIALEYSVDWPMQLFFTQEVLSKYLKVFQYLIR
LKRTQMELEKSWASVMHQDHIESAQHRKDGLNGSTSQQRRQGIRPMWRVREHMAFLIRNL
QFYIQVDVIESQWKVLQTHIHDSQDFTELVGFHQEYLSALISQSFLDIGSVSRILDSIMK
LCLQFCWNIENQESNPNTSELENIAEEFNKKSNSLYTILRSSKLAGSQRAPFLRRFLLRL
NFNSFYEATARGVLNVVRQRPALPL
>GCP3 Arabidopsis thaliana
MEDDDQQKAADLVQELVLRLVSQNPQTPNLDPNSPAFLKTLRYAFRILSSRLTPSVLPDA
TAIAESLKRRLATQGKSSDALAFADLYTKFASKTGPGSVNNKWALVYLLKIVSDDRKSAI
NGLDSSVLLPNLGIGDTGNGVLSRGEAKKKDWSNGVLLVSKDPENLRDIAFREYAILVKE
ENEVTEEVLVRDVLYASQGIDGKYVKFNSEIDGYAVQESVKVPRATRIMVRMLSELGWLF
RKVKTFITESMDRFPAEDVGTVGQAFCAALQDELSDYYKLLAVLEAQAMNPIPLVSESAS
SNNYLSLRRLSVWFAEPMVKMRLMAVLVDKCKVLRGGAMAGAIHLHAQHGDPLVHDFMMS
LLRCVCSPLFEMVRSWVLEGELEDTFGEFFVVGQPVKVDLLWREGYKLHPAMLPSFISPS
LAQRILRTGKSINFLRVCCDDHGWADAASEAAAASGTTTRRGGLGYGETDALEHLVTEAA
KRIDKHLLDVLYKRYKFKEHCLAIKRYLLLGQGDFVQYLMDIVGPKLSEPANNISSFELA
GFLEAAIRASNAQYDDRDMLDRLRVKMMPHGSGDRGWDVFSLEYEARVPLDTVFTESVLS
KYLRVFNFLWKLKRVEHALIGIWKTMKPNCITSNSFVKLQSSVKLQLLSALRRCQVLWNE
MNHFVTNFQYYIMFEVLEVSWSNFSKEMEAAKDLDDLLAAHEKYLNAIVGKSLLGEQSQT
IRESLFVLFELILRFRSHADRLYEGIHELQIRSKESGREKNKSQEPGSWISEGRKGLTQR
AGEFLQSMSQDMDSIAKEYTSSLDGFLSLLPLQQSVDLKFLFFRLDFTEFYSRLHSKG
>GCP2 Arabidopsis thaliana
MESMTPISCPTTPRWNQDRPFLTGRFHQETRASSKFADSKRFTLDSSSSSGVEQAIGCYD
TPVQELIVIDDLLSALVGIEGRYISIKRFHGKEDSIAFQVDPSMDLALQELAKRIFPLCE
YYLLIDQFVESSSQFKNGLVNHAFAAALRALLLDYQAMVAQLEHQFRLGRLSIQGLWFYC
QPMMGSMRALAAVIQQASTKQFVGSGVLNLLQSQAKAMAGDNSVRSLLEKMTECASNAYL
SILERWVYEGIIDDPYGEFFIAENRSLKKESLSQDSTAKYWSQRYSLKDTIPGFLANIAA
TILTTGKYLNVMRECGHNVQVPISERSKLTIFGSNHHYLECIKAAHEFASIELVNLIKDK
YDLVGRLRSIKHYLLLDQGDFLVHFMDIAREELNKKVHEISVEKLQSLLDLALRTTAAAA
DPRHEDLTCCVDRASLLTTLGMHKDTDSNSIEDPMSITGLETFSLSYKVQWPLSIVISKK
ALSKYQLIFRFLFHCKHVERQLCGAWQIHQGIRSMNSKGTAILRSSLLCRSMLKFISSLL
HYLTFEVLEPNWHVMHDRLQSTRSVDEVIQHHDFFLDKCLRGCLLLLPDVLKKMEKLKSV
CLQYAAATQWLISSSIDINSQSHPQKTMIRDTTVTESIFNFEREFNSELQSLGPVLSKGS
QAEPYLTHLSQWILGVSKE
>Spc97 Saccharomyces cerevisiae
MENKEVDDRAELLRYTNNIPLLGKLVNHQPLWSTNPKLKSFSLEKISAPDQRRVQEALVV
KDLLNVLIGLEGTYIRYFNDYEPSDPETPIEFKIAKKMDPSFKTFSRRIVRYGKQYMILT
RAYEKWSDTSFGMVLQRFAYEIRRFLEDVYLKTLVERLERDFNKVPNFSIRELEQIINET
EVNKQMELLYNIYEEIFREIEERRTNQSSQEDFNNFMDSMKNESSLHLRLMVAFDTTVYP
VPKGGAILKIFQQKILENLGDRSSVMFLKKLLNNISQDYCTMLYEWLTQGILNDPYQEFM
TYDDLEGKTDNIFDTRDRAWDTQYFIRKDVLLRDCDSEEDKNLLFKMLRTGILLKVVRAS
LQIPTIPSNSSDITIQEINDFADLMEGSNLELYVDKCYSRANEIFLKLFFQGYDLINVLK
HLQQIFLGYQSGHNVLKFLTKNMGELTKHYRNDNNANYDKLLQNFELERQSENPNNLMRQ
LLMIQFDTETLPQVLSHYLQIYPEVPENNSANDDSDPLMHANNFKNMNAILFDELSKERT
GAYHGSNLELYTPKSAIYHLKFDINIPYPLNIIISRTCMIKYQIILRYQLVLQYHSRLLD
ETWMDLNKTPSWKYRGYSHTVKRRIVRATRVLHAKMNHFIKTIMEYFNQNVIDKEVYSLE
KCYRNPTLAVAIQNELEGGLTNIMTNRCLSDLIPLQLQIFDIVYKFCKFIKSMRAKLCQL
DPVLYEKHKSGMMKTLNEGYRTNNGGQEDVGYQEDAALELIQKLIEYISNASSIFRKCLI
NFTQELSTEKFDFYDSSSVDAAGIERVLYSIVPPRSASASSQR
>Spc98 Saccharomyces cerevisiae
MELEPTLFGIIEALAPQLLSQSHLQTFVSDVVNLLRSSTKSATQLGPLIDFYKLQSLDSP
ETTIMWHKIEKFLDALFGIQNTDDMVKYLSVFQSLLPSNYRAKIVQKSSGLNMENLANHE
HLLSPVRAPSIYTEASFENMDRFSERRSMVSSPNRYVPSSTYSSVTLRQLSNPYYVNTIP
EEDILKYVSYTLLATTSALFPFDHEQIQIPSKIPNFESGLLHLIFEAGLLYQSLGYKVEK
FRMLNISPMKKALIIEISEELQNYTAFVNNLVSSGTVVSLKSLYREIYENIIRLRIYCRF
TEHLEELSGDTFLIELNIFKSHGDLTIRKIATNLFNSMISLYYEYLMNWLTKGLLRATYG
EFFIAENTDTNGTDDDFIYHIPIEFNQERVPAFIPKELAYKIFMIGKSYIFLEKYCKEVQ
WTNEFSKKYHVLYQSNSYRGISTNFFEIINDQYSEIVNHTNQILNQKFHYRDVVFALKNI
LLMGKSDFMDALIEKANDILATPSDSLPNYKLTRVLQEAVQLSSLRHLMNSPRNSSVING
LDARVLDLGHGSVGWDVFTLDYILYPPLSLVLNVNRPFGRKEYLRIFNFLWRFKKNNYFY
QKEMLKSNDIIRSFKKIRGYNPLIRDIINKLSRISILRTQFQQFNSKMESYYLNCIIEEN
FKEMTRKLQRTENKSQNQFDLIRLNNGTIELNGILTPKAEVLTKSSSSKPQKHAIEKTLN
IDELESVHNTFLTNILSHKLFATNTSEISVGDYSGQPYPTSLVLLLNSVYEFVKVYCNLN
DIGYEIFIKMNLNDHEASNGLLGKFNTNLKEIVSQYKNFKDRLYIFRADLKNDGDEELFL
LSKSLR
>GCP2 Phytophthora nicotianae
MQDEPPPPPPPPPVDTRSRSLSSKSATSGPLRAGGRAPTFSELRGGGVSTRSSSLHVEIK
DDDPLSPRTRLEIEKQRQAMSKTSATSPGLNTSTANTSNTTPTNHSSTRSTPRSSSFYSV
SSNSVEFAPNGGRFDLQAQHLNPSSQLSPHRAMLSRVDSLLGSQASSDPSPAASSQYGGA
SFVATHSMYSASSTSTLPSLAASTRTSHRERSEEQREPSSCGAEILYNSPIRLRLSSRQC
LRISAVKDGNYQSQTSSHLPPRPTGSGTGTGGSAGIARTLRPSTIVQIDVSGDGLDGDDD
QIFVLQNTTLRSDCGEVHYSDIVSLYCVGGSCKGQFLSVDPATQSLTTKKGPVISNSEKW
RLVNPIEGREDYPVNNQDTFQSVDAASRLWGQQKAVATSDSVVFKMNTAELYLSVRPDRY
GQDDSAGAHTPSVVLSKENDGINDTMQVWKITKSNLPYDPEWNRERPYLTGEAFVQPQAK
RHHAADDGDLNLPPLSTYPPSVQESIIVDDLLYVLLGVEGRYIKLAVTETRRVDAARSTR
AFKFGLNQPGMDPSLLTLASRCLPLGEFYLKLTLYIEQFSRYEYGQVSHAFCAALKTLVK
EYKIMVGQLEHLTRSTDGAAPFTIQKLWYNVQPSLRTLEMLSLLVDGCRKTIGGGSLLSE
IQRXMSSLAGDSNARKVFSFLMERASVPYLKMVERWIYHGDLVDPYDEFMIRRDDQVSKE
DVQDNPYSTYWQSRYTIRSSQVPLFLSRVAQKILTAGKYLNVFRTCSRQVDCPFAGEIVF
SSSESVYEELIDKAHGFASRVLLDLFVRENDLQNRLISLKHYFLMDQGDFFVDFMDIAEV
ELKLRADKLSLPRLESLLHLSLQTSTCSSDPYKDDLQCFLSPHNLISHMEAIHQRAQKGP
RDSLTTFESSSIGHPGYKVIDAFTLDYNVKWPLSLVISCGALTKYQMIFRHIFFCKHVER
QLCDAWMNHQATKELSLRAALGPSFCLRQRMLHFQQNFVYYMMFEVISPRWHDFQQQLAS
AGTVDDILEFQGEFLDICLKECLLTDPDLLRVLTRLMMVCMTFANSIESYTRPYFLDEET
IKAEREAERDRRAEKKAREEAEVALASYQRQKGTFGGKKRGSVLKRRQSSQVDMRRTRIR
ELSDDVKRALTEREGDEENPFVRMTNDLENQFDSLLGEFMQQLLRRSLLQQNSHLSNLCT
RLDYNGFYTK
>GCP3 Phytophthora nicotianae
MNSDRQAARLKRRAERLGPPSRAHSSSVGSRHSYAVSSDASSSRTRGSSVPTDSSDSLRR
PPVMSTSATAVAMSARRGSSARSPRDINVLVDKLLAKVHGAPSAITTRRTVVRLHDAVSN
APQTDAFSILEKIKRKIAADAPQFYTDSQETVTRLNEVYSRFVKFKNLDKKTEALLLLYG
LMDTAPPPVHSEEIHSRPGFPARSVNNCPASSTPDSLDSSASEKNGEHHRSHSMPVVSLN
LGAQNAAPMEQSMTDLDSLEDSFKFAVGIAPTHKPSRGKGSSPRTYPGALVSDAMGASRA
TGRSSFDVPEEVLLRDVLYALQAIESRYLYFDDAADRFQITRSVGVPTPMRELIHMLCDL
GWIFRKISEYIKQHREELAFGLVGQSFCHVLNTELAGYFRLIAVLAAQIDEDAETRQPHE
RGVSSLTLRTLIVWLQDPLDRMRLMTRLIDSVEGLRGGALASGIHSHVLHGDPDVSQSVQ
RVLKQIAAPIVRMIKRWVFEGELEDVHGEFFVVADPTVSDDQFWAKKYTLNLKMLPPFIS
IELAKKILVIGKSINFIRQCCGNADWVMDAAQETAVIGMDTENEGAYFAELKRLETVIAN
VSNSTNEYLIRTLTQKYRLLDHCQALKRYLLLGQGDFIQYLMDLLGPELSKRGAQVYRHT
LTNVLETALNASNAKFESPDILGRLDVELLQGSSADTGWDIFCLHYNLQAPVNSVIPASS
MLQYQQIFDFLWRMKRVEHSLSASWTKDMNLGHEVQVLETAWHKLVKDLNAANDLDGLIE
SHAAYIASIKKNGFMMKDSRDLLKQLKLIFATIIRFCKVQENLYTTAMHEKHVEERHQQL
MQQQELGSSWGIPEEDEYTMRTERDTFGSNSKILRQIEEISEDFSTQFLELLEIVKKNSI
RGSQSLSFLMSRFDFNEFYLKKTNPPMDADE
>GCP4 Phytophthora nicotianae
MHHELFLALLGHTGDVVERRSDGFFVRKEASFLSEAQHSVLNRLLRLGFAFSTLDIFARQ
ASKFPSVYLHALAQAVERLLHRYADAVVELEEKTLRASAVFPMSNLMFELDEFMEILPEV
CGLVHRLTMEMQQEQQAVCVKGAKLLSIVYQRTSSGFPRVRKCMQELLYSCHRVLFKQMM
AWMVHGEIVDPHKEFFVKKVDVRSATDRMQDSTAVMWHQQFAMDLEAIPLDYFPTSVAES
VFVIGKAVHILTRANQFSPREVQDIVKTMSELARRPVFDVVAVEHEVEKVRRHVASRLHE
EVVVKSNFVGYLHVLKGFFLLSRGEVFQTFIERSFDMMVVKPTTKSEEDVNHGVWQDVVR
DLIPESDPWGRDFDMQLPLQTFALKNFSSSDDLLLFNVSRGPNGKYLTMTTDGHTRVREE
PGVEESGSVWWRHAQMDGHSFSSEFNLQWEQNAFWSGSHRASLLLRNEGTLGPATLVNGS
FELDDPHAVYVSVDLAIEHLPGNMNGMRVMAQVKPSSGGENGIQSSPVVEVPMADGNNPA
LRVRIQYARQEVTMTASKQIMYKKMLAVVVNDVLMVETQIDLQQVLNLHAARGEYWMGLG
FSSLVRLTDWSLDKYSAKTSWREGSGINLKKNNTAVTPRELWHALNLRCNVRWPLQLLVT
PELLRSYGHLFQFCFRLKRVAHALELAWKSSALRSKDTTGKGDTSAAGALRIRMSFVVRT
LELHFQVFVIENKFKKCVEQIESAGDFDRAKRVHETFVASVVKSCYVYTKTVASALEELL
GCCWQFAEYVLQLDGAELSVDRIAMLDQGFHRRFEFLYSVLQISEARDLLFLLDSNGFFA
AERERRKQRH
>GCP6 Phytophthora nicotianae
MPGKQAXCLSPRKDVFFYDGTQEVHFKGQTLQADWGDASSITEKSSWGSECSLDSIERWL
AHTYAWEDLGDRMELPEGYAKPSVRERNRSIRDVAIPDDFALNGDIPLEVREEDIIEVSC
AIKIWECVLAKESLLILVVITKDSLRALSGIDSTLFRRDFKSASFQLPGIRNIKLSNTTV
STTISVLEMLVESITLECLKSLPSEVDQEDEIISITKLLCKTRKVCRVMETIGGIFGCDA
DFFWPLLQHGRYFNAIEMGSLTSQFLLLNPIGQFPRGIALINRLHHYVSSLRVEDSSGLM
QELVIWFLVKSCSPFLSVLSDLISSGRVNESIDAFDEFEVTMWSRILLEKAAAGSGDGLF
SEELSTEATKMFPKFMVGIAPMIIHVSQVQALLRSVNAIAYTHPLVNMQALRMLACGDEA
AEHAEKWKAVVEAMTFTGGTYHSDDTEPSKTEMAVAAASKEESRRDFIREDLEQHYMLDQ
QILEQKQRRLQQEQQEQAEDARRLDDEEKALADQEVYGREVLLDKFSVLMNDAEERHDYM
KWRRDRAVRLSTAKGQLQRVRLDDMAKWTAEKEKRRNESIPRAPEVNIAVENNDQRASEP
AVAGVPSTITLTSEWRASVKVNKEAGSRTSATTDDGDRRASVKVNKEAGARKSVSDNDGV
WRASVKVNKEAGSRSSGILNDSASAEVASCKTGIRILNEPGGSDADMYGTLYGKTDVPDK
ANTQAETEVDSAAEGGLDDVEMEDSSAVDRVEPTGDTTPVGTPTQEELDIEMQAVIHDDD
EATNRGNNSGEELSSDTIEMAGIAEPAESFRLSLPPVHPFFSVAIAQEDSELLTQALTET
ASEAEFISFTSIVDCCVEIPVRLVEEKLEQVAVDWFRNSLRVLDYLRWLRKLMLMSEGLC
MDIFARDILQGLDPTTRVNWGLEGRLSSALTLAMIEGSVALDAISQAFHYNTTAALSPIL
DSLTMRPAVPSVIKEIELVYDVKWPLGFVITTQSLDHYKKMHQFLLHVRLTSLEMREAWG
LLRSIRAQGQLSSSLERQCGGVVYKMQAFLRAFNETFATKVLMMAWSKLEHAVQAATTLV
ELRHCHEEYVSVATLCCFLDRPALTIRSAFLDTLAAAWSLTGFVRALERQVTGRISEETR
IRALCYEFDVALRVLVSSLQSVTRDVDRNTREFSECLLLRLNFNQFYSAAPVTAEAGAPG
DRVSAAMEF
