# Supplementary material for: Analysis of Predicted Amino Acid Sequences of Diatom Microtubule Center Components
Source: Int J Mol Sci. 2023 Aug 14;24(16):12781. doi: 10.3390/ijms241612781 (PMC10454807; doi:10.3390/ijms241612781)
Supplement: Supplementary file 1 [file ijms-24-12781-s001.zip › GCP2.fas]

>GCP2 Homo sapiens
------------------------------------------------------------
------------------------------------------------------------
------------------------------------------------------------
------------------------------------------------------------
------------------------------------------------------------
------------------------------------------------------------
------------------------------------------------------------
------------------------------------------------------------
------------------------------------------------------------
------------------------------------------------------------
------------------------------------------------------------
------------------------------------------------------------
---------------------------------------------------MSEFRIHHD
VNELLSLLRVHGGDGAEVYIDLLQKNRTPYVTTTVSAHSAKVKIAEFSRTPEDFLKKYDE
LKSKNTRNLDPLVYLLSKLTEDKETLQYLQ------------------------------
------------------------------------------------QNAKERAELAAA
AVGSSTTSINVPAAASK-------------------------------------------
------------------------------------------------------------
------------------------------------------------------------
------------------------------------------------------------
------------------------------------------------------------
------------------------------------------------------------
-----------------------------------------ISMQELEELRKQLGSVATG
STLQQSLELKRKMLRDKQNKKNSGQHLPIFPAWVYERPALIGDFLIGAGISTDTALPIVL
LRWNLALSPRLKCSGVISAHC---------------------------------------
-------------NLHLPGTLPLASQESAVVEDLLYVLVGVDGRYVSAQP----------
-------LAGRQ-SRTFLV--------DPNLDLSIRELVHRILPVAASYSAVTRFIEEKS
S-------FEYGQVNHALAAAMRTLVKEHLILVSQLEQLHR-------------------
---QGLLSLQKLWFYIQPAMRTMDILASLATSVDKGECLG--------------GSTLSL
LHD-------------------------RSFSYTGDSQAQELCLYLTKAASAP-------
----------YFEVLEKWIYRGII--HDPYSEFMVEEH-ELRKE----------------
-----RIQEDYNDKYWDQRYTIVQQQIPS-------------------------------
--FLQKMADKILSTGKYLNVVRECGHDVTCPVAK--------------------------
--------EIIYTLK--ERAYVEQIEKAFNYASKVLLDFLMEEKELVAHLRSIKRYFLMD
Q-GDFFVHFMDLAEEELRKP---VEDITPPRLEALLELALRMSTANTD------------
------------------------------------------PFKDDLKIDLMPHDLITQ
LLRVLAI------ETKQE-KAMAHADPTELALSG---LEAFSFDYI-VKWPLSLIINRKA
LTRYQMLFRHMFYCKHVERQLCSVWIS------------------NKTAKQHSLHSAQWF
AGAFTLRQRMLNFVQNIQYYMMFEVMEP----------------------TWHILEKNLK
SAS--------------------------------------NIDDVLGHHTGFLDTCLKD
CMLTNPE---------------------LLKVFSKLMSVCVMFTNCMQKFTQSMKLDGEL
GGQTLEHSTVLGLPAGAEERA---------RKELARKH-----LAEHADTVQLVSGFEAT
INKFDKNFSAHLLDLLARLSIYSTSDCEHGMASVISRLDFNGF-----------------
----------YTERLERLSAERSQKATPQVPVLRGPPAPAPRVAVTAQ------------
------------------------------------------------------------
------------------------------------------------------------
------------------------------------------------------------
------------------------------------------------------------
------------------------------------------------------------
------------------------------------------------------------
------------------------------------------------------------
------------------------------------------------------------
------------------------------------------------------------
------------------------------------------------------------
------------------------------------------------------------
------------------------------------------------------------
------------------------------------------------------------
-----------------------
>GCP2 Arabidopsis thaliana
------------------------------------------------------------
------------------------------------------------------------
------------------------------------------------------------
------------------------------------------------------------
------------------------------------------------------------
------------------------------------------------------------
------------------------------------------------------------
------------------------------------------------------------
------------------------------------------------------------
------------------------------------------------------------
------------------------------------------------------------
------------------------------------------------------------
------------------------------------------------------------
------------------------------------------------------------
------------------------------------------------------------
------------------------------------------------------------
--MESMTPISCPTT----------------------------------------------
------------------------------------------------------------
------------------------------------------------------------
------------------------------------------------------------
------------------------------------------------------------
------------------------------------------------------------
------------------------------------------------------------
------------------------------PRWNQDRPFLTGRFHQETRASSKFAD---S
KRFTLDSSS---SSGVEQAIG---------------------------------------
-------------CYDTP------VQELIVIDDLLSALVGIEGRYISIKR----------
-------FHGKEDSIAFQV--------DPSMDLALQELAKRIFPLCEYYLLIDQFVESSS
Q-------FKNGLVNHAFAAALRALLLDYQAMVAQLEHQFR-------------------
---LGRLSIQGLWFYCQPMMGSMRALAAVIQQASTKQFVG--------------SGVLNL
LQS-------------------------QAKAMAGDNSVRSLLEKMTECASNA-------
----------YLSILERWVYEGII--DDPYGEFFIAENRSLKKE----------------
-----SLSQDSTAKYWSQRYS-LKDTIPG-------------------------------
--FLANIAATILTTGKYLNVMRECGHNVQVPISE--------------------------
--------RSKLTIFGSNHHYLECIKAAHEFASIELVNLIKDKYDLVGRLRSIKHYLLLD
Q-GDFLVHFMDIAREELNKK---VHEISVEKLQSLLDLALRTTAAAAD------------
------------------------------------------PRHEDLTCCVDRASLLTT
LG-----------MHKDT-DSNSIEDP--MSITG---LETFSLSYK-VQWPLSIVISKKA
LSKYQLIFRFLFHCKHVERQLCGAWQI------------------HQGIRSMNSKGTAIL
RSSLLCRS-MLKFISSLLHYLTFEVLEP----------------------NWHVMHDRLQ
STR--------------------------------------SVDEVIQHHDFFLDKCLRG
CLLLLPD---------------------VLKKMEKLKSVCLQYAAATQWLISSS------
------------IDINSQSHP---------QKTMIR------------DTTVTES-----
IFNFEREFNSELQSLGPVLSKG--SQAEP-------------------------------
----------YLTHLSQWILGVSKE-----------------------------------
------------------------------------------------------------
------------------------------------------------------------
------------------------------------------------------------
------------------------------------------------------------
------------------------------------------------------------
------------------------------------------------------------
------------------------------------------------------------
------------------------------------------------------------
------------------------------------------------------------
------------------------------------------------------------
------------------------------------------------------------
------------------------------------------------------------
------------------------------------------------------------
-----------------------
>Spc97 Saccharomyces cerevisiae
------------------------------------------------------------
------------------------------------------------------------
------------------------------------------------------------
------------------------------------------------------------
------------------------------------------------------------
------------------------------------------------------------
------------------------------------------------------------
------------------------------------------------------------
------------------------------------------------------------
------------------------------------------------------------
------------------------------------------------------------
------------------------------------------------------------
------------------------------------------------------------
------------------------------------------------------------
------------------------------------------------------------
------------------------------------------------------------
------------------------------------------------------------
------------------------------------------------------------
------------------------------------------------------------
------------------------------------------------------------
------------------------------------------------------------
------------------------------------------------------------
-------------------------------MENKEVDDRAELLRYTNNIPLLGKLVNHQ
PLWSTNPKLKSFSLEKISAPDQRRVQEALVVKDLLNVLIGLEGTYIRYFNDYEPSDPETP
IEFKIAKKMDPSFKTFSRRIVRYG------------------------------------
-------------------------KQYMILTRAYEKWSDTSFGMVLQR-----------
---------------------FAYEIRRFLEDVYLKTLVERLERDFNKVPNFSIRELEQI
IN-----ETEVNKQMELLYNIYEEIFREIEERRTNQSSQEDFN-----------------
---------NFMDSMKNESSLHLRLMVAFDTTVYPVPKGG---------------AILKI
FQQ-------------------------KILENLGDRSSVMFLKKLLNNISQD-------
----------YCTMLYEWLTQGILN--DPYQEFMTYDDLEG-------------------
---KTDNIFDTRDRAWDTQYFIRKDVLLRDCD----------------------------
SEEDKNLLFKMLRTGILLKVVRASLQIPTIPSNSSD------------------------
---ITIQEINDFADLMEGSNLELYVDKCYSRANEIFLKLFFQGYDLINVLKHLQQIFLGY
QSGHNVLKFLTKNMGELTKHYRNDNNANYDKLLQNFELERQSENPNNLMRQLLMIQFDTE
TLP-----------------------------QVLSHYLQIYPEVPENNSANDDSDPLMH
ANNFKNMNAILFDELSKERTGAYHGSN-LELYTPKSAIYHLKFDIN-IPYPLNIIISRTC
MIKYQIILRYQLVLQYHSRLLDETWMDLN------------KTPSWKYRGYSHTVKRRIV
RATRVLHAKMNHFIKTIMEYFNQNVIDK----------------------EVYSLEKCYR
NP-------------------------------------TLAVAIQNELEGGLTNIMTNR
CLSDLIP--------------------LQLQIFDIVYKFCKFIKSMRAKLCQLDPVLYEK
HKSGMMKTLNEGYRTNNGGQE----------------DVG----YQEDAALELIQKLIEY
ISNASSIFRKCLINFTQELSTEKFDFYDSSS----VDAAG--------------------
--------------IERVLYSIVPPRSASASSQR--------------------------
------------------------------------------------------------
------------------------------------------------------------
------------------------------------------------------------
------------------------------------------------------------
------------------------------------------------------------
------------------------------------------------------------
------------------------------------------------------------
------------------------------------------------------------
------------------------------------------------------------
------------------------------------------------------------
------------------------------------------------------------
------------------------------------------------------------
------------------------------------------------------------
-----------------------
>GCP2 Phytophthora nicotianae
------------------------------------------------------------
------------------------------------------------------------
------------------------------------------------------------
------------------------------------------------------------
------------------------------------------------------------
------------------------------------------------------------
------------------------------------------------------------
------------------------------------------------------------
------------------------------------------------------------
------------------------------------------------------------
---------------------------------MQDEPPPPPPPPPVDTRSRSLSSKSAT
SGPLRAGGRAPTFSELRGGGVSTRSSSLHVEIKDDDPLSPRTRLEIEKQRQAMSKTSATS
PGLNTSTANTSNTTPTNHSSTRSTPRSSSFYSVSSNSVEFAPNGGRFDLQAQHLNPSSQL
SPHRAMLSRVDSLLGSQASSDPSPAASSQYGGASFVATHSMYSASSTSTLPSLAASTRTS
HRERSEEQREPSSCGAEILYNSPIRLRLSS------------------------------
------------------------------------------------RQCLRISAVKDG
NYQSQTSSHLPPRPTGSGTGTGGSAGIARTLRPS--------------------------
------------------------------------------------------------
------------------------------------------------------------
------------------------------------------------------------
------------------------------------------------------------
----------------------------------------------TIVQIDVSGDGLDG
DDDQIFVLQNTTLRSDCGEVHYSDIVSLYCVGGSCKGQFLSVDPATQSLTTKKGPVISNS
EKWRLVNPIEGREDYPVNNQDTFQSVDAASRLWGQQKAVATSDSVVFKMNTAELYLSVRP
DRYGQDDSAGAHTPSVVLSKENDGINDTMQVWKITKSNLPYDPEWNRERPYLTGEAFVQP
QAKRHHAADDGDLNLPPLSTYPPSVQESIIVDDLLYVLLGVEGRYIKLAV----------
-------TETRRVDAARSTRAFKFGLNQPGMDPSLLTLASRCLPLGEFYLKLTLYIEQFS
R-------YEYGQVSHAFCAALKTLVKEYKIMVGQLEHLTRST-----------------
-DGAAPFTIQKLWYNVQPSLRTLEMLSLLVDGCR-KTIGG--------------GSLLSE
IQR-------------------------XMSSLAGDSNARKVFSFLMERASVP-------
----------YLKMVERWIYHGDL--VDPYDEFMIRRDDQVSKE----------------
-----DVQDNPYSTYWQSRYTIRSSQVPL-------------------------------
--FLSRVAQKILTAGKYLNVFRTCSRQVDCPFAG--------------------------
--------EIVFSSS--ESVYEELIDKAHGFASRVLLDLFVRENDLQNRLISLKHYFLMD
Q-GDFFVDFMDIAEVELKLR---ADKLSLPRLESLLHLSLQTSTCSSD------------
------------------------------------------PYKDDLQCFLSPHNLISH
MEAIHQR------AQKGPRDSLTTFESSSIGHPGYKVIDAFTLDYN-VKWPLSLVISCGA
LTKYQMIFRHIFFCKHVERQLCDAWMN------------------HQATKELSLR--AAL
GPSFCLRQRMLHFQQNFVYYMMFEVISP----------------------RWHDFQQQLA
SAG--------------------------------------TVDDILEFQGEFLDICLKE
CLLTDPD---------------------LLRVLTRLMMVCMTFANSIESYTRPYFLDEET
IKAEREAERDRRAEKKAREEA---------EVALASYQRQKGTFGGKKRGSVLKRRQSSQ
VDMRRTRIRELSDDVKRALTEREGDEENPFVRMTNDLENQFDS-----------------
----------LLGEFMQQLLRRSLLQQNSHLSNLCTRLDYNGFYTK--------------
------------------------------------------------------------
------------------------------------------------------------
------------------------------------------------------------
------------------------------------------------------------
------------------------------------------------------------
------------------------------------------------------------
------------------------------------------------------------
------------------------------------------------------------
------------------------------------------------------------
------------------------------------------------------------
------------------------------------------------------------
------------------------------------------------------------
------------------------------------------------------------
-----------------------
>GCP2 Pseudo-nitzschia_pungens
------------------------------------------------------------
------------------------------------------------------------
------------------------------------------------------------
------------------------------------------------------------
------------------------------------------------------------
------------------------------------------------------------
------------------------------------------------------------
------------------------------------------------------------
------------------------------------------------------------
------------------------------------------------------------
------------------------------------------------------------
------------------------------------------------------------
------------------------------------------------------------
------------------------------------------------------------
------------------------------------------------------------
------------------------------------------------------------
------------------------------------------------------------
------------------------------------------------------------
------------------------------------------------------------
------------------------------------------------------------
------------------------------------------------------------
------------------------------------------------------------
------------------------------------------------------------
------------------------------------------------------------
------------------------------------------------------------
------------------------------------------------------------
------------------------------------------------------------
------------------------------------------------------------
------------------------------------------------------------
------------------------------------------------------------
------------------------------------------------------------
------------------------------------------------------------
------------------------------------------------------------
------------------------------------------------------------
------------------------------------------------------------
------------------------------------------------------------
------------------------------------------------------------
-------------------------------------------------------XRGLL
GPTYMLRQRMLHFVQNLMNYMTFEVVES----------------------NWLGMLSSIE
VSED-----------------------------PMPGQKQQTVDDLVKIHDGFLQQTIDA
CLLRNPN---------------------LIKLLIKLLNTCLLFTDQMKRFMDTTKIHNDS
FNIAVEKRDAVQRNLNERLTS-QPMARDRNKMRRSLMSVK-----EERDILLQRQTRRVG
REICGESYKKMIQRFEEVFNADLSAFMIELN----SHTSS--------------------
------------GIVANLGIRLDWNGYVTSTMALQNRGS---------------------
------------------------------------------------------------
------------------------------------------------------------
------------------------------------------------------------
------------------------------------------------------------
------------------------------------------------------------
------------------------------------------------------------
------------------------------------------------------------
------------------------------------------------------------
------------------------------------------------------------
------------------------------------------------------------
------------------------------------------------------------
------------------------------------------------------------
------------------------------------------------------------
-----------------------
>GCP2 Thalassiothrix antarctica
------------------------------------------------------------
------------------------------------------------------------
------------------------------------------------------------
------------------------------------------------------------
------------------------------------------------------------
------------------------------------------------------------
------------------------------------------------------------
------------------------------------------------------------
------------------------------------------------------------
------------------------------------------------------------
------------------------------------------------------------
--------------------------XTTIDSSNHPIQQINSQKPPRYVESRGSHVKEKR
ALMAEFNNENYEERIR--------TSANYATPMRKNIN------NSLGSSYDVSDKVLPR
SLRPPQSRSRLQENRLRPTDQSTPNHQTLEPATPLNKNPLQGILENSQPEAKVTEQCQSS
PGTHSQSEHEMLDFAEEGDDILPEEPELTVPSSEEILDASVLNHKTLIVLKSXXX--XXX
XXXXXXX--XLIVLKSFSRGEALHVDENEPKKLATMTSYFAAAPLEIKLLSENVGAVRYG
QSVALYST-VSDRYLGIKKTNKG-------------------------------------
------------------------------------------------------------
------------------------------------------------------------
------------------------------------------------------------
------------------------------------------------------------
-----------------------------------DDNGTDFELGFFRSTITEADKWTIL
HGNRRLLVGSAARSVPKIEVKGKTAAVRSGDSVVLRNNSMGGLLSFRENTDDENDKT---
------PKVSLITQSYNSDD----NNSRNTLLDRVLHHFEIYPSNSELLQLWNANVPPCP
TWIREQAK-------------------------DDEKSLSQSADDSFKDKNRL-------
------------------------LQENLLLDEVIASLMGLEGKVLRK------------
-----------KKEKFY---------ISTEINGSLRSLVERTLPIATGFCEVKQFLQSHQ
PG------YEYGLVMQSICEEIDSIVDEYLNSVEVLEKKFRSLQEKVDGAPSTMN-----
----------HSFIEIQRLSSTISLLHDVIFCARDKIGG----------------ELLNT
LLN------------------------LKMTSLAGDYNKQKLIDRILHKGSET-------
----------WMIMLTYWLKAGDL--EDPCREFMIVKKR---------------------
-----ETK-KFSGENWNNFFSIRRSHVFKG------------------------------
VVSSSFLEERILTTGKYWNAVHHCEDIASNKVSQET------------------------
--EEISNKILRYS--EDPSDIAVQIDQDYKKASSHLLRLMLDHFAVEKSLVTLKRYFLLD
Q-GDFLVQFLDTAEPELTKV---LENVSRGRTQHWLSMALQLTDSNSEDIDS---AVKKE
LT-------------------------------------SQPLTSQCIRGSFADESLDEV
LGVCEGE--------PRTPTHHPYG----QVA-GLTGMMSFSLDFQRVLFPTSLLISRRN
LSSYKMLFRHIFYTKHIEKRLVGVWFD------------------NQMMKEYQE-VRGLL
GPTFCLRQRMLHFVQNFLYYMMLEVID----------------------PNWNAMKESIP
KQ--------------------------------------ETADDLVNLHDKFLQKTMED
CLLTNAA---------------------LFKSLAKTLSTCQTFSEQMRRFFMTIGMTGKR
RMSRRRVEPACEQFTHNLTSK--ERQAKKQAKKKATLEEK-----QERISRYKKQVSVIA
RELQNSTYSRMIKRHADVFDENLDDLLGKLR----TKVS---------------------
----------YGSQITNLCIRLDYNGYISKQSF---------------------------
------------------------------------------------------------
------------------------------------------------------------
------------------------------------------------------------
------------------------------------------------------------
------------------------------------------------------------
------------------------------------------------------------
------------------------------------------------------------
------------------------------------------------------------
------------------------------------------------------------
------------------------------------------------------------
------------------------------------------------------------
------------------------------------------------------------
------------------------------------------------------------
-----------------------
>GCP2 Pseudo-nitzschia multiseries 183312
------------------------------------------------------------
------------------------------------------------------------
------------------------------------------------------------
------------------------------------------------------------
------------------------------------------------------------
------------------------------------------------------------
------------------------------------------------------------
------------------------------------------------------------
------------------------------------------------------------
------------------------------------------------------------
------------------------------------------------------------
------------------------------------------------------------
------------------------------------------------------------
------------------------------------------------------------
------------------------------------------------------------
------------------------------------------------------------
---MLRSCSLSATVQTSRERILAEFNGPCLGK----------------------------
------------------------------------------------------------
------------------------------------------------------------
------------------------------------------------------------
------------------------------------------------------------
----------------EVESLKIIKVKVGDDGFPALCHGDVVVLQSVAKPN--HFLGVRR
TRDDVNGIDKIGFFGDAAETTDRWRIYSSKAGTKVLVGR-AAVTVTEVTAAHDNTFATPI
RSGNSVLLMNCSNGGLLSIRD-GAAVLRTDSYDPNGTQFSNDPSLLGRLDSNDRLEPSVP
ETFQLLKLSIPPCPTWAVPNGMGERIFL-----NGSYLSEPFRNPK--------------
--------ETIVMGNNLS----SEAKENILVDEIIGSFLGLEGVYIRY------------
-----KRTEGVSS-HNDLSLFQLFDSGDTTFDLSLRNLVEQILPLSTSYVRVRNFIGAHY
PG------YAYGRVMQAFCEGLDSFLQQFMSFVAQLEQKARKP-PSSGVFTMK-------
----------NIHFEITPVLHSMSILEHTTKVVYSKKGGD----------------LINA
LRS------------------------LEKRVYMGDTVAKDLLGTLLDRTSAP-------
----------YAEMLSIWLQSGRL--VDPYDEFMIQKTSE--------------------
----NKKGARLDGDTWSALFTTNEDHVIR------------------------------D
IVRNEKYKSKILVTGKYWNAVQACTGETMTSP---ETRCGPLEL----------------
---------KKLQFQSDSSHISSYIDTMYERASDKLLNLLKDEFNLRESLQIMKRYFLLD
Q-GDFLVDFLEAAGEELAKP---FEDVSIGRVQHFLGISVQLAEAQKNDELDSR-AHFDA
RN-------------------------------------SGRLSATSLRCRLADQSLVSY
LDSLYGGIEG---QVPNTPSQRMYGS---QK-QGTAGFDFFEIDFPRVPFPISLIISPTS
MENYKLLFRHLFFGKHVERRLVGVWRD------------------HQALKKLDA-VRSLL
GPTFLLRQRMLHFVQNLMNYMTFEVVES----------------------NWLEMLSSIA
VSED-----------------------------PMPGNKQQTVEDLLKIHDGFLQKTIDA
CLLRNPA---------------------LIKILIKLLNTCLLFTDQMKRFMDTTKIHDDS
FNIAVEKRDAVQRNLNERLSS-QPMPRDRNKWRRALMSVK-----EERDILLQRQTRRVG
REICSESYKKMIRRFEEVFSADLSAFMIELN----SHTFS--------------------
------------GIVANLGIRLDWNGFVTNTMTLRNRDC---------------------
------------------------------------------------------------
------------------------------------------------------------
------------------------------------------------------------
------------------------------------------------------------
------------------------------------------------------------
------------------------------------------------------------
------------------------------------------------------------
------------------------------------------------------------
------------------------------------------------------------
------------------------------------------------------------
------------------------------------------------------------
------------------------------------------------------------
------------------------------------------------------------
-----------------------
>GCP2 Pseudo-nitzschia_delicatissima
------------------------------------------------------------
------------------------------------------------------------
------------------------------------------------------------
------------------------------------------------------------
------------------------------------------------------------
----------------------------------------------DTPAARAALARRRQ
RAAHKVSGDGGSALATEAATTAARPQQQKRKQKQRSNLSQAEIDNAIFSGLPVTNNTIAK
PPKEEKVSQYARPMPMPKVESVALPKPLESLLLAVGEAMQEQPPQPRPLQRKISYDVRTE
TPAGLTSTPSTLEDFN------IEAVLKQSHSVDSHQTTDTYERISNFGSVKITSPQPVI
PDRRALPRMMPSPKRAPQKPEAPQVTESSKEPTPKAANTTSSTTTNFAAAKPLKKXANAK
PKQNKAPKPKPTN-------YNRTASPNRPSRIPTK--VINPDAGKLLPRRRSPSPARRA
ISPEQKLSPRRFQIESNNNNSNKSNQSRPPPAQPPAHNTTRKTNNNREKSKPRLRKPETA
VESKPAVNKRVTNNATTTTMSSRSAALSSSSTSTSNSISPFRQFPPSRTAKSPPRETPKK
KQAS--AQKVDGLSDMFSDSFSIGGASLIPDPALQSQHS-RKTNVIHLSPHMSPQHGK--
----RQNDTSS---PFVIRQNVSFRTPEME--RSDENDAKGWNV----------------
-------------------------RPQKSPVQGPLFGKSPTKDRGNSQQVVDAACLQSG
DYIMLRSC--SKNATLNQNDASIGFNGLCLGK----------------------------
------------------------------------------------------------
------------------------------------------------------------
------------------------------------------------------------
------------------------------------------------------------
----------------DQEMLR----IVKAGGFNSLMYGDIVVLESWSSNQSKRVLGARK
RKNHGD--HEIAFLDAM-TDSSRWMVRSAVSGTSIVVGRGALSGENLAS-----EIPSPV
QSGNSISLLNCSNGGLLSIRD-GVAVLLT-------DSYDPNKNLGLLGRRNDQFEPSTM
ETFQFLKVSTPPCPTWVTPRGMGGRYFL-----NGSYLGEPFRNNRNETMM---------
------------VDRNLP----MRAKENILVDEVIGSFLGLEGVYVKL------------
-----KESEENTAMNTNLQTFQLFGGDGVAFDLSLRNLVEQILPLSTSYVCVRDFIGMHY
PG------YEYGRVMQAFCEGLDFFLQQFVSFVAGLEQRVRNP---SEALTMK-------
----------SIHFEITPLLHSMSILENTAKTVCDKKGGA----------------LINA
LRS------------------------LEKSMYIGDTVAKDLLGQLLDRASVP-------
----------YAETLSIWLQSGRL--HDPYEEFMIQKTI---------------------
----KNGSDDFDGDTWAELFAFNEEHVIR------------------------------D
IC-NEKLKKKILVTGKYWNAVQACIVDNLASE---ETSSRPLEL----------------
---------KKLQFQSDLSGISAYIHSMYESASSKLMSILRDQFHLIESLQIMKRYFLLD
R-GDFLVNFLDATGTELSKR---VEDVSIGRVQHLLGNSIHLTESLREDEL-SP-ATFSG
RR-------------------------------------RRKLSPSNLRCKLSEQSLVSY
LDSLYGGFDS---LGPNTPSRQKYGS---H--QGNAGFDFFEIDFTRVPFPISLIITPXC
MENYKLLFRHLFFAKHVERRLVGVWSD------------------HQVLKKLDA-LRGLL
GPTFLLRQRMQHCVQNLMNYMSFEIVES----------------------NWLEMMSSI-
-DDD-----------------------------FSLNEKQQTVDDLLAIHDGFLQKTMDS
CLLTNPI---------------------LIKTLIKLLNTCLLFTDQMKRFMDTTKIYDDQ
FNLAAEKRRAVQRSLNERVIS-NRNSPDQKKLRKSLVLVK-----EERDILLQRQTRRVG
REICSESYKRMIFRFEEVFSADLTVFMRQLN----SHTSS--------------------
------------GMATNLGIRLDWNGYVSSKMS---------------------------
------------------------------------------------------------
------------------------------------------------------------
------------------------------------------------------------
------------------------------------------------------------
------------------------------------------------------------
------------------------------------------------------------
------------------------------------------------------------
------------------------------------------------------------
------------------------------------------------------------
------------------------------------------------------------
------------------------------------------------------------
------------------------------------------------------------
------------------------------------------------------------
-----------------------
>GCP3 Pseudo-nitzschia_arenysensis
------------------------------------------------------------
------------------------------------------------------------
------------------------------------------------------------
------------------------------------------------------------
------------------------------------------------------------
------------------------------------------------------------
------------------------------------------------------------
------------------------------------------------------------
------------------------------------------------------------
------------------------------------------------------------
------------------------------------------------------------
------------------------------------------------------------
------------------------------------------------------------
------------------------------------------------------------
------------------------------------------------------------
------------------------------------------------------------
------------------------------------------------------------
------------------------------------------------------------
------------------------------------------------------------
------------------------------------------------------------
------------------------------------------------------------
----------------------------------------------------XSKTAPMK
ISASEFENESTNGMDPVNRLVESIVGSDKENSHVVALANRVLSSQIGTNSKENSRDSAFV
DLSSTWRRIARKARKPNAREEIEDLYSNYEKEFSANETPDLPAKMLVTLTKLMGKRIPTT
TTMESQMPRYTQSQMTPQPTIGNTPAMIGSARNTPAQSVHRDTLGFTSQQQPQRSQPLIP
TSSQPHSNTTTAVSHFPLRKEELKQEEEKLLKECLYSLQGINGERIQYYYRDPEDKSLPN
ASNYEGIRIQSPVLSQNLLYXGTSITETRLGSGALDALK-MCGEAGWLYTRIKSYIHKVQ
QN------RSKGVVARAFAETLAEQL-RDYHSLLTTYETKL-------------------
----PGFSLRQMLVELQGPIFQLKTLAMLVDGMQGLTGGH----------------LLSA
LYK---------------------------HSIHGNTVHVGIVQSILVKASRP-------
----------WFEILYAWTTKGILS--DPWNEFFIVENANMED-----------------
------------KHLWNNKYSINHDLVPVG------------------------------
-ILDQKFVEPAFNVGKGINFIRRCLLDGQWTMQLQKEFSNSTVT----------SDEIND
MENKLGYRYEPNGYQNDENVELIRYXTAMGLVHSHILSALRDEHHLMQHLFALKQFLLLG
Q-GDFFSSLMDGLHSEFNRDRM-PASGVKGIYKHSLLMVVEGALRSTN------------
----------------------------------------AKSXPQDIIKRLQVELILEP
GEEMDGYLYGYEKQESADTATDDD----------RTIFDIFMLDYL-VPDPVLSIVHKHA
MERYKMVFSLLFRLRNIEFMLNYTWRQSATIQHALQNSAQYTGIDTSSNAGYARAT-FLL
RNISILRQSMIHLIVNLKSYLMFEVIEG----------------------GWRKLESVIH
--------------------------------------EASTLDEAIKAHDGYLDSIIRK
AMVRVPE-RDGQSQQN-----------LLAGQVEIVLTIANEFCTLQEILFNRALREAEI
TAQKRVESESRLKRGQWGFD-------TQQDVSEQESFFG------LSESSILGDVSRIS
KEYN---AHALGLLHALNERVDGNQDDNDX----SEND----------------------
------------------DFGWENEDWH--------------------------------
------------------------------------------------------------
------------------------------------------------------------
------------------------------------------------------------
------------------------------------------------------------
------------------------------------------------------------
------------------------------------------------------------
------------------------------------------------------------
------------------------------------------------------------
------------------------------------------------------------
------------------------------------------------------------
------------------------------------------------------------
------------------------------------------------------------
------------------------------------------------------------
-----------------------
>GCP2 Pseudo-nitzschia_arenysensis
------------------------------------------------------------
------------------------------------------------------------
------------------------------------------------------------
------------------------------------------------------------
------------------------------------------------------------
------------------------------------------------------------
------------------------------------------------------------
------------------------------------------------------------
------------------------------------------------------------
------------------------------------------------------------
-------------------------XPSRVSRIPSRSTTINPEANKLLPRRRSPSPRRPL
SPPEKKLSPRRFQAPARHKSKS--------PPRPPKARAPITTTATREKSKPRLRKP--G
PEPTLTDKKPVANNNTTARQS-------TTTSSRSNSISPFRQFPPARPVG-PKREQPKT
KQVIQPEDKVEDLTTLLNDSFSIADASLAPDPALQLNSSKHDTKKIQTSSPHSQQSQQQT
KEIPKPNESTSNHSPFVIRQNVSFRSPETNRYRSDENDAKSWNV----------------
-------------------------RPPINPKFAIQQPKSPTK-KTEPPQNVDAACLHSG
DWIMLRSC--STSTTLTEKD---GFQGLCLGK----------------------------
------------------------------------------------------------
------------------------------------------------------------
------------------------------------------------------------
------------------------------------------------------------
----------------DDETLR----IVKS---------------------KKRVLGARK
RRNDGK--DEICFLDAANADSSRWMVRSAMPGQSIVVGRGAFAGDNLAS-----KSASPV
QSGNSMVLLNCSNGGVLSIRD-GVAILER-------IPX-------------------IQ
TPFRALPVCWEETTTWAMPKGLGERYFL-----NGSYLTEPNRN-QVETMM---------
------------VDRHLL----LTAKENILVDEVVGSFLGLEGVYVKL------------
-----KESEQQPVTNNNPQTFQLYDGDGVIFDLSLRNLVDQILPLSTSYVCVRDFIGMHY
PG------YEYGRVMQAFCEGLDVYLQQFVSFVAQLEHKVRNP---P-------------
---------------------------------ATGXAGA----------------LINA
LRS------------------------LEKRVYMGDTVAKDLLGTLVDRASVP-------
----------YAEMLSIWLQSGRL--HDPFEEFMIXKTS---------------------
----KSG-VELDGDTWAEVFMYCEEHVIH------------------------------D
IVRNDKIKNKILVTGKYWNAVQACIVDNMSSE---ETSSGSFEL----------------
---------KKLQFQTDLSGISSYVESMYESASSKLMHILRDQFHLQESLQVMKRYFLLD
Q-GDFLSNFLDASGKELSKP---VEEVSIGRVQHLLGSSIQMTESQREDDX-FH-TAFGG
RS-------------------------------------RRKLSPSNLRCKLSEQSLVSY
LDSLYGGFDD---RGPTTPSRQKYGS---HK-QGKAGFDFFEIDFIRVPFPISLIISPTS
MENYKLLFRHLFFAKHVERRLVGVWSD------------------HQVLKKLDG-LRGLL
GPTFLLRQRMQHCVQNLMNYMSFEIVEG----------------------NWMEMISSIN
VSDD-----------------------------SISNQKQQTVDDLLQIHDGFLQKTMDS
CLLTNPV---------------------LIKTLIKLLNTCLLFTDQMKRFMDTTKIYDDQ
FNIAAEKRRAVQRSLNERMTS-NSLTRDQKKLQKSMTLLR-----EERDILLQRQTRRVG
REICSESYKRMISRXEEVFSADLAVFMRQLN----SHTSS--------------------
------------GMVTNLGIRLDW------------------------------------
------------------------------------------------------------
------------------------------------------------------------
------------------------------------------------------------
------------------------------------------------------------
------------------------------------------------------------
------------------------------------------------------------
------------------------------------------------------------
------------------------------------------------------------
------------------------------------------------------------
------------------------------------------------------------
------------------------------------------------------------
------------------------------------------------------------
------------------------------------------------------------
-----------------------
>GCP2 Thalassiosira pseudonana
------------------------------------------------------------
------------------------------------------------------------
------------------------------------------------------------
------------------------------------------------------------
------------------------------------------------------------
------------------------------------------------------------
------------------------------------------------------------
------------------------------------------------------------
------------------------------------------------------------
------------------------------------------------------------
------------------------------------------------------------
------------------------------------------------------------
------------------------------------------------------------
------------------------------------------------------------
------------------------------------------------------------
------------------------------------------------------------
------------------------------------------------------------
------------------------------------------------------------
------------------------------------------------------------
------------------------------------------------------------
------------------------------------------------------------
------------------------------------------------------------
------------------------------------------------------------
------------------------------------------------------------
------------------------------------------------------------
------------------------------------------------------------
------------------------------IDSSLESIVSRILPLCSNYVVVNEYVSTCL
G------SYECGIIARALCEAMDKLLQEYLAFVSKLDYQSRE-----------------P
YVDGRTLTMSMVHVLAQPSIRTMSILYHVVLVVQNKKGGT----------------LLNA
LQN------------------------LKALNYTGDEKGNEILTHLLNTCAVP-------
----------YSRMLKTWLKAGKL--HDPYNEFMIEG-----------------------
-------------MEWEDWCRVQDDHVLSSLDTSSEI---------VAPTLTAFGADRYR
STSNMTAVDKVYTTGRYWRAIHFCQDGSPVLPSE--------------------------
---EQGQYSDDANMLLNPVKLSRYIDVSYHKASDSLLHMMLEKYDLLSSLQFMKKYFLLD
Q-GDFFVEFLDAAESELTKG---LPTVSRGRVQNSLATSIARTSDLLD------------
------------------------------DLQSGVDAPQSSQLATALRCSFKKQSLIEE
LDDLH----------RKKG--ASKRN---TRNRDLTGFEALQLDFKSIPFPASLVLSHSQ
IRSYQFIFRQIFFAKYVERQLVTVWSD------------------HQLMKQMVS-LSDAL
KLTFCLRRRMLHFIQNFVYYMKFDVIEP----------------------NWRELECKLK
AARERRSNDNTTSSTR---------------------QFPRTVDDLLYEHNQFLIRIITQ
CLLTNSD---------------------LIRASTKIMTTCLLFTTQMKLFMGTTKIDEHH
KLTAAECSKLRHTGQNKKKND------------ALKTEFR-----MQREERLRRCSDRII
GELTTDNFQHMILRFDEVFSANLGEFMKSLKSDYGRRSNA--------------------
-------------HLTNLFMQLDYNGFVSASMEEKE------------------------
------------------------------------------------------------
------------------------------------------------------------
------------------------------------------------------------
------------------------------------------------------------
------------------------------------------------------------
------------------------------------------------------------
------------------------------------------------------------
------------------------------------------------------------
------------------------------------------------------------
------------------------------------------------------------
------------------------------------------------------------
------------------------------------------------------------
------------------------------------------------------------
-----------------------
>GCP2 Amphiprora sp.
------------------------------------------------------------
------------------------------------------------------------
------------------------------------------------------------
------------------------------------------------------------
------------------------------------------------------------
------------------------------------------------------------
------------------------------------------------------------
------------------------------------------------------------
------------------------------------------------------------
------------------------------------------------------------
------------------------------------------------------------
---AGSMVRLQPYHIHNPLQQQEAIDDDPSSSSSSTMPSKLKICAWDWQSSILCYG----
-----------------------QHVRLQQEEEASEHCECLGVVEATNQIRLFKVKDHHG
---------------SGLDANTDN---ISDNDDSENLLWQIFRGDSSIHLIRVGHAAQEL
REKEQQQADQKTTAPVH-------------------------------------------
----------------------------------------------------------SG
EPIVLRHVATGGILSYWRG------EWRVLTSS---------------------------
------------------------------------------------------------
------------------------------------------------------------
------------------------------------------------------------
------------------------------------------------------------
----------------YQQEEEPVADDLVPPNASKVPLN---RLRDHNLIVPSLQEVFAF
VLDTVP---WTTAWTHGGPLACRKFLAKSYLRFPNRHGGGLSELDNTSPTSKIRQDQLES
MIGQERILVDELLGSYLGLEG------------------TFVRTKTVTGSDISLKGRRVE
FYVDETGGGSTLTDN---------------------------------------------
-GVQRFDR----------------------------------GVCXAC------------
-----VEFYVDET----GGGSTLTDNGVQRFDRGVCALVEELLFISNSFALIEEFVAKRL
RR------FEYGSVMQSLCSCLDDMMHEHSAVVSSIEEQYRRKKH----MSVR-------
----------ELQVISQPLADKLAVLSQVVYTAVDRKGGA----------------LING
LRL------------------------LLVHQYQGNSFAEAILARLLNEATKP-------
----------FMTMFDKWLTSGVL--YDPCKEFMIQYH----------------------
-----------EEAEWDGRYTLDNSNTLE------------------------------H
FFPTAMEAKRVLLAGKYWDGVRSCKDATIFQTGSVKLPSPTSAG----------------
---------LGLEYRAKGAQVASHIQKLYKGASETLLRVLVEECDLVGTLRLMKRYFLLD
Q-GDFFLNFLDAAEDELSRD---PAKLRQFRVQHLLQVSVQITENHND-------ASNDD
IS-------------------------------------PLRISPADLTCRFATESLVDQ
L------TNGG-THDVITPQRLMYTG----QDPIRTGVDLFLVEFAEVPFPLSLLLSESS
LSTYRLLFRHLFFAKHVERKLVMVWQD------------------HLATKEFAS-IRGAM
GSTYLLRQRMLHCVQNLIYYMMFEVIES----------------------NWMHMMAEIT
KDTA---------------------------------GQ--TVDGLNEIHQNFLDQTLEA
CLLTDRE---------------------YVLAFTRVMQTCLLFAKQMETFIKKVRLHQDR
HQIALQNRDRVQKSLHARGSG----LMGSPSVERLHQEEM-----SEKRQRSKDQSRRLL
REVSSPEFRRMISHYETTFTKHLRAFMKIVTKS--DDRYH--------------------
------------TQKLNLCTRLDFNGFVSYSMGLR-------------------------
------------------------------------------------------------
------------------------------------------------------------
------------------------------------------------------------
------------------------------------------------------------
------------------------------------------------------------
------------------------------------------------------------
------------------------------------------------------------
------------------------------------------------------------
------------------------------------------------------------
------------------------------------------------------------
------------------------------------------------------------
------------------------------------------------------------
------------------------------------------------------------
-----------------------
>GCP2 Asterionellopsis_glacialis
------------------------------------------------------------
------------------------------------------------------------
------------------------------------------------------------
------------------------------------------------------------
------------------------------------------------------------
------------------------------------------------------------
------------------------------------------------------------
------------------------------------------------------------
------------------------------------------------------------
------------------------------------------------------------
------------------------------------------------------------
------------------------------------------------------------
------------------------------------------------------------
------------------------------------------------------------
------------------------------------------------------------
------------------------------------------------------------
-----------XSLLG--------------------------------------------
------------------------------------------------------------
------------------------------------------------------------
------------------------------------------------------------
------------------------------------------------------------
--------------------------------------------------VTGVPLPSVQ
YAGSSTTIATATTTTTHYSIQ-EQERIFLDEVLGAMIGLEGQFIQFCSKN----------
-------KQQQHGECNDNDG------------DNKKGSYSYQRMDSSEFCVIRQQSPQDS
---------------------------------TNETQRAPPPPS---------------
------------------------------------------------------------
--------------------------TTLLLDLGLSNMVEKILPLPTAYVRVRAFVSAHL
PG------YEYGAVMQALCEALDYSLQEYLNFCLQMGDLYR--KSTSANLHLTIN-----
----------QLYVHVKPAIATMTILQRVVQVAAPHKGG----------------ALLNS
LHS------------------------LLMQDYAGDEQGQRALEFLLEKASIP-------
----------YMNMLNTWLNAGLL--NDPYDEFMVESRRES-------------------
--HQSIQGVGYDGDDWKDLYYIRDIHVLAN------------------------------
TLSDESVKHQVLMTGKYWNAVRDCQYSDDVSQERNST------EQMD-------------
--GVEVASTISYN--MNFVTIKVQIDQVYRKASGALLRLLLRDFRLMQSLRTLKRYFLMD
Q-GDFFVHFLDAAEEDLIHE---FEHVSRGRIQYLLAMSVQLTEQYEDDDEP---MSSSR
GQ-------------------------------------CAPLTAQSIRCTFSSESLIDH
LDALHAESGGIKVQDSRTPSRHAYG----LANKGLTGIEAFMLHFPVISFPTSLVISEQS
LASYQLLFRHLFFAKHVERRLVNIWLD------------------QQMMKELQS-LRKAL
GPTYCLRQRMLHFMQNLIYYMMYEVIE----------------------PNWLELESAVR
AGEESIDDREQPQYG------------------------TRNVDDILDVHDEFLRRSLEE
CLLTDPD---------------------LIATLTKLMSTCLLFSDQMKRFMTKTKIFEEK
TSLNLEKQRMQQQSVIN---P--DTMKTNRALRKNLIAIR-----DERRNRLARQTARVE
RELTNESYKRMISRYDEVFNDNLGEFVMQLK----EGRS---------------------
----------RNWHGENLFLRLDYNGYVTKSMGMD-------------------------
------------------------------------------------------------
------------------------------------------------------------
------------------------------------------------------------
------------------------------------------------------------
------------------------------------------------------------
------------------------------------------------------------
------------------------------------------------------------
------------------------------------------------------------
------------------------------------------------------------
------------------------------------------------------------
------------------------------------------------------------
------------------------------------------------------------
------------------------------------------------------------
-----------------------
>GCP2 Fragilariopsis cylindrus
------------------------------------------------------------
------------------------------------------------------------
------------------------------------------------------------
------------------------------------------------------------
------------------------------------------------------------
------------------------------------------------------------
------------------------------------------------------------
------------------------------------------------------------
------------------------------------------------------------
------------------------------------------------------------
------------------------------------------------------------
------------------------------------------------------------
------------------------------------------------------------
------------------------------------------------------------
------------------------------------------------------------
------------------------------------------------------------
------------------------------------------------------------
------------------------------------------------------------
------------------------------------------------------------
------------------------------------------------------------
------------------------------------------------------------
------------------------------------------------------------
------------------------------------------------------------
------------------------------------------------------------
---------------------MGERIFL-----TGSYLSEPFRNQSSTECS---------
---------DISVDRNLS----LKSKENILVDEVIGSFLGLEGLYIRS------------
-----KEN-----------GFRLFDTVGISFDLSLRNLVDQILPLSTSYVCVRNFISSHN
PG------YEYGRVMQAFCEGLDTFLQQFVAFVAQLEHKIRKPSSTNGPFTMK-------
----------SIHFEITPLLHSMSILEHTTKAVCNKRGGS----------------LINA
LRS------------------------LEKRVYMGDTVAKDLLGTLLDRASVP-------
----------YAEMLSTWLQSGRL--FDPYEEFMVKRSSC--------------------
----GKNPAELDGDTWAALFTINEEHVIK------------------------------D
IIQTEKSKTTILVTGKYWNAVQICDADAKSSQ---KTRSRPLEL----------------
---------KKLQFQSDMSAISAYIDSMFQSASENLMHILRDKFRLKESLHIMKRYFLLD
Q-GDFLVNFLEAAEEELAKP---FEQVSIGRVQHFLGTSIQITEGQRDVELHPN-DYSHR
KN-------------------------------------TTGLNPSRLRCRLSKHSLVSC
LDVLCGVTED---QEPETPSRQ---T---ND-TPVTGFDLFEIDFPRVPFPISLMISRTS
MVEYKLLFRHLFFTKYVERRLVGVWSD------------------HQVLKKLDS-VRGLL
GPTFMLRHRMQHFVQNLINYMTFEVVES----------------------NWLEMLSTID
ASEG-----------------------------TFSNQKEQTVDDLLNIHDGFLQKTIDA
CLLRKPT---------------------LIKSLVKLLNTCLLFSDQMKKFMDTTRIYDDS
FHLAAEKRGAVQRNLNQRVFSKSSTAPGKKKLRRALMSVK-----EERDILHQRQTRRVG
REICSESYKRMIRRFEEVFSADLSAFMIQLN----SHTSS--------------------
------------GIVANLGIRLDWNSFLSNSIAIRNHDR---------------------
------------------------------------------------------------
------------------------------------------------------------
------------------------------------------------------------
------------------------------------------------------------
------------------------------------------------------------
------------------------------------------------------------
------------------------------------------------------------
------------------------------------------------------------
------------------------------------------------------------
------------------------------------------------------------
------------------------------------------------------------
------------------------------------------------------------
------------------------------------------------------------
-----------------------
>GCP2 Phaeodactylum tricornutum
------------------------------------------------------------
------------------------------------------------------------
------------------------------------------------------------
------------------------------------------------------------
------------------------------------------------------------
------------------------------------------------------------
------------------------------------------------------------
------------------------------------------------------------
------------------------------------------------------------
-------------------------------MTSSLRNPDSAVARAAMAR----------
----------------------RRQRIPHHGAVATSSGTTDQPRDPTARRNSAVAETSRQ
VYDHERLLERSFEVADEAASVLASVRQRRQRDGSTRMNIEPESDSNLSTASHVPQQHQGR
TPTVKFATQSSSTRTSVRNVPSSITPLLSAAVTVSSAPPPTSSRTPSTVTKVSPVPLPPP
PSTSVDGTRPERAVSSHGPMSRTGSAPLSTSSAKATSAVPRTFVASRSTSPMPQQTSDSE
EDNDQVSGETKLPPTVEELEPVLVEDDDDEGHKGWTAN----------------------
-----------------------------------------------DSHAAATTHLHYG
DRIRILCHTETPWSIVRESSPESKVTKAIAVP----------------------------
------------------------------------------------------------
------------------------------------------------------------
------------------------------------------------------------
------------------------------------------------------------
----------------VTSATMAAFTVQRPRPTAQYDPCLRYGDVVSLHHTDGSIMSVHR
QQSEKGHNIAYVPAWIDPVETDDERMEVWKLLRAVRNGLVRVGHSAIEKVTPRSGRTAPI
NSGDAILFRHEKTGGILRLDVSGHLEVATDSYVPSNSNIRQRRTLLTRLQTHDILEISKH
ETFHVITGTVPPTPLWTNGPADTQRSFS-----NGTHILDAQRHASTQVEEALFVDVDKK
RKIELADHIGILQANRSKQMDTPLGQEMVLIDELLGSFVGLEGNSIRV------------
-----HGAKSLDD-----DSFRFEVGTCTNLDEGLRSMVESLLPLSTAFVRVNHFVVSTL
PR------YEMGLVMHAFCEALDELLQNYVALTATLEREYRSL--IDYSFGIS-------
----------KLQTHILSALHTMSVLHHAVETVRHSKGGA----------------LINS
LQE------------------------YKDNRCDGDPAAESMMHNLVERASIP-------
----------YMNMLLQWLNNGIL--DDPYSEFMVMWDK---------------------
------------SKLWNEQYAVVEAHVLS------------------------------R
HFGSRQLIERTVSTGQYWNAVRRCQGHVQESA---VLVDT--------------------
---------LPLRYSDPIVSFASSVQLQYHKASRVLVSLLLNEYDLLGSLRLMKRYFLLD
H-GDFFVHFLDVAERELRKS---LSSVSPGRIQHWLKMSIQLSESHTEDQAASP--FFQT
RG-------------------------------------NRSLNGNSIRCNFAPESLADQ
LDQLHAATGGIDTHEPNTPQRHAYGA---SLDEGLTGLDAFLIELSFVPFPVSVVLSRRA
LTSYQLLFRHLFLTKHAERRLVGIWKD------------------HQTMKELQQ-IRGSM
GPAFLLRQRMLHFLQNLMYYMMFEVIEP----------------------NWSELENEID
SLKQ---------------------------------QREYTVDDMLQVHSEFLQSTIQA
CLLTSRE---------------------LIRALTRLLKTCLLFSDQMGHFIRATQINEDR
DAVATEKQKVVERSLNGRDRV--GVSISENRLRHTLEEAR-----RERAERVNRQTLRVK
REVANESYRWMIVRFEEVFSEHLKEFMVRLSSADDSYPTN--------------------
------------AQLANLCVRLDYNGYVSKSIVRSP------------------------
------------------------------------------------------------
------------------------------------------------------------
------------------------------------------------------------
------------------------------------------------------------
------------------------------------------------------------
------------------------------------------------------------
------------------------------------------------------------
------------------------------------------------------------
------------------------------------------------------------
------------------------------------------------------------
------------------------------------------------------------
------------------------------------------------------------
------------------------------------------------------------
-----------------------
>GCP2 Chaetoceros affinis
------------------------------------------------------------
------------------------------------------------------------
------------------------------------------------------------
------------------------------------------------------------
------------------------------------------------------------
------------------------------------------------------------
------------------------------------------------------------
------------------------------------------------------------
------------------------------------------------------------
------------------------------------------------------------
------------------------------------------------------------
------------------------------------------------------------
------------------------------------------------------------
------------------------------------------------------------
------------------------------------------------------------
------------------------------------------------------------
------------------------------------------------------------
------------------------------------------------------------
------------------------------------------------------------
------------------------------------------------------------
------------------------------------------------------------
------------------------------------------------------------
------------------------------------------------------------
------------------------------------------------------------
------------------------------------------------------------
------------------------------------------------------------
------------------------------------------------------------
------------------------------------------------------------
------------------------------------------------------------
------------------------------------------------------------
------------------------------------------------------------
------------------------------------------------------------
------------------------------------------------------------
------------------------------------------------------------
------------------------------------------------------------
------------------------------------------------------------
--ELHAHDGGIQSHEPKTPSRHVYG----GANKGLTGVEAFMLDFHKMPFPLSLILSRST
IRNYQLMFRHLFFAKHVERRLVGTWLD------------------HQMIKEYTS-LRKDM
GKTYCLRQRMLHFMQNFVYYMMFEVIE----------------------PNFLQMESEIL
GRQTKE-DEKYEFTSKKNDNVDK----------------QHTVDDVLKVHNNFVRSTLKE
CLLTNRD---------------------LIRTLTKLMTTCLLFSDQMKLFMEATKIDEEQ
SNIATEARQKRTRHMYETAGI--LNERKEKKIREALTAIS-----KQRKARKQKQIDMLR
RELKTESYQNMISRFEQVFNSNLSEFMTQLM----ADSEG--------------------
---------RYHSHLANLCVRLDYNGYVTRSMQLKGNES---------------------
------------------------------------------------------------
------------------------------------------------------------
------------------------------------------------------------
------------------------------------------------------------
------------------------------------------------------------
------------------------------------------------------------
------------------------------------------------------------
------------------------------------------------------------
------------------------------------------------------------
------------------------------------------------------------
------------------------------------------------------------
------------------------------------------------------------
------------------------------------------------------------
-----------------------
>GCP2 Chaetoceros curvisetus
------------------------------------------------------------
------------------------------------------------------------
------------------------------------------------------------
------------------------------------------------------------
------------------------------------------------------------
------------------------------------------------------------
------------------------------------------------------------
------------------------------------------------------------
------------------------------------------------------------
------------------------------------------------------------
------------------------------------------------------------
------------------------------------------------------------
------------------------------------------------------------
------------------------------------------------------------
------------------------------------------------------------
------------------------------------------------------------
------------------------------------------------------------
------------------------------------------------------------
------------------------------------------------------------
------------------------------------------------------------
------------------------------------------------------------
------------------------------------------------------------
------------------------------------------------------------
------------------------------------------------------------
------------------------------------------------------------
------------------------------------------------------------
------------------------------------------------------------
------------------------------------------------------------
---------------------------------------------------------XTS
LCK------------------------HRD-KRAG-------------------------
------------QLVR----------RSPSSPPPSSSS------------------SSSS
P-----------------------------------------------------------
--SPMDTNMDVNSD------------TDPRHAAIG-------------------------
--NSHTLSSLSYG--MGAAEMSRCVGREYEMASRTFLNIFMRDYRTLDVLAFMKRYFLLD
Q-GDFFVHFLDMAEDELLQE---MSDVSRGRVQNWMAVSIQMSGGAGGNEGGLLSSSSSS
SNHTHGYGFNGGNGGAGEDSSDSA-------------SDIANSMVSNLTGAFATDSLISH
LDALHAMSGGIGGNEPKTPSRHVYG----GANKGLQGMEAFMLDFHKVPFPLSLILSRHS
IANYQLMFRHLFFAKHVERRLVGTWLD------------------HQVIKEYQS-LRKDL
GRTYFLRQRMLHFSQNFVYYILFEVIE----------------------PNWLWLKEKLS
RGVNANEDATRTRTRTGDGKDISANE-----------EEPKTVDDVLRRHNEFVQKTLSE
CLLSNRN---------------------LIRILTKLMTTCLLFTDQMKLFMETTQIQQEQ
NKIAAESRQKRNRKMYESSSR--ASSAREKRMKESIKSAQ-----DQRRLQKKNQVEKLY
RELNTESYKKMIMRFEQVFNSNLSEFMTQLK----SDSDS--------------------
---------HAHTHLANLAVRLDYNGYVTKSMGSTKKTGA--------------------
------------------------------------------------------------
------------------------------------------------------------
------------------------------------------------------------
------------------------------------------------------------
------------------------------------------------------------
------------------------------------------------------------
------------------------------------------------------------
------------------------------------------------------------
------------------------------------------------------------
------------------------------------------------------------
------------------------------------------------------------
------------------------------------------------------------
------------------------------------------------------------
-----------------------
>GCP2 Chaetoceros_debilis
------------------------------------------------------------
------------------------------------------------------------
------------------------------------------------------------
------------------------------------------------------------
------------------------------------------------------------
------------------------------------------------------------
------------------------------------------------------------
------------------------------------------------------------
------------------------------------------------------------
------------------------------------------------------------
------------------------------------------------------------
------------------------------------------------------------
-----------------------------MSMKSLDDENQQDAVTPATLLLNSPILLSNW
KSNKTVATSISDEGN--------------------------KDDSSLVSLTGRHLSQKHE
LLTLF--SDDPTKIHLRFNDIIYFLRDEK--------AMGTNNDNKIGFFRSYRGQAEQW
KILP-------------------------------------------LALQWSNALIEAG
KPILLQNELTGG------------------------------------------------
------------------------------------------------------------
------------------------------------------------------------
------------------------------------------------------------
------------------------------------------------------------
------------------------------L--------------LSVIDDTLTVKNFHL
NIDSSDDLAD-------------------------------------MVGTNYGREQVWL
LDAVHTPPNPCYSSRPYMTGC----------------------------HLYFPKR----
-----HDIIINQDPFENRSRRTFSAGQ------RPIIGGKGELSTLP-------------
----------------------VGMQERVIVEEVLGALLGLDGNYIS-------------
----------------FDVDDGIYRISEKKIDDNIAQLVDRILPTASDYVKVNAFVSSHL
GG------FEHGRIGHALCGAIDTLLQDYMNFITQLDDKVGSD----EGLSLS-------
----------ALWGDVQSCVRTITILNKVVKVAAIHKGG----------------AQLNA
LET------------------------LRE-AYLGDDNARVLFRFLLDRASTP-------
----------YFDMLRGWIQDGTL--KDPFSEFMVQES------------------GNMK
SQDFCYNLGDGSVDQWSSWYSLKDEHVLNLMKSGN--------------------ELAGI
DGSNMDLAMKIVTTGKYWNATSLCKHRDNRAAQLSSL-----SSKDG-------------
--KGDLLSALSYG--MGAAEMSRYVDREYEMSSRVLLNIFMRDYRTLDVLAFMKRYFLLD
Q-GDFFVHFLDMAEDELLQE---MSKVSRGRVQNWMAVSIQMSGGAGGEEG---------
----SPYDFEGPN------------------------DTVIDDIASNLTGAFATDSLISH
LDALH--SGGIDDTEPKTPSRHAYG----GASKGLQGMEAFMLDFRTVPFPLSLILSRHS
IANYQLMFRHLFFAKHVERRLVGTWLD------------------HQVIKEYQS-LRKDL
GRTYFLRQRMLHFSQNFVYYILFEVIE----------------------PNWLSLKEQLQ
RKDSENEEQEYSG------------------------VECKTVDDVLRKHSEFVQKTLSE
CLLANRD---------------------LIRILTKLMTTCLLFTDQMKLFMETTQIQHEQ
NKIATESRQKRNRKMYEG-----LSAAREKKMTDSIKAAQ-----EQRRLQKQRQVEKLQ
RELNTESYKRMITRFEQVFNSNLSEFMTQLM----SDSNS--------------------
---------HAHTHLQNLCVRLDYNGFVTRSMNIA-------------------------
------------------------------------------------------------
------------------------------------------------------------
------------------------------------------------------------
------------------------------------------------------------
------------------------------------------------------------
------------------------------------------------------------
------------------------------------------------------------
------------------------------------------------------------
------------------------------------------------------------
------------------------------------------------------------
------------------------------------------------------------
------------------------------------------------------------
------------------------------------------------------------
-----------------------
>GCP2 Chaetoceros_neogracile
------------------------------------------------------------
------------------------------------------------------------
------------------------------------------------------------
------------------------------------------------------------
------------------------------------------------------------
------------------------------------------------------------
------------------------------------------------------------
------------------------------------------------------------
------------------------------------------------------------
------------------------------------------------------------
------------------------------------------------------------
------------------------------------MTISSSSCALSGHRLSLANEHLLI
LPTVTTNNTTNTPTSTNATTNTTNTANTSTSITNNKKLVQYNHVISIFNPITNKAMGVNR
FQKMGFWRSYIGESDQWKIIPLYQTISGNNNNSSSSNSNVNDNDQQQQQPRRRRRNRVHQ
DDSTDLDSMNNIMNDVLFYHDEFLLKNELTGEFLSCHGNNNNNNNNNNKENGSLVHQDDS
TDLD-------------------------------------------SMNNIMNDVLFYH
DEFLLKNELTGE------------------------------------------------
------------------------------------------------------------
------------------------------------------------------------
------------------------------------------------------------
------------------------------------------------------------
------------------------------F--------------LSCHGNNNNNNNNNN
DNKENGSLTLKGLVWNDDIDMNRHLTNHDDDHDDHHHPTNNDDNNNNNNNNNDDNNYDLT
TPQTSTSTSSTFKTVQFTKHQ----------------------------VFSFVKINTPP
CPSWIHEHSASSRPFLNGDYLLYPNRNE-----NSNRNDNDNDNKDYNVFETTSSSKSLS
SKSKSKSNTGNNKNVTPLWKLNVNVQDAILVEEILDVLIGLQGSYITP----IIATTNTN
TNTNTNTNTSNTNTNNKNYKLEFILQEKEKIDPNLKHITLLLLPTASAFTYINSFVLTRL
TQ------YEYGTVSHALCSAVDVLIQQYMEYIQSLHDLYRNSGNSSGNMSGTINGNSSG
NSSDTHLTLYQLYGELQPSIQTIQILQTIITNIQYLKGG----------------AILNK
LEN------------------------LYLNSYLGDDIAQSIFTYLYTHASKP-------
----------YLIMLSNWVEDGSI--HDPYAEFMIEELNTKLSYMKTEAGNGLITVASSS
VDNVIVDSNGHGRGHGHGMMTIMGEDSSLTWENWFVLR----------------KEHVLN
VIESHGLEDKILTAGKYWNAISLCSHRDYRAVQLPPPPSSSSPSSSP-------------
--SKIEIPSLSIG--MAHVKMTKYIQFESTISSKTFFNIMMRDYRILDVLAFMKQYFLLD
Q-GDFFVHFLDMAEDELLQE---MTDVSRGRVQNWMALSIQMSGGVGGDVGSGDTSSSSS
SPSSDTNSSKKKYG-------------------------PSVDFVSSLKGEFATQSLVNH
LDELHAYDGGIQSHEPKTPSRHIYG----GANKGLTGVEAFMLDFHTMPFPLSLILSRST
IRNYQLMFRHLFFAKHVERRLVGTWLD------------------HQMIKEYAS-LRKDM
GRTYCLRQRMLHFMQNFVYYMMFEVIE----------------------PNFLRMESKIL
ERDFKEGDDQFDWTNSGNNNSNNRNSNNNNNNNRNDSGDQRTVDDILSIHNEFIRSTLKE
CLLTNRD---------------------LIRTLTKLMTTCLLFSDQMKLFMETTQIYYEQ
NNIATEARHRRTRNMYETAGT--LNEKKEKRIREALVAMR-----EQRKARKQKQIDMLR
RELKTESYQNMISRFEQVFNSNLAEFMTQLM----ADSEG--------------------
---------RYHTHLSNLCIRLDYNGYVTRSMKKL-------------------------
------------------------------------------------------------
------------------------------------------------------------
------------------------------------------------------------
------------------------------------------------------------
------------------------------------------------------------
------------------------------------------------------------
------------------------------------------------------------
------------------------------------------------------------
------------------------------------------------------------
------------------------------------------------------------
------------------------------------------------------------
------------------------------------------------------------
------------------------------------------------------------
-----------------------
>GCP2 Corethron_pennatum
------------------------------------------------------------
------------------------------------------------------------
------------------------------------------------------------
------------------------------------------------------------
------------------------------------------------------------
------------------------------------------------------------
------------------------------------------------------------
------------------------------------------------------------
------------------------------------------------------------
------------------------------------------------------------
------------------------------------------------------------
------------------------------------------------------------
------------------------------------------------------------
------------------------------------------------------------
------------------------------------------------------------
------------------------------------------------------------
------------------------------------------------------------
------------------------------------------------------------
------------------------------------------------------------
------------------------------------------------------------
------------------------------------------------------------
------------------------------------------------------------
------------------------------------------------------------
------------------------------------------------------------
------------------------------------------------------------
------------------------------------------------------------
------------------------------------------------------------
------------------------------------------------------------
------------------------------------------------------------
------------------------------------------------------------
--------------------------------------XDVTKDHVG-------------
--------QRFDSDYWEGRYRLCEEK-VPLFLSKH-------------------------
-------AHTILAIGKYLNVMRECGTS-TNDPLIDHVRSTLSHEMG--------------
-----------------PMKLVDTISSAFQFAASKLLDLLIRDEKLIDHMQMIKRYFLLD
Q-GDFFVQFLDLAGSELEQN---VSQLSQGRIQSLLSMSIQAIASSS--HQAAHNR----
-------------------------------------------YGADILCDLFPFSLIEH
LDAVHSFSGGIS--AALPVTPSRS---VYGAQEGLKGIEAFALDYH-VEWPLSLILSKKS
IVKYQLIFRHLFYAKYVERRLFSTWLD------------------HQTFKELDLR--SVL
GATYCLRQRMLHFMQNFVYYMMFEVNEP----------------------RWRGLMEKLP
-------------------------------------AGSRTVDELMKIHDDFQDRVLDE
CLLTNRE---------------------LLNILTKLMSTCLLFAEQMERFAKATRIEEEF
FQYATEERLKRST--YSRGGRGKKLN-----------QRLMAEK-QLRDDRVADYTARMK
REILSDAYRRMIGKFVEVFDSNLSNFMTQLLQ----------------------------
-----DSRTQNHSHLTNLCTRLDYNGFVTR-----SMNERSKFKFX--------------
------------------------------------------------------------
------------------------------------------------------------
------------------------------------------------------------
------------------------------------------------------------
------------------------------------------------------------
------------------------------------------------------------
------------------------------------------------------------
------------------------------------------------------------
------------------------------------------------------------
------------------------------------------------------------
------------------------------------------------------------
------------------------------------------------------------
------------------------------------------------------------
-----------------------
>GCP2 Ditylum brightwellii
------------------------------------------------------------
------------------------------------------------------------
------------------------------------------------------------
------------------------------------------------------------
------------------------------------------------------------
------------------------------------------------------------
------------------------------------------------------------
------------------------------------------------------------
------------------------------------------------------------
------------------------------------------------------------
------------------------------------------------------------
------------------------------------------------------------
------------------------------------------------------------
------------------------------------------------------------
------------------------------------------------------------
------------------------------------------------------------
------------------------------------------------------------
------------------------------------------------------------
------------------------------------------------------------
------------------------------------------------------------
------------------------------------------------------------
------------------------------------------------------------
------------------------------------------------------------
------------------------------------------------------------
------------------------------------------------------------
------------------------------------------------------------
------------------------------------------------------------
------------------------------------------------------------
------------------------------------------------------------
------------------------------------------------------------
------------------------------------------------------------
--------------------------------------------------------VELH
RSRSEDLLHKVLTAGKYWNAIRLCQIDRGS-GLIDMTKISIGKSLNK-------------
--DAESKKVLKYS--MGAIELASYINHVFRVVSNNLLHIMLYDHKLITTMRIMKRYFLLD
Q-GDFFVHFLDMAEDELLQE---LSDVARGRVQSWLSLSIQLSSGNSDFSDQDDDDYCFN
ALGTSPTSSSSGPIP-----------------------------LSSLRCDFATQSLGDH
LDDLHSMSGGIDSHEPRTPSRHVYG----TSDGRLTGVEAFMLDFHHVPFPTSLVLSPRT
ITNYQLLFRHLFFAKHVERRLVGTWLD------------------HQMIKELQP-LRKAL
GPTYCLRHRMLHFMQNLVYYMMFEVIE----------------------PNWQEMERAIL
LSYQGGTTRNDTSKFQHHSQ------------------QQHTVDDVLTVHSEFLQRSLKE
CLLTNRD---------------------HIRILTKLMTTCLLFSDQMKRFIETTQIDDER
NKLATEERQKRQRKVVDTGQM--GSNREKRKIREMRASAQ-----AARRARIKEQTERIS
REMNSESYKHMIRRFDEVFGSNLAEFMSQLM----SDSDG--------------------
---------RHHTHLSNLCTRLDYNEYVTRSMGL--------------------------
------------------------------------------------------------
------------------------------------------------------------
------------------------------------------------------------
------------------------------------------------------------
------------------------------------------------------------
------------------------------------------------------------
------------------------------------------------------------
------------------------------------------------------------
------------------------------------------------------------
------------------------------------------------------------
------------------------------------------------------------
------------------------------------------------------------
------------------------------------------------------------
-----------------------
>GCP2 Ditylum brightwellii GSO105
------------------------------------------------------------
------------------------------------------------------------
------------------------------------------------------------
------------------------------------------------------------
------------------------------------------------------------
------------------------------------------------------------
------------------------------------------------------------
------------------------------------------------------------
------------------------------------------------------------
------------------------------------------------------------
------------------------------------------------------------
------------------------------------------------------------
------------------------------------------------------------
------------------------------------------------------------
------------------------------------------------------------
------------------------------------------------------------
------------------------------------------------------------
------------------------------------------------------------
------------------------------------------------------------
------------------------------------------------------------
------------------------------------------------------------
------------------------------------------------------------
------------------------------------------------------------
------------------------------------------------------------
------------------------------------------------------------
------------------------MQERILLDEIIGTLMGLEGEFIRVNLNEISDDEKQF
FSSFDSKGASMHEMDVVGFRLAPFSAIGGMIDPSLGHLVKRILPVCTDYVRVNEFVSSHL
TR------YEYGTTTQALCEAIDVLLQEYLIFVTQMEHTFQRDPQSSSFSMSK-------
-----------LYVSIQPSIRTMSILYHVVQIARDCKGG----------------ALLNA
VRD------------------------LMVTKYLGDAKGQDIIRYLLDKASVP-------
----------YMDMLYGWLNGGVL--NDPFGEFMIEQKDRRGR------------GNACS
GSASLMDESINWNEWYGIKTENVLRDLLSCHSKSTEKV----------------SYVELH
RSRSEDLVHKVLTAGKYWNAIRLCQIDRGS-GLIDMTKISIGKSLNK-------------
--DAESKKVLKYS--MGAIELASYINHVFRVVSNNLLHIMLYDHKLITTMRIMKRYFLLD
Q-GDFFVHFLDMAEDELLQE---LSDVARGRVQSWLSLSIQLSSGNSDFSDQDDDDYCFN
ALGTSPTSSSSGPIP-----------------------------LSSLRCDFATQSLGDH
LDDLHSMSGGIDSHEPRTPSRHVYG----TSDGRLTGVEAFMLDFHHVPFPTSLVLSPRT
ITNYQLLFRHLFFAKHVERRLVGTWLD------------------HQMIKELQP-LRKAL
GPTYCLRHRMLHFMQNLVYYMMFEVIE----------------------PNWQEMERAIL
LSYQGGTTRNDTSKFQHHSQ------------------QQHTVDDVLTVHSEFLQRSLKE
CLLTNRD---------------------HIRILTKLMTTCLLFSDQMKRFIETTQIDDER
NKLATEERQKRQRKVVDTGQM--GSNREKRKIREMRASAQ-----AARRARIKEQTERIS
REMNSESYKHMIRRFDEVFGSNLAEFMSQLM----SDSDG--------------------
---------RHHTHLSNLCTRLDYNEYVTRSMGL--------------------------
------------------------------------------------------------
------------------------------------------------------------
------------------------------------------------------------
------------------------------------------------------------
------------------------------------------------------------
------------------------------------------------------------
------------------------------------------------------------
------------------------------------------------------------
------------------------------------------------------------
------------------------------------------------------------
------------------------------------------------------------
------------------------------------------------------------
------------------------------------------------------------
-----------------------
>GCP2 Extubocellulus_spinifer
------------------------------------------------------------
------------------------------------------------------------
------------------------------------------------------------
------------------------------------------------------------
------------------------------------------------------------
------------------------------------------------------------
------------------------------------------------------------
------------------------------------------------------------
------------------------------------------------------------
-------------------------XQQQQAAAAGGTAAGAADEGSARNGSASRSKSASD
ADSSIRSSGSASRPGSGSAATGPPLHPEPMNRQARHQHLPPSQPTVSRTAAPPRQQPPSR
YRTPSSLTGPSRRRMHTDEEQQQGLGPDTTNTIATTTNAKKSSSPMSTVKSLLSSLNADL
LSSSADGGASSLVDDVVVDGGGGRDADYSLRRVDFDGIASTNVHDDYYHDDDDNAVPPAA
YGAAGTADNVDASADWSVWSDNGDADVGDDEGG-----GNADDYGDG-GIDRSMAAG-TE
FTYLRPNESDCLDATCIPYGSSVVVRVHLNVMTDDGCGGGEVASVSAVDDLAGVASSSSL
SSSP---SRSCDAAVVTDGTGVGLGEQVLVLSKAYDGVSAVSLKNNGGSSSSSADVLRYG
DFVSLQSPYARNRSLGIRKSRGRSSDDAPSHDDSHQPRDEIGFYRTVRGQAERWEVLPAR
GGALIAVGPDAALAAAAAAAASRGGGGGDGTDERRRTVRSGDPVVLRNVQTGGLLSLDGH
STIAAAASSLSTGSGGRSLSIITSSYQTTSGGGASTGNDRTLLDFLHHHDQVRPGPLETF
RITQASVPSCPSWLVDSSHCESEAQDGCGGGEVASVSAVDDLAGVASSSSLSSSPSRSCD
AAVVTDGTGVGLGEQVLVLSKAYDGVSAVSLKNNGGSSSSSADVLRYGDFVSLQSPYARN
RSLGIRKSRGRSSDDAPSHDDSHQPRDEIGFYRTVRGQAERWEVLPARG-GALIAVGPDA
ALAAAAAAAASRGGGGGDGTDERRRTVRSGDPVVLRNVQTGGLLSLDGHSTIAAAASSLS
TGSGGRSLSIITSSYQTTSGGGASTGNDRTLLDFLHHHDQVRPGPLETFRITQASVPSCP
SWLVDSSHCESEAQDAILGARPYLAGTY-----LLHPGRDDDLQGGPTLSTFCSDDAATS
SSSMLDKQPHQTLIGEPLVKQPVQVQEQVLLDEVLGSMMGLEGRFIRS----SSSKSNDQ
GEMKEDTSSATSEMQMFRFVLAPYSIIGGAVDTSLRHIVSRILPLSSNFVVVNSFVSARL
GR------YEYGMVAHALAEAIDLLLQEYLAFATHMEALYLRPATGLTLS----------
----------KLFVLVQPSVRTMEVLRRTAEVVASLKGG----------------ALLNA
VTS------------------------LMEDEFLGDAKAQEVLSYLLENASIP-------
----------YLAMLRGWLDNGSL--IDPYGEFMVERA------------------REGE
QLEDTLAG-NASGDNWIHWFIARDENALSS--------------------------LSLT
GREREVAVDKVLTTGKYWNAVHLCSSGRNRANSLKNDADNADEGRGG-------------
--TSGMPEDSNHKFTMTPIELSSYIDQSYNAASRELRCLILREYQLVDTLRVMKRYFLLD
Q-GDFFVHFLDMAEAELLRE---VTEVSRGRIQSWLSMSVQPSTSSGLVRPS-HSTRPLS
---------------------------------------TAELMASSLRANFATESLVER
LDDLHASSGGIQAQEARTPSRHLYG----AMNRGLTGIEAFMLDFQYVPFPISLILPHRA
ITSYQLLFRHLFFVKHVERRLVGTWLD------------------HQSMKEFQS-LRHSL
GPTFGLRHRMLHFIQNLVYYMMFEVIE----------------------PNWQSMEKGIV
SGETARGLG----------VVGKD--------------KDPTVDDALMVHNEFLSRTLKD
CLLTNGD---------------------LVRTLTKLMTTCLLFSDQMKLFFETTQINEER
DRIAMEERHKRQQNITIVS--------KRSRLRKTAKAEA-----ASRKARWLEHSKRLE
QELNTESYKRMISRFGQVFNNNLTDFMTQLR----DTG----------------------
-------------DCSNLLARLDYNGFVSSSLQL--------------------------
------------------------------------------------------------
------------------------------------------------------------
------------------------------------------------------------
------------------------------------------------------------
------------------------------------------------------------
------------------------------------------------------------
------------------------------------------------------------
------------------------------------------------------------
------------------------------------------------------------
------------------------------------------------------------
------------------------------------------------------------
------------------------------------------------------------
------------------------------------------------------------
-----------------------
>GCP2 Fragilariopsis-kerguelensis L26_C5
------------------------------------------------------------
------------------------------------------------------------
------------------------------------------------------------
------------------------------------------------------------
------------------------------------------------------------
---------------------------------ASSYSASPATATGKATATSSLNSNNES
KSKKKIIENFDQRTATTKTPIKYGLERGKAMTKKSSTILDTSFSKSKSYSVSKNKSNNAD
IRPEISFPFIANKYNNTQKQDQEKNLPSLQQSRPIQTFLSNDDDANVIIAKNVTNSVSQF
DSIGIHHRQQQQRIIPSLMTSSSLSSKTVKKTYRKEIVAAINSKNRSTEERAKQKIDLNN
SSTTKSRLTTMTSSGSCDTRNISGTKERNSQKKVDTVNHSSATGKHLRASRIPSPTIINP
DAGQLLPRRNTSP-------LIRSTSPEKKSKILPPRRFRLPKVQPLRPQQKSDSVTTEE
AKISTRDKSNKHITRPNQISSRIEKRTTKAVDPPSSKSTRYNSLNSKLQADAEATIRNNL
PNMKSLGEKSNSQITIQPPANSSPKIENELSAYLMDSCSITEASLIPGNQYIQHPEDTDS
VMKSHSSSESIEMNIKTKRKYLSETSFLQLKGNQINFKDEQLGKKMNSWSARGRNVSNGE
IEQYRSSPDENDAKNLNVTPRPPVKAYQTAQSKKPFTRQTHNLS----------------
-------------------------EMNGNNLSPIDLTNYELPQGEGKCQAIDAACLQSG
DYIMLQSCNISATVR-ANCNVLAEINGPGLGK----------------------------
------------------------------------------------------------
------------------------------------------------------------
------------------------------------------------------------
------------------------------------------------------------
----------------DEELLKVVKIE--DESFAALRYGDVVVLMSSMTQKNMKALGVRK
KRNDVNGIYEIGFFDVGDKKSDRWVILSAKPGRSVVVGRGAAVMEKIKTPNHMSGVATPV
RNGNSILLLNCFNGGLLSIKD-GVAVLITDSYDPDRMPNSDNPSLLGRLEHLDRLKPSVS
ETFQLVKSFIPPCPSWIMSQGMGERLFL-----TGSYLSEPLRNLSSAECEGKLFEGSLQ
TTIPFNDLQDITIDRNLS----LKSKEKILVDEVIGSFLGLEGVFIRL------------
-----KKSEEEST-QNSRLGFQLFDTSGITFDLSLRNLVDQILPLSTSYLCVRNFASSHY
PG------YEYGRVMQAFCEGLDLFLQQFVDFVAQLECKIRKP-LTIEPCTMK-------
----------TIHFEITPLLHSMSVLEHTTNVVCNKKGGA----------------LINA
LRS------------------------LEKRVYMGDTVAKDLLGTLLDQASVP-------
----------YAEMLSIWLQSGRL--YDPYEEFMVNKSAD--------------------
----GKNATELDGNTWTALFTINDEHVVK------------------------------D
IIRNEKSKNMILVTGKYWNAVQLCDTDVKSSQ---ERRSQPLEL----------------
---------KKLQFQSDMSAISAYIDSMYQSASENLIQILRDKFHLKESLCIMKRYFLLE
Q-GDFLVDFLEAAEEELAKP---FEEVSIGRVQHFLGTSIQTTEAQREAEIYPS-DSFHR
KY-------------------------------------AAGLNPTSLRCRLSKQSLVSN
LSPTN---------------------------RGMTGIELFEIDFPRVPFPISLIISRSS
MEEYKLLFRHLFFVKHVERRLVGVWSD------------------HQVLKKLDS-VRGLL
GPTFLMRQRMLHFVQNFINYMTIEVVES----------------------NWLEMLSSID
APKD-----------------------------TFSNQKEQMVDDLLNIHDGFLQKTVDA
CLLRNPV---------------------FIKSLMKLLNTCLLFTDQMKRFMDTTRIYDDS
INLAAEKRGAVQRNLNERASLLSSTVPDKKKIRRTLMSMK-----EERDILRQRQTRRVG
REICSESYKRMIRRFEEVFNADLSAFMIQLN----TQTTS--------------------
------------EIIAKIGKRLDW------------------------------------
------------------------------------------------------------
------------------------------------------------------------
------------------------------------------------------------
------------------------------------------------------------
------------------------------------------------------------
------------------------------------------------------------
------------------------------------------------------------
------------------------------------------------------------
------------------------------------------------------------
------------------------------------------------------------
------------------------------------------------------------
------------------------------------------------------------
------------------------------------------------------------
-----------------------
>GCP2 Fragilariopsis_kerguelensis L2 C3
------------------------------------------------------------
------------------------------------------------------------
------------------------------------------------------------
------------------------------------------------------------
------------------------------------------------------------
------------------------------------------------------------
------------------------------------------------------------
------------------------------------------------------------
------------------------------------------------------------
----------MTSSGSCDTRNISGTKERNSQKKVDTVNHSSATGKHLRASRIPSPTIINP
DAGQLLPRRNTSP-------LIRSTSPEKKSKILPPRRFRLPKVQPLRPQQKSDSVTTEE
AKISTRDKSNKHITRPNQISSRIEKRTTKAVDPPSSKSTRYNSLNSKLQADAEATIRNNL
PNMKSLGEKSNSQITIQPPANSSPKIENELSAYLMDSCSITEASLIPGNQYIQHPEDTDS
VMKSHSSSESIEMNIKTKRKYLSETSFLQLKGNQINFKDEQLGKKMNSWSARGRNVSNGE
IEQYRSSPDENDAKNLNVTPRPPVKAYQTAQSKKPFTRQTHNLS----------------
-------------------------EMNGNNLSPIDLTNYELPQGEGKCQAIDAACLQSG
DYIMLQSCNISATVR-ANCNVLAEINGPGLGK----------------------------
------------------------------------------------------------
------------------------------------------------------------
------------------------------------------------------------
------------------------------------------------------------
----------------DEELLKVVKIE--DESFAALRYGDVVVLMSSMTQKNMKALGVRK
KRNDVNGIYEIGFFDVGDKKSDRWVILSAKPGRSVVVGRGAAVMEKIKTPNHMSGVATPV
RNGNSILLLNCFNGGLLSIKD-GVAVLITDSYDPDRMPNSDNPSLLGRLEHLDRLKPSVS
ETFQLVKSFIPPCPSWIMSQGMGERLFL-----TGSYLSEPLRNLSSAECEGKLFEGSLQ
TTIPFNDLQDITIDRNLS----LKSKEKILVDEVIGSFLGLEGVFIRL------------
-----KKSEEEST-QNSRLGFQLFDTSGITFDLSLRNLVDQILPLSTSYLCVRNFASSHY
PG------YEYGRVMQAFCEGLDLFLQQFVDFVAQLECKIRKP-LTIEPCTMK-------
----------TIHFEITPLLHSMSVLEHTTNVVCNKKGGA----------------LINA
LRS------------------------LEKRVYMGDTVAKDLLGTLLDQASVP-------
----------YAEMLSIWLQSGRL--YDPYEEFMVNKSAD--------------------
----GKNATELDGNTWTALFTINDEHVVK------------------------------D
IIRNEKSKNMILVTGKYWNAVQLCDTDVKSSQ---ERRSQPLEL----------------
---------KKLQFQSDMSAISAYIDSMYQSASENLIQILRDKFHLKESLCIMKRYFLLE
Q-GDFLVDFLEAAEEELAKP---FEEVSIGRVQHFLGTSIQTTEAQREAEIYPS-DSFHR
KY-------------------------------------AAGLNPTSLRCRLSKQSLVSN
LSPTN---------------------------RGMTGIELFEIDFPRVPFPISLIISRSS
MEEYKLLFRHLFFVKHVERRLVGVWSD------------------HQVLKKLDS-VRGLL
GPTFLMRQRMLHFVQNFINYMTIEVVES----------------------NWLEMLSSID
APKD-----------------------------TFSNQKEQMVDDLLNIHDGFLQKTVDA
CLLRNPV---------------------FIKSLMKLLNTCLLFTDQMKRFMDTTRIYDDS
INLAAEKRGAVQRNLNERASLLSSTAPDKKKIRRTLMSMK-----EERDILRQRQTRRVG
REICSESYKRMIRRFEEVFNADLSAFMIQLN----TQTTS--------------------
------------EIIAKIGKRLDW------------------------------------
------------------------------------------------------------
------------------------------------------------------------
------------------------------------------------------------
------------------------------------------------------------
------------------------------------------------------------
------------------------------------------------------------
------------------------------------------------------------
------------------------------------------------------------
------------------------------------------------------------
------------------------------------------------------------
------------------------------------------------------------
------------------------------------------------------------
------------------------------------------------------------
-----------------------
>GCP2 Nitzschia_punctata
------------------------------------------------------------
------------------------------------------------------------
------------------------------------------------------------
------------------------------------------------------------
------------------------------------------------------------
------------------------------------------------------------
------------------------------------------------------------
------------------------------------------------------------
------------------------------------------------------------
------------------------------------------------------------
------------------------------------------------------------
------------------------------------------------------------
------------------------------------------------------------
------------------------------------------------------------
------------------------------------------------------------
------------------------------------------------------------
------------------------------------------------------------
------------------------------------------------------------
------------------------------------------------------------
------------------------------------------------------------
------------------------------------------------------------
------------------------------------------------------------
------------------------------------------------------------
------------------------------------------------------------
------------------------------------------------------------
------------------------------------------------------------
------------------------------------------------------------
-----------------------------------------------XSVTMK-------
----------SIHFDITPLLHSLSILENATTVARDKKGGE----------------LINA
LWS------------------------LEKRVYMGDTVAKDLVGTLLNHSTVP-------
----------YVEMLTTWLQFGSL--RDPYGEFMIQQPRE--------------------
----RTNRAEFDGDSWMALFQVKEEHVIN------------------------------D
IIPNESMKKKILVTGKYWNAVQACHVDNKFLQ---GTGSSLPKL----------------
---------TNFQFHSDSSAISAYVDAAYQDASKNLMCLLKNKFKLADSLQTMKRYFLLD
Q-GDFFMHFLDASEEELMKP---MEEISVGRVQHFLSMSIQLTENQRDGEIEHS-VALSQ
QD-------------------------------------DSQLVPRMLKCRFSSESLVAY
LDSLYGGIAN---QEARTPSRQPYG----CA-TRDTGFDLFALDFALVPFPTSLVLSRHS
MENYKLLFRHLFFAKHVERRLVGVWSD------------------HQVLKKLDS-LRGLL
GPSFLLRQRMLHFVQNLINYMTFDVVEN----------------------NWLEMMSSIN
APDQQ----------------------------ATNGQREQTVDDILSIHDGFLHKTLEA
CLLTNPS---------------------LIRSLTKLLNTCLLFTDQMKRFMATTRIYDDS
LNLAAEKRGAVQRNLNERGAS-QVVALDKNKLLRVLTSVK-----EERNVLHQRQTRRVG
REICSESYKRMIERFQEVFSADLSVFMMQLN----THTAS--------------------
------------GTMASLGIRLDWNGFITSSISLRSNA----------------------
------------------------------------------------------------
------------------------------------------------------------
------------------------------------------------------------
------------------------------------------------------------
------------------------------------------------------------
------------------------------------------------------------
------------------------------------------------------------
------------------------------------------------------------
------------------------------------------------------------
------------------------------------------------------------
------------------------------------------------------------
------------------------------------------------------------
------------------------------------------------------------
-----------------------
>GCP2 Proboscia_alata
------------------------------------------------------------
------------------------------------------------------------
------------------------------------------------------------
------------------------------------------------------------
----------------XQMSSSSPKRVNTRSSSDQTRNDSTNSSNGAGSRSSSTQRKNSN
TSSNTATSSSSLPLSATSSAAARLRARARASSSSSRVNSGNYNSNTIKSKIKENSELVGL
PPPPLQSSDSHCTDDASATSIKYKQQQSTTESSPFSMHQHQKEFSNPDMKDISPNRRDED
PNSDTVPLKDNAMIQRKTIFDSNTKNDHLSNRDNSISNDVDLVIHANKKSSTRNRSRSIT
PVNRRTASTIGYPRMNSISLPPTSTSNIKTASSSSSKAINSNAAAAATKSPLKAIQSVLS
ALSTELKAATPVPTARTLNTSSTYQNNLSMDSVNVPRNLLPSSASASVSRNTNSKQHAVE
TSFMKTITPATRTSFYNNVDANSSNCHSDKDKDAYHFDTTSNDADDDLNFRSPTITATTS
RSKVRHQPNNRFLFPSDDNDHDMTRDNEQQQQMKHGSADEHDRIDMEGG-SNIVDGTCLT
YGTNIWMCSNGAGTSGSLCSALCSSIVEEQQSSTSNNSSRFEAKVSTIVVGSDNDTSDDV
D----VDNEEQCDEHRFVFKIIKVTSPPIGGASSLMFGEDVVKYGDVIGLHSYYSRGKAL
GIRRKPKNAAAAATFTTSASGGNYFSESAGTAAATGSLNANPVFEVGFFRKTLGHADKWL
VRHAYYQDPQHHHTKRPLPLQVGTRLSSFALSDRTNGTVAVSGSTNSRGISVSSSLVRSG
DMIVLQNVSTGGILSLSSLSSSLDPMMLNMDAG---------------------------
------------------------------------------------------------
------------------------------------------------------------
------------------------------------------------------------
------------------------------------------------------------
------------------------------------------------MSSIEGGGGSTI
S-----STHGKTATSSNYNDSFNNVSLITQGHGLQSTLVPHSTEMWQPVPVGTPACPIWH
YGDDRPYLDGNYLLHRNRNPEKDGIGGTNDANMEEVRALFGMPPTNPALQSSSLSPAASP
AASPLVKQKELSTLFSPNSERIRHSAIVAAMTVDEQEMVLMEELLSAMLGLEGRYIYLAC
AHGKVPDTGAAADHANANALDVHFVAQHHRHHSNHHDLNDYYYSLARTTLEYQAEHQQQQ
QQTTSPNKFQSTPTKLHQQQLQQHHTQKYQFDESLVHLVERILPLCTAYTRVNRFILTRL
ARYEYG--YVAQSLASAMEELLT--QYQVFVCQIEHLHLEQQQLVEQLHNSSSGQQHLDK
RMRVKRLTMPKLWCHIQPWLSTMQLLSMVAETCISLKGGE----------------LINA
LHTLSQSYSYMGSSSVDNATNIGGANGGPEHALSFSSSSDTTLSFLIRGASKP-------
----------YFKMLNDWIHHGRL--YDPYAEFLVDTQNLSMANGSGGGTTG---GFGMS
TLMRGVDTDVYNTKYWEECYSLRHANVLYMLQTNKSTS--------------RESSNDDQ
QVGYLDLPQKILAAGKYWNVVKECGHATTSPSCMINGIDTNYMNKDDSSSHTTQIQQLTL
HDEHNHDDSNSNDTATLAIQLHRHIDNAFSKASSTLLNLIHHQYHLMDTLISIKHYILLY
Q-GDFFVMFLDLAETELFKD---VDKVSRGRVQSLLTMSVQQSSSSTNNSSTRSHYGSRR
GHH---------------------------YSNHDEVNDEQAFHNLDLYCEFANDHLVNH
LDAIHSKGGGMIDLNDEPKTPSRH---AYGKQNQLTGLETLMFSYQ-VHWPLSLILPRKA
MTNYQLLFRHLFFAKHVERRLFATWLD------------------FQMIKGLDLKRCSSL
KETFCLRQRMMHFLQNLVYYMMFEVIQP----------------------HWDKLERNL-
-------------------------------------KEVKTIDEVTKVHFDFQLEVLKE
CLLTNRE---------------------LLKILTKLMTTCVLFSDQMKRFFQKTKIEEDF
DDISLKERLERTTSPINQSKHRKNKNTTARSSSNTKISIMSLKR-AERRKNIQLLSQKMR
NELESDAYRRMIKRISQVFDSKLAEFMTRLMGTTGNYDDHTNN-----------------
-----SASSQYHSHLANLYMRLDYNGFIVHSSSPDSLVEGRRIGLESRFS----------
------------------------------------------------------------
------------------------------------------------------------
------------------------------------------------------------
------------------------------------------------------------
------------------------------------------------------------
------------------------------------------------------------
------------------------------------------------------------
------------------------------------------------------------
------------------------------------------------------------
------------------------------------------------------------
------------------------------------------------------------
------------------------------------------------------------
------------------------------------------------------------
-----------------------
>GCP2 Pseudo-nitzschia_australis
------------------------------------------------------------
------------------------------------------------------------
------------------------------------------------------------
------------------------------------------------------------
------------------------------------------------------------
------------------------------------------------------------
------------------------------------------------------------
------------------------------------------------------------
------------------------------------------------------------
------------------------------------------------------------
------------------------------------------------------------
------------------------------------------------------------
------------------------------------------------------------
------------------------------------------------------------
------------------------------------------------------------
------------------------------------------------------------
------------------------------------------------------------
------------------------------------------------------------
------------------------------------------------------------
------------------------------------------------------------
------------------------------------------------------------
------------------------------------------------------------
------------------------------------------------------------
------------------------------------------------------------
------------------------------------------------------------
------------------------------------SFLGLEGLYIRL------------
-----KRHEGFLP-YDDLSLFQLFDSADITFDLSLRNLVEQILPLSTSYVCVRNFIGLHY
PG------YEYGRVMQAFCEGLDSFLQQFDSFVAQLEHKIRKP-PSNGIFTMK-------
----------NIHYEITPLLHSMSILEHTTKVVSSKKGGA----------------LINA
LRS------------------------LEKKVYTGDTVAKDLLGTLLDRSSAP-------
----------YAEMLSIWLQSGRL--ADPYDEFMIQKTSE--------------------
----DKNGARLDGDTWSKLFTINEDHVIR------------------------------D
IVRNEKYKNKILVTGKYWNAVQACTVDTMTSP---VARSGPFEL----------------
---------KKLQFQSDSSQISGYIDSMYEDASEKLMNLLKDSFNLKESLQIMKRYFLLD
Q-GDFLMNFLEAAGEELAKP---FEEVSIGRVQHFLRISVQLTQSQKSDDIDSR-ANFNA
KN-------------------------------------SRRLSPTSLRCRLADQSLVSY
LDSLYGGIED---QAHNTPSQRKYGS---PR-QGTSGFDFFEIDFPRVPFPISLIISPTS
IESYKMLFRQLFFAKHVERRLVGVWCD------------------HQVLKKLDS-VRGLL
GPTFMLRQRMLHFVQNLMNYMTFEVVES----------------------NWLEMLSSLD
VSED-----------------------------IMSGQKQQTVDDLLKIHDGFLQKTIDA
CLLRNPT---------------------LIKILIKLLNTCLLFTDQMKRFMDTTKIHDDS
FNVAVEKRDAVQRNLNERLSS-QPMARDKNKLRGALMSVK-----EERDILLQRQTRRVG
REICGESYKRMIHRFEEVFSADLSAFMIQLN----SHTFS--------------------
------------GIVANLGIRLDWNGFVTNSSSGSSKS----------------------
------------------------------------------------------------
------------------------------------------------------------
------------------------------------------------------------
------------------------------------------------------------
------------------------------------------------------------
------------------------------------------------------------
------------------------------------------------------------
------------------------------------------------------------
------------------------------------------------------------
------------------------------------------------------------
------------------------------------------------------------
------------------------------------------------------------
------------------------------------------------------------
-----------------------
>GCP2 Pseudo-nitzschia_fraudulenta
------------------------------------------------------------
------------------------------------------------------------
------------------------------------------------------------
------------------------------------------------------------
------------------------------------------------------------
------------------------------------------------------------
------------------------------------------------------------
------------------------------------------------------------
------------------------------------------------------------
------------------------------------------------------------
------------------------------------------------------------
------------------------------------------------------------
------------------------------------------------------------
------------------------------------------------------------
------------------------------------------------------------
------------------------------------------------------------
------------------------------------------------------------
------------------------------------------------------------
------------------------------------------------------------
------------------------------------------------------------
------------------------------------------------------------
------------------------------------------------------------
------------------------------------------------------------
------------------------------------------------------------
------------------------------------------------------------
------------------------------------------------------------
------------------------------------------------------------
------------------------------------------------------------
------------------------------------------------------------
------------------------------------------------------------
------------------------------------------------------------
------------------------------------------------------------
------------------------------------------------------------
---------QKLRFQSDLSGISAYINSMYENASEKLMRILKDDFHLKEALQIMKKYFLLD
Q-GDFLVNFLETTGEELAKP---YEQVSIGRVQHFLGNSIQFTEAQREDDFDRR-NTFDR
RN-------------------------------------NCKLSPTSLRCRLSEQSLVSY
LDSLYGGIEI---IGPNTPSRQKYGS---SK-LGTSGFDFFEIDFSRVPFPISLIISPTS
MENYKLLFRHLFFAKHVESRIVGVWSD------------------HQVLKKLDA-LRGLL
GPTFLLRQRMLHCVQNLMYYMTFEVVES----------------------NWLGMISSID
VPRD-----------------------------VS-AQKQQTVDNLLNIHDGFLQKTIDA
CLLTSPV---------------------LIKNLIKLLNTCLLFTDQMKRFMDTTRIYDDQ
FHVAAEKRGAVQRKLNERMSS-KSIPRDQKKLRRSLLLAK-----EERDILLQRQTRRVG
REICSESYKRMISRFEEVFSADLSAFMTQLN----SHASS--------------------
------------GIASNLGIRLDWNGYVTNTIARNRNRGY--------------------
------------------------------------------------------------
------------------------------------------------------------
------------------------------------------------------------
------------------------------------------------------------
------------------------------------------------------------
------------------------------------------------------------
------------------------------------------------------------
------------------------------------------------------------
------------------------------------------------------------
------------------------------------------------------------
------------------------------------------------------------
------------------------------------------------------------
------------------------------------------------------------
-----------------------
>GCP2 Skeletonema marinoi
------------------------------------------------------------
------------------------------------------------------------
------------------------------------------------------------
------------------------------------------------------------
------------------------------------------------------------
------------------------------------------------------------
------------------------------------------------------------
------------------------------------------------------------
------------------------------------------------------------
------------------------------------------------------------
------------------------------------------------------------
------------------------------------------------------------
------------------------------------------------------------
------------------------------------------------------------
------------------------------------------------------------
------------------------------------------------------------
------------------------------------------------------------
------------------------------------------------------------
------------------------------------------------------------
------------------------------------------------------------
------------------------------------------------------------
------------------------------------------------------------
------------------------------------------------------------
------------------------------------------------------------
------------------------------------------------------------
------------------------------------------------------------
------------------------------------------------------------
------------------------------------------------------------
------------------------------------------------------------
------------------------------------------------------------
------------------------------XEFMIEVTDKRFR-----------------
---ESQVTFQ-QRMEWTDWCRVQDEHVLDSLYDANDQ---------MSSTRNAMFGDESR
ATSNMSARDKAYTTGKYRRAIHFCDEGPISSSGQ--------------------------
ETKAEQTKEEEVNTLLNPLKLSRCIDHSYHDASDTLLHLLMGKYDILSSLRFMKKYFLLD
Q-GDFFVNFLDGVETELHKE---LPNVLQGRVQNWLTTTMARSMES--------------
----------------------------------NPQSSHSTQFASSLRCCFLDRNVRDT
LHDMG---------KGRKSSRSKKSS---R-AKVLAGFEAIAFEFKNVPFPASLVLSPVQ
LRSYQLLFRQIFFAKYVERQLVNMWSD------------------HQLLKQMTA-LRAAC
SPTFSLRRRMLHFIQNFVYYMKFEVIEP----------------------HWRELESKLN
ASKEYCLNRSKHDDSTEAN-------------------FPRTVDDLLNEHNQFLTRLFTQ
CLLSNYD---------------------LIERASKIMTTCLLFCTQIKFFMESTKVHETL
ENTRIERSMMRFGKKKKN--------------SDRETEFR-----AKREENIQRCSDRIL
KEYRTENYQHMIKKFDQVFTSHLAEFMKNLNSDYGQRSNS--------------------
-------------HLTNLFMQLDYNGFVSSSLYPE-------------------------
------------------------------------------------------------
------------------------------------------------------------
------------------------------------------------------------
------------------------------------------------------------
------------------------------------------------------------
------------------------------------------------------------
------------------------------------------------------------
------------------------------------------------------------
------------------------------------------------------------
------------------------------------------------------------
------------------------------------------------------------
------------------------------------------------------------
------------------------------------------------------------
-----------------------
>GCP2 Skeletonema menzelii 
------------------------------------------------------------
------------------------------------------------------------
------------------------------------------------------------
------------------------------------------------------------
------------------------------------------------------------
------------------------------------------------------------
------------------------------------------------------------
------------------------------------------------------------
------------------------------------------------------------
------------------------------------------------------------
------------------------------------------------------------
------------------------------------------------------------
------------------------------------------------------------
------------------------------------------------------------
------------------------------------------------------------
------------------------------------------------------------
------------------------------------------------------------
------------------------------------------------------------
------------------------------------------------------------
------------------------------------------------------------
------------------------------------------------------------
------------------------------------------------------------
------------------------------------------------------------
--------------------GTASTEDDKPLIEFLQEHNQCKPRRTETFQLVAANTPHSP
DWVYSTAEG-IDRVFFSGSYLSDQGRH-----------------TLPLEMEQDLFPESRP
PS------QQGGITHQQLVELPVDMQEQVLLDELVGAMMGLEGQFLRFHSMEIGETEEGE
-----------EYVEPAGFGFASLSYIGGNLDSSLQNILTRMLPLCSNYVHVNQYVSSCL
G------MYECGIVTRTLCEAINKLLQEYLAFVANLNYLLREE---------------TV
TDEGKSISMSMVYVNSQPSIRTMAVLYQVVSTARGKKGGE----------------LLNA
LKN------------------------LMSLHYVGDAKGSEVMSFLLMECAAP-------
----------YARMMQSWLQRGKI--HDPYSEFMIEVTDKRFR-----------------
---ESQVTFQ-QRMEWTDWCRVQEEHVLDSLYDANDE---------MSSTRNSMFGDESR
ATSNMSARDKAYTTGKYRRAIHFCNEGPIASHSQ--------------------------
QTKTEQTKEEEVNTLLNPLQLSRCIDHSYHDASDTLLHLLMGKYDILSSLRFMKKYFLLD
Q-GDFFVNFLDGVETELHKE---LPNVLQGRVQNWLSTTMARSLES--------------
----------------------------------SPQSSHSSQFASSLRCCFLDRNVRDT
LHDMG---------KGRKSSRSKKSS---R-AKVLAGFEAIAFEFKNVPFPASLVLSPVQ
LRSYQLLFRQIFFAKYVERQLVNMWSD------------------HQLLKQMTS-LRAAC
SPTFSLRRRMLHFIQNFVYYMKFEVIEP----------------------HWRELENKLN
ASKDYCLNRSKHGNSTEAN-------------------FPRTVDDLLNEHNQFLTRLFTQ
CLLSNYD---------------------LIERASKIMTTCLLFCTQIKFFMESTKVHETL
ETTRIERSMMRFGKKKKN--------------TDQEAEFR-----VKREENIQRCSDRIL
QEYRTENYQHMIKKFDQVFTSHLAEFMKNLNSDYGQRSNS--------------------
-------------HLTNLFMQLDYNGFVSSSLH---------------------------
------------------------------------------------------------
------------------------------------------------------------
------------------------------------------------------------
------------------------------------------------------------
------------------------------------------------------------
------------------------------------------------------------
------------------------------------------------------------
------------------------------------------------------------
------------------------------------------------------------
------------------------------------------------------------
------------------------------------------------------------
------------------------------------------------------------
------------------------------------------------------------
-----------------------
>GCP2 Thalassiosira_antarctica
------------------------------------------------------------
------------------------------------------------------------
------------------------------------------------------------
------------------------------------------------------------
------------------------------------------------------------
------------------------------------------------------------
------------------------------------------------------------
------------------------------------------------------------
------------------------------------------------------------
------------------------------------------------------------
------------------------------------------------------------
------------------------------------------------------------
------------------------------------------------------------
------------------------------------------------------------
------------------------------------------------------------
------------------------------------------------------------
------------------------------------------------------------
------------------------------------------------------------
------------------------------------------------------------
------------------------------------------------------------
------------------------------------------------------------
------------------------------------------------------------
------------------------------------------------------MANSNA
IIGWNGCADGERYMIRDDX-----------------------------------------
------------------------------------------------------------
-----------RLDGDLCCCFVVVVQEKVLLDEIIGAMMGQEGEFLRHQPSEEEEAEPEE
EGE-----DCSVIMTEPGFGFASTSKFGGKIDASLENILSRILPLCTHYVYVNQYVSSCL
N------HYECGVIARTLCEAMSKLLEEYLAFVSNLDYLSRET------------SSSTN
NWDGNPLTMSMVYVHAQPSIRTMAILGQVVTTVQGKKGGE----------------LLNS
LQN------------------------LMSLNYSGDEKANELLQHLLTKCAAP-------
----------YANMLQSWLKRGKV--HDPYGEFMIEVTDKSFR-----------------
---ENHVTIK-QGMEWTDWCREKEEHVLKSLHDSNNMD------IVPMG--NALGVDRSR
ATSHMSALHKAHATGKYWRAIHCCRDGAVVKENE-------------------------S
KE------EDEAKVLLNPLKLSRCIDRAYHEASDTLLHMLLHEYGLLSSLRFMKKYFLLD
Q-GDFFVDFLDGAEDELHKE---LPHVLQGRVQNWLTTSLARTSE---------------
----------------------------------------SSPLASALRCTFQNKSLRDT
LDDLG-------RRHPRKSSSSKKNE---KRQKVLAGFEAIAFEFKSVPFPLSIVLSHSQ
LRIYQLIFRLIFFAKYVERQLVGMWSD------------------HQLLKAMMS-LRSAC
SPTFSLRRRMLHFIQNFVYYMKFDVIEP----------------------NWRELERKLN
ATKEYCSNNKKSKRDDDNMM--------------LNGQFPRTVDDLLHGRNQFLLRISNQ
CLLPNYD---------------------LIERASKIMTTCLLFSTQIKRFMETTKVHELH
EKTRHERSKLRYSGKKSK--N-----------GDQETDFR-----ANREERTQQCSDRIL
RELCTETYRHMITRFDEVFSAHLAEFMKNLNSDFGQKSNA--------------------
-------------HLTNLSMQLDYNGFVSSSIHGKE------------------------
------------------------------------------------------------
------------------------------------------------------------
------------------------------------------------------------
------------------------------------------------------------
------------------------------------------------------------
------------------------------------------------------------
------------------------------------------------------------
------------------------------------------------------------
------------------------------------------------------------
------------------------------------------------------------
------------------------------------------------------------
------------------------------------------------------------
------------------------------------------------------------
-----------------------
>GCP2 Thalassiosira_gravida
------------------------------------------------------------
------------------------------------------------------------
------------------------------------------------------------
------------------------------------------------------------
------------------------------------------------------------
------------------------------------------------------------
------------------------------------------------------------
------------------------------------------------------------
------------------------------------------------------------
------------------------------------------------------------
------------------------------------------------------------
------------------------------------------------------------
------------------------------------------------------------
------------------------------------------------------------
------------------------------------------------------------
------------------------------------------------------------
------------------------------------------------------------
------------------------------------------------------------
------------------------------------------------------------
------------------------------------------------------------
------------------------------------------------------------
------------------------------------------------------------
--------------------------------------------------------MNDV
VAGWSLEVLTSSYQMNDDDGGGASTEANRPLIEYLHEHNRCRPRKTETFQIFAADVPHCP
DWIYPTDEG-VDRTYLGGTYLSYPDRH-----------------VLEDEMKAELFPDADS
YGQ-----RTMPRDWPYLAELSADVQERVLLDEVIGAMMGQEGRFLRFQQSDEVVEANEE
-GE-----EEYLS-TEPAFGFAADSVLGGKIDSSLENSLSRILPLCTHYVYVNQYVQSCL
N------HYECGVIARALCEAIGKLLEEYLAFVANLDYLSRGG------------EPSMD
---GSRLTMSMVHVHARPSIRTMAILAQVTSAVQGKKGGE----------------LLNA
LYN------------------------LVALNYSGDEKANELLQHLLTECAAP-------
----------YANMLRSWLKCGKV--HDPYGEFMIEVTNKTFR-----------------
---ENHVTIKLQGMEWTDWCREKEEHVLRSLHDSNED-------MLLPSGIDALGVDRSR
ATSHMSALHKAHSTGKFWRAIHCCRDGTAASVEE-------------------------R
RK-KKESSEEDAKVLLNPRKLSRFIDRAYHEASDTLLHMLLNEYGLLSSLRFMKKYFLLD
Q-GDFFVDFLDGTEDELHKE---LPNVLQGRVQNWLSTSIARTSE---------------
----------------------------------------SSHLASALRCTFQNKSLRDT
LDDLG-------RRNPRKSSHKKSGG---HRQKVLAGFEAIAFEFKSVPFPTSLVLSHSQ
LRIYQLIFRLIFFAKYVERQLVGMWSD------------------HQLLKAMTS-LRSAC
SPTFSLRRRMLHFIQNFVYYMKFDVIEP----------------------NWRELESKLN
ATKEYCSNKKSANNGKSNTM--------------PNGQFPRTVDDLLHEHNQFLLRISNQ
CLLPNYD---------------------LIERASKIMTTCLLFSTQIKRFMETTKVHELQ
EKTRLERSKLRYSEKKSK--N-----------GEQELEFR-----ANREKSTRRCSDRIL
RELSTETYRHMITRFDEVFSAHLAEFMKNLNSDFGQKSNA--------------------
-------------HLTNLSMQLDYNGFVTSSIHEKE------------------------
------------------------------------------------------------
------------------------------------------------------------
------------------------------------------------------------
------------------------------------------------------------
------------------------------------------------------------
------------------------------------------------------------
------------------------------------------------------------
------------------------------------------------------------
------------------------------------------------------------
------------------------------------------------------------
------------------------------------------------------------
------------------------------------------------------------
------------------------------------------------------------
-----------------------
>GCP2 Thalassiosira_miniscula
------------------------------------------------------------
------------------------------------------------------------
------------------------------------------------------------
------------------------------------------------------------
------------------------------------------------------------
------------------------------------------------------------
------------------------------------------------------------
------------------------------------------------------------
------------------------------------------------------------
------------------------------------------------------------
------------------------------------------------------------
------------------------------------------------------------
------------------------------------------------------------
------------------------------------------------------------
------------------------------------------------------------
------------------------------------------------------------
------------------------------------------------------------
------------------------------------------------------------
------------------------------------------------------------
------------------------------------------------------------
------------------------------------------------------------
------------------------------------------------------------
------------------------------------------------------------
-----------------------XTEDDRPLIEYLQEHNRCRPRKTETFQIFAADVPHCP
DWVYPTCEG-VDRMYLNGTYLSHPRRHYDIS-----------GSELEMEMFPDLMNEDPE
ERW-----KNRSQDLPRLAELSVDVQERVLLDEILGAMMGQEGRFLRYHPSEEEEAEPDE
EGE-----EYHLVMSEAGFGFASPSVLGGKIDSSLHNIVSRILPLCTHYVYVNQYXVIVP
QPLRMWSDYECGVIARSLCEAMSKLLEEYLAFVSNLDYQSRD---------SSS-TKNGN
-----ALAMSAVYVQAQPSIRTMAILSQVVATVQGKKGGE----------------LLNA
LHN------------------------LMTLNYSGDEKGNNLLQHLLTKCAAPXXXXXXX
XXXXDKVAAPYGYMLQSWLKRGKV--HDPYGEFMIEITDKSFR-----------------
---ENHVTIK-QGMEWTDWCSEREEHVLKSMHDLN-----DMDILPMGN---TLGVDRSR
ATSHMSALHKAHATGKYWRAIHCCHDGTATSPVN--------------------------
-KTDGESSVEEAKVLLNPLKLSRCINRAYHEASDTLLRMLMDEYGLLSSLRFMKKYFLLD
Q-GDFFVDFLDGAEGELHKE---LPHVLQGRVQNWLTTSIARTSESCQLASSLRCTFQNK
SLRDTLDDLGGVVIENRHPRRRVTRRVQNWLTTSIARTSESCQLASSLRCTFQNKSLRDT
LDDLG-------RRSHRKSSSSKKSN---TRQKVLAGFEAIAFEFKSVPFPTSIILSHSQ
LRIYQLIFRLIFFAKYVERQLVGMWSD------------------HQLLKAMMS-LRSAC
SPTFSLRRRMLHFIQ---------------------------------------------
------------------------------------------------------------
------------------------------------------------------------
------------------------------------------------------------
------------------------------------------------------------
------------------------------------------------------------
------------------------------------------------------------
------------------------------------------------------------
------------------------------------------------------------
------------------------------------------------------------
------------------------------------------------------------
------------------------------------------------------------
------------------------------------------------------------
------------------------------------------------------------
------------------------------------------------------------
------------------------------------------------------------
------------------------------------------------------------
------------------------------------------------------------
------------------------------------------------------------
-----------------------
>GCP2 Thalassiosira rotula CCMP3096
------------------------------------------------------------
------------------------------------------------------------
------------------------------------------------------------
------------------------------------------------------------
------------------------------------------------------------
--------------------------METKKYGDKYSALRAAAAAKQRKRGVVGSNANVS
KSSSSSSSSSSALSALPASLPASLPASLPASSASLPSTKSKVIVSKTSKTSKEKEDDVAN
YERLQALHLKRQKQQLRRESQKQQQQQPQQQQPQQERARREGNDTTSTVNANYYESQRAT
QTTSTLPPRRPPTSSTTNAVIQSSSISSISSSSFQQQQQQQQQQQQPARSNIHNSNQSNH
SNQSNTLVTPVRNPTPPTTQYNDVNKYSTPNSTAFGTTLGVEGGRSSRREYYEDYNYNYN
DDSVNDSHVNYSNAGSEVEQDGNKIKQDNNNNANKNPSPPPPKTPLSTMRDVMSS-----
-------------------------------------------------------ITRDR
SEIDGARRGHLFRGNDDNIQENKHVTKTTTAAVANSVPFSGEARAGHGAGPTSSEWEQKV
DVEGNYEMGASIDDENDVEIDPYEHRQFDSTSCLPYDSEIVLRFRNSQILTSLSIQPRAD
TNGTSSYSTNSNNNNNNESKSSRSRVCFVANEAHGKLGGIGQHGENRFV-----------
---------LVRDVVSAGNNQRNNNNNHNSTSLGRLPEEEEEEEGASSNDERNASFLCYG
DKVTLRSGIAKRVLGVQKEKTP---ANSSDDPTA------------AKLEVG--------
------------------------------------------------------------
------------------------------------------------------------
------------------------------------------------------------
------------------------------------------------------------
--------------------------------CFRREGRFPQANQWTVLRGGANAPVVQL
GSANAPASEGPTG--SRVPVYSGDPIALRNDWTGGLLSLGNECRPSGSTADVADGGMDDV
VAGWSLEVLTSSYQMNDDDGGGASTEGNRPLVEYLHEHNRCRPRKTETFQIFAADVPHCP
DWIYSTDEG-VDRTYLGGTYLSYPDRH-----------------VLQDEMKAELFPDADS
YER-----RTMPRDWPYLAELSSDVQERVLLDEVIGAMMGQEGRFLRFQRSD---EEGEE
-GE-----EEYVS-TEPAFGFAADSVLGGKIDSSLENTLSRILPLCTHYVYVNQYVQSCL
N------HYECGVIARALCEAIGKLLEEYLAFVANLDYLSRG-------------EPSMG
---GSTLTMSMVHVHARPSIRTMAILAQVTSAVQGKKGGE----------------LLNA
LYN------------------------LVALNYSGDEKANELLQHLLTECAAP-------
----------YANMLQSWLKCGKV--HDPYGEFMIEVTNKTFR-----------------
---ENHVTIKLQGMEWTDWCREKEEHVLRSLHDSNED-------MLLPSGIDALGVDRSR
ATSHMSALHKAHSTGKFWRAIHCCRDGTAASVEE-------------------------R
RK-KRESSEEDAKVLLNPRKLSRFIDRAYHEASDTLLHMLLNEYGLLSSLRFMKKYFLLD
Q-GDFFVDFLDGTEDELHKE---LPNVLQGRVQNWLSTSIARTSE---------------
----------------------------------------SSHLASALRCTFQNKSLRDT
LDDLG-------RRNPRKSSHKKGGG---HRQKVLAGFEAIAFEFKSVPFPTSLVLSHSQ
LRIYQLIFRLIFFAKYVERQLVGMWSD------------------HQLLKAMTS-LRSAC
SPTFSLRRRMLHFIQNFVYYMKFDVIEP----------------------NWRELESKLN
ATKEYCSNKQSTNNGKSNNM--------------PNGQFPRTVDDLLHEHNQFLLRISNQ
CLLPNYD---------------------LIERASKIMTTCLLFSTQIKRFMETTKVHELQ
EKTRLERSKLRYSEKKSK--N-----------GEQELEFR-----ANREESTRRCSDRIL
RELSTETYRHMITRFDEVFSAHLAEFMKNLNSDFGQKSNA--------------------
-------------HLTNLSMQLDYNGFVTSSIHEKEY-----------------------
------------------------------------------------------------
------------------------------------------------------------
------------------------------------------------------------
------------------------------------------------------------
------------------------------------------------------------
------------------------------------------------------------
------------------------------------------------------------
------------------------------------------------------------
------------------------------------------------------------
------------------------------------------------------------
------------------------------------------------------------
------------------------------------------------------------
------------------------------------------------------------
-----------------------
>GCP2 Thalassiosira rotula GSO102
------------------------------------------------------------
------------------------------------------------------------
------------------------------------------------------------
------------------------------------------------------------
------------------------------------------------------------
------------------------------------------------------------
------------------------------------------------------------
------------------------------------------------------------
------------------------------------------------------------
------------------------------------------------------------
------------------------------------------------------------
------------------------------------------------------------
------------------------------------------------------------
------------------------------------------------------------
------------------------------------------------------------
------------------------------------------------------------
------------------------------------------------------------
------------------------------------------------------------
------------------------------------------------------------
------------------------------------------------------------
------------------------------------------------------------
------------------------------------------------------------
------------------------------------------------------------
------------------------------------------------------------
------------------------------------------------------------
------------------------------------------------------------
------------------------------------------------------------
------------------------------------------------------------
------------------------------------------------------------
------------------------------------------------------------
------------------------------------------------------------
------------------------------------------------------------
------------------------------------------------------------
------------------------------------------------------------
------------------------------------------------------------
------------------------------------------------------------
------------------------------------------------------XLSHSQ
LRIYQLIFRLIFFAKYVERQLVGMWSD------------------HQLLKAMTS-LRSAC
SPTFSLRRRMLHFIQNFVYYMKFDVIEP----------------------NWRELESKLN
ATKEYCSNKQSTNNGKSNNM--------------PNGQFPRTVDDLLHEHNQFLLRISNQ
CLLPNYD---------------------LIERASKIMTTCLLFSTQIKRFMETTKVHELQ
EKTRLERSKLRYSEKKSK--N-----------GEQELEFR-----ANREESTRRCSDRIL
RELSTETYRHMITRFDEVFSAHLAEFMKNLNSDFGQKSNA--------------------
-------------HLTNLSMQLDYNGFVTSSIHEKEY-----------------------
------------------------------------------------------------
------------------------------------------------------------
------------------------------------------------------------
------------------------------------------------------------
------------------------------------------------------------
------------------------------------------------------------
------------------------------------------------------------
------------------------------------------------------------
------------------------------------------------------------
------------------------------------------------------------
------------------------------------------------------------
------------------------------------------------------------
------------------------------------------------------------
-----------------------
>GCP2 Thalassiosira weissflogii CCMP1010
------------------------------------------------------------
----------------------------------XMSSSDRFSKKFDGSVPKAALKARER
QRAARASSSASSAPKASSESSFATNSNTANASSSLAAVTSSSSIPATGENTALNSASTAR
PPTSTASESRSAAPPAGNSKSNAASSSSLRTSHANISGSTRTINHDGRKINLPSLSGDVG
SHRMRQQQQRHLNSQQLQQRQQQLHHQQSHQPSRRHIQNSSQPHSQNSHLKISQPEKSSS
HESNEDKRRRGGFSYPPPEIYEGASSNASKNSSAVTSNDLHELLDAEHRSHTAETNAANS
IMKGNRSVQMTEDEIHSHLPQSPDLKEPRQKRQETIQNHHHSPISPQRHRNGLHDQHHQQ
AESLPSPPPTPSNSNAQTSNRDTIRLMASQITPQIPSHHNTEESGDKFMSESLREAFNEA
EDVIARTMRDIPSSPPRAGQMGTEGAADDGHDSDYHDQNPVDTSEDLEFFDAPSFSEVQD
AMGNSKDLVHEVSTRNDKMEKKDHVQNSDNHDGISGSSKTVKRTLVNEKNETIDSGANFT
VSSSAAAYATTTSNPNGSNGIPTIPTYHGAVDLAPTSLPPRPSRPVPNSNAVQPRSNAKT
TAAAQPEQYNRVSNGKPTAPTSNPLLSTPANAKTTAAAQPEQYNRVSDGKPIAPTSNPLL
STPARRPGTEKSHSMASYTPDFRERTKGDYHSNVVYSTPTSTTFAPSGKPPLQDDDDNVN
GGDGNDPKTPLTTMRNLMSSISKDRSEIEGARRPLFVSDDVMEGKKNDRSMDVPKNNQVH
HNAENKGEDGEFSDEDDDDWDENELVDDEVNNAFFERREINSSCLRYGIGVVFRFRFTKA
LTSISLPPQGVTNATKECFIINEAFGQFGGGNNGENRFVISKDTTSATSTDPASQYVCYG
DVVVLRSDFSGRLLGVKKIDAETTTDGRER---------------PFNLEVG--------
------------------------------------------------------------
------------------------------------------------------------
------------------------------------------------------------
------------------------------------------------------------
--------------------------------CYRNLGRFPQADRWTILRGGANAPCVQL
GSDQQP-----AVDEQRIPVYYGDSIILRNYWTGGILSIG----------DALAFDASSR
FSGWSLNIITSSYQMNNG---TANTEDDIPIIEYMQRHNQCRPTRKETFQIVSPDAPLCP
DWVHPTGDG-LDRIYLNGTYLLQRDRH-----------------QLRSEMELNLFSEVRT
RSLSYDDDHCQDEHNQQLGLQRIDTQERILLDEIIGAMMGLEGHYFQLQSENEN------
-------------------DPPYFSFVGDEIDSSLASLVSRILPLCTNFVYVNRYVESTL
C------YYECGVIARILCESIGYILQEYLAFVSNLNYSLHEEHT---------------
--DGIKVSMSMIHVQIKPSIRTMSVLARIVNTVQGKKGGA----------------LLVS
LQN------------------------LMAKHYNGDEKGNEIILQLLNKCAAP-------
----------YARMMRSWMNGGRL--HDPCNEFMIEITSRAFR-----------------
---DSHVTIK-QGMEWIDWCKVQDENVLKSISISSID---------APKKRSIFGVERHR
STSSMSAVDKVHTTGKYWRTIHACNESAPFSAHS--------------------------
---DGNEECDDVKHLLNPLSLSRFIDHAYQKASDSLLDLLLNKYDVLSSLIFMKKYFLLD
Q-GDFFVDFLDAAEEELVQE---LPNVSQGRVQNWLASSVAKTIEVAPPRTN--------
-------------------------------SQENNTASHSSQLASSLRFNFKKKSLNEQ
LEDFH-----------RRGNGSKKRS---N-QRNLSGFEALELDFESVPFPTSLVLNVQQ
IRSYQFVFRQIFFAKYVERQLVHMWTD------------------HQLLKQMMVTIRREF
GPTLSLRRRMIHFIQNFVYYMKFDVIEP----------------------NWRAMESKLR
AAQDYCSNNDANNTSRES--------------------FPRTVDDMLMEHNQFLICIVTQ
CLLTNSD---------------------LIKTVTKLMTTCLLFTTEIKKFIASTKLHEYH
EITRVERSKLRHGKGSKY---------------ISGAEFR-----AKRDERIKRCSERIL
GELKTPTYQHMIRRFDEVFSTHLATFMKLLKEDHGSRSNA--------------------
-------------HLANLMMQLDYNYFVSSSISTKE------------------------
------------------------------------------------------------
------------------------------------------------------------
------------------------------------------------------------
------------------------------------------------------------
------------------------------------------------------------
------------------------------------------------------------
------------------------------------------------------------
------------------------------------------------------------
------------------------------------------------------------
------------------------------------------------------------
------------------------------------------------------------
------------------------------------------------------------
------------------------------------------------------------
-----------------------
>GCP2 Thalassiosira weissflogii CCMP1336
------------------------------------------------------------
------------------------------------------------------------
------------------------------------------------------------
------------------------------------------------------------
------------------------------------------------------------
--------RRGGFSYPPPEIYEGASSNASKNSSAVTSNDLHELLDAEHRSHTAETNAANS
IMKGNRSVQMTEDEIHSHLPQSPDLKEPRQKRQETIQNHHHSPISPQRHRNGLHDQHHQQ
AESLPSPPPTPSNSNAQTSNRDTIRLMASQITPQIPSHHNTEESGDKFMSESLREAFNEA
EDVIARTMRDIPSSPPRAGQMGTEGAADDGHDSDYHDQNPVDTSEDLEFFDAPSFSEVQD
AMGNSKDLVHEVSTRNDKMEKKDHVQNSDNHDGISGSSKTVKRTLVNEKNETIDSGANFT
VSSSAAAYATTTSNPNGSNGIPTIPTYHGAVDLAPTSLPPRPSRPVPNSNAVQPRSNAKT
TAAAQPEQYN----------------------------------RVSDGKPIAPTSNPLL
STPARRPGTEKSHSMASYTPDFRERTKGDYHSNVVYSTPTSTTFAPSGKPPLQDDDDNVN
GGDGNDPKTPLTTMRNLMSSISKDRSEIEGARRPLFVSDDVMEGKKNDRSMDVPKNNQVH
HNAENKGEDGEFSDEDDDDWDENELVDDEVNNAFFERREINSSCLRYGIGVVFRFRFTKA
LTSISLPPQGVTNATKECFIINEAFGQFGGGNNGENRFVISKDTTSATSTDPASQYVCYG
DVVVLRSDFSGRLLGVKKIDAETTTDGRER---------------PFNLEVG--------
------------------------------------------------------------
------------------------------------------------------------
------------------------------------------------------------
------------------------------------------------------------
--------------------------------CYRNLGRFPQADRWTILRGGANAPCVQL
GSDQQP-----AVDEQRIPVYYGDSIILRNYWTGGILSIG----------DALAFDASSR
FSGWSLNIITSSYQMNNG---TANTEDDIPIIEYMQRHNQCRPTRKETFQIVSPDAPLCP
DWVHPTGDG-LDRIYLNGTYLLQRDRH-----------------QLRSEMELNLFSEVRT
RSLSYDDDHCQDEHNQQLGLQRIDTQERILLDEIIGAMMGLEGHYFQLQSENEN------
-------------------DPPYFSFVGDEIDSSLASLVSRILPLCTNFVYVNRYVESTL
C------YYECGVIARILCESIGYILQEYLAFVSNLNYSLHEEHT---------------
--DGIEVSMSMIHVQIKPSIRTMSVLARIVNTVQGKKGGA----------------LLVS
LQN------------------------LMAKHYNGDEKGNEIILQLLNKCAAP-------
----------YARMMRSWMNGGRL--HDPCNEFMIEITSRAFR-----------------
---DSHVTIK-QGMEWIDWCKVQDENVLKSISISSID---------APKKRSIFGVERHR
STSSMSAVDKVHTTGKYWRTIHACNESAPFSAHS--------------------------
---DGNEECDDVKHLLNPLSLSRFIDHAYQKASDSLLDLLLNKYDVLSSLIFMKKYFLLD
Q-GDFFVDFLDAAEEELVQE---LPNVSQGRVQNWLASSVAKTIEVAPPRTN--------
-------------------------------SQENNTASHSSQLASSLRFNFKKKSLNEQ
LEDFH-----------RRGNGSKKRS---N-QRNLSGFEALELDFESVPFPTSLVLNVQQ
IRSYQFVFRQIFFAKYVERQLVHMWTD------------------HQLLKQMMVTIRREF
GPTLSLRRRMIHFIQNFVYYMKFDVIEP----------------------NWRAMESKLR
AAQDYCSNNDANNTSRES--------------------FPRTVDDMLMEHNQFLICIVTQ
CLLTNSD---------------------LIKTVTKLMTTCLLFTTEIKKFIASTKLHEYH
EITRVERSKLRHGKGSKY---------------ISGAEFR-----AKRDERIKRCSERIL
GELKTPTYQHMIRRFDEVFSTHLATFMKLLKEDHGSRSNA--------------------
-------------HLANLMMQLDYNYFVSSSISTKE------------------------
------------------------------------------------------------
------------------------------------------------------------
------------------------------------------------------------
------------------------------------------------------------
------------------------------------------------------------
------------------------------------------------------------
------------------------------------------------------------
------------------------------------------------------------
------------------------------------------------------------
------------------------------------------------------------
------------------------------------------------------------
------------------------------------------------------------
------------------------------------------------------------
-----------------------
>GCP2 Corethron_hystrix
------------------------------------------------------------
------------------------------------------------------------
------------------------------------------------------------
------------------------------------------------------------
------------------------------------------------------------
------------------------------------------------------------
------------------------------------------------------------
------------------------------------------------------------
------------------------------------------------------------
------------------------------------------------------------
------------------------------------------------------------
---------------------------------XRGSSRTGGTVSFLAIVHPQGGSNCGG
YDG----------------------PATSSGNVTSFAHTSLPDTELLEIIPASLGHAAGA
TVSSKLDISTPPRGNASASDEEDGITELLS---------SVLRYGDIIALRSSYAKNKCL
AARRARSGTGDNETS---------------------------ELGIGFYRARLGNEERWT
VLPPPERCRKRQRPVQ------------------------WHSDPAKLTPRYQGAPVRSG
DAIVLRNVSNGTLLGLPQDPFEAVEGHTMTSMH---------------------------
------------------------------------------------------------
------------------------------------------------------------
------------------------------------------------------------
------------------------------------------------------------
------------------------------------------------GAASLISASRVV
HRLSPSTKAGDVLED--------------------VERPPENRETFRLFGAGVPIYPSWT
VKRPYLRHGGGTFLDQSDR-----------------------------------------
----------------------------------EVTMLNHAQLDNEVVGKEKEEATFKL
PPLGSLSTQEQECAILDDLLWAMMGFEGNYIRISQSSYNN----------ETAAPHEMSF
VIRPDPPGYPCPD-------------------PLLIQLVYRILPSCSAATYLRRYCAS-R
SRYEFG--RVSHAFAAAISTILDSCVYTDVVSNLDRRLQE--------------------
----GSLSAQELWAEARDDARKLEILKSIAEEVEELSGGH----------------LLGV
LI---------------------------ASSGGGDSHMTEILDYLTSRASLP-------
----------YYEMLTTWIHGGEI--DDPHQEFMVFVERDVTKDLVG-------------
--------QRYDADYWGGRYRLQEDNRVPFFLKEY-------------------------
-------AQTILSVGKYLNVMRECGMSHTFDPIVDHVRPALSYGMG--------------
-----------------HVKLRDAIDSAFQFAASKLLDLLIRNEQLIDHLQIIKRYFLLD
Q-GDFFVQFLDLAGNELEQN---VSQLSEGRIQSLLSISIQAIHASSSSHLLSLDR----
-------------------------------------------HWDYILCDLIPYSLIEH
LDAVHSFSGGIS--AALPVTPSRS---LYGQQEGLKGIEAFALDYH-VEWPLSLILSKKS
IIKYQLIFRHLFYAKYVERRLFSTWLD------------------HQSFKELDLR--SVL
GATYCLRQRMLHFMQNFVYYMMFEVNEP----------------------LWHKLMEKL-
-------------------------------------AEVKTVDELMKCHDNFQDRVLNE
CLLSNRE---------------------LLNSLTKLMSTCLTFSEQMERFAKATKLEEEY
IQYATEERAKRSN--YGR--AQKKLN-----------QRLMIDK-ELRDQRVRDHTARMK
KEVLSDPYRRMINKFVEVFDSNLSKFMTQLLE----------------------------
-----DSRIQNHSHLTNLCTRLDYNGFVTR-----SMNER-KYNF---------------
------------------------------------------------------------
------------------------------------------------------------
------------------------------------------------------------
------------------------------------------------------------
------------------------------------------------------------
------------------------------------------------------------
------------------------------------------------------------
------------------------------------------------------------
------------------------------------------------------------
------------------------------------------------------------
------------------------------------------------------------
------------------------------------------------------------
------------------------------------------------------------
-----------------------
>GCP2 Skeletonema_costatum 
------------------------------------------------------------
------------------------------------------------------------
------------------------------------------------------------
------------------------------------------------------------
------------------------------------------------------------
------------------------------------------------------------
------------------------------------------------------------
------------------------------------------------------------
------------------------------------------------------------
------------------------------------------------------------
------------------------------------------------------------
------------------------------------------------------------
------------------------------------------------------------
------------------------------------------------------------
------------------------------------------------------------
------------------------------------------------------------
------------------------------------------------------------
------------------------------------------------------------
------------------------------------------------------------
------------------------------------------------------------
------------------------------------------------------------
------------------------------------------------------------
------------------------------------------------------------
------------------------------------------------------------
----------------XGSYLSEQGRH-----------------KLPLEMEQDLFPEPHP
AS------QSGGIXHQQLVEIPVDMQEQVLLDELVGAMMGLEGQFLRFHSMEIGETEEGE
-----------EYVEPAGFGFASFSYIGGNLDSSLQSILTRMLPLCSNYVHVNQYVSSCL
G------MYQCGIVTRTLCEAINKLLREYLEFVANLNYLLREA---------------GT
DD--KTISMSMVYVNSQPSIRTMAVLYQVVSTARGKKGGE----------------LLNA
LQN------------------------LMSLHYVGDAKGSEVMSFLLMECAAP-------
----------YARMMQSWLQRGKV--HDPYSEFMIEVTDKRFR-----------------
---ESQVTFQ-QRMEWTDWCRVQDEHVLDSLYDANDQ---------MSSTRNAMFGDESR
ATSNMSARDKAYTTGKYRRAIHFCDEGPISSSGQ--------------------------
ETKAEQTKEEEVNTLLNPLKLSRCIDHSYHDASDTLLHLLMGKYDILSSLRFMKKYFLLD
Q-GDFFVNFLDGVETELHKE---LPNVLQGRVQNWLTTTMARSMES--------------
----------------------------------NPQSSHSTQFASSLRCCFLDRNVRDT
LHDMG---------KGRKSSRSKKSS---R-AKVLAGFEAIAFEFKNVPFPASLVLSPVQ
LRSYQLLFRQIFFAKYVERQLVNMWSD------------------HQLLXQMTA-LRAAC
SPTFSLRRRMLHFIQNFVYYMKFEVIEP----------------------HWRELESKLN
ASKEYCLXRSKHDDSTEAN-------------------FPRTVDDLLNEHNQFLTRLFTQ
CLLSNYD---------------------LIERASKIMTTCLLFCTQIKFFMESTKVHETL
ENTRIERSMMRFGKKKKN--------------SDRETEFR-----AKREENIQRCSDRIL
KEYRTENYQHMIKKFDQVFTSHX-------------------------------------
------------------------------------------------------------
------------------------------------------------------------
------------------------------------------------------------
------------------------------------------------------------
------------------------------------------------------------
------------------------------------------------------------
------------------------------------------------------------
------------------------------------------------------------
------------------------------------------------------------
------------------------------------------------------------
------------------------------------------------------------
------------------------------------------------------------
------------------------------------------------------------
------------------------------------------------------------
-----------------------
>GCP2 Nitzschia_sp.
------------------------------------------------------------
------------------------------------------------------------
------------------------------------------------------------
------------------------------------------------------------
------------------------------------------------------------
------------------------------------------------------------
------------------------------------------------------------
------------------------------------------------------------
------------------------------------------------------------
------------------------------------------------------------
------------------------------------------------------------
------------------------------------------------------------
------------------------------------------------------------
------------------------------------------------------------
------------------------------------------------------------
------------------------------------------------------------
------------------------------------------------------------
------------------------------------------------------------
------------------------------------------------------------
------------------------------------------------------------
------------------------------------------------------------
------------------------------------------------------------
------------------------------------------------------------
------------------------------------------------------------
------------------------------------------------------------
------------------------------------------------------------
------------------------------------------------------------
------------------------------------------------------------
------------------------------------------------------------
------------------------------------------------------------
------------------------------------------------------------
------------XDEWMSMFRVRTEDIIS------------------------------D
MIPNETSANKVLLAGKYWNAIQACGVDVDSTQ---FITDHSSQH----------------
--------LATVNFKSDFSSVAGHIDNMYQNASDKLVSILIDKFRLKDALSIMKRYFLLD
Q-GDFLVNFLENAEDELRKP---MDDIQIGRVQYFLSLAVQQTEAQRDGDLEYSGLPYHS
DS-------------------------------------NKLLSPTYLRCKFSASSLLEV
LDSLYGGIADN--VVQATPSRRPYGT---ATGKGGTGFDLFCVDFTRIPFPLSLILS---
---HHXTVPTSFFVKHVERRLTAVWTDX-----------------QRFLXKLGS-LRAML
GNTXXLRQRMLHFVQNLMNYMTFEVVES----------------------NWLKMISSLD
RHSSEP--------------------------TASNGYRQQTVDDILQMHDEFLKSTLNS
CLLTSPV---------------------VIGSLSKVLHTCLLFTDQMKKFMTSTKIDDDS
SVLASHKRGIVQRNLNEKGIS---KLAAEKQLHETIXALR-----DEREDVHQRQTRRVR
XEICSEAYKRMIQRFEEVFTADLAMFMVHLN----SRTTS--------------------
------------STVANLGIRXDYNGFVGKSXSKSKNXRXR-------------------
------------------------------------------------------------
------------------------------------------------------------
------------------------------------------------------------
------------------------------------------------------------
------------------------------------------------------------
------------------------------------------------------------
------------------------------------------------------------
------------------------------------------------------------
------------------------------------------------------------
------------------------------------------------------------
------------------------------------------------------------
------------------------------------------------------------
------------------------------------------------------------
-----------------------
>GCP2 Leptocylindrus_danicus_var._danicus
------------------------------------------------------------
------------------------------------------------------------
------------------------------------------------------------
------------------------------------------------------------
------------------------------------------------------------
------------------------------------------------------------
------------------------------------------------------------
------------------------------------------------------------
------------------------------------------------------------
------------------------------------------------------------
------------------------------------MSTRFSTPDKENAATEDSTTPQNE
ESSMDPMSKLRHLLSSMNNPSNEQQQPVTTDHHELNSSKNAVTVENQGAPDHILDATCLW
YNKEYLLRSMATGRT--------ISIAEDDDVAADESRIVFHGEVEGLGLGKEKESLIIT
TGNPIMDHNHHHHGSTSTSDAQNVNEEQAANETQVCQYNSILKYGDTISIRSRAANDQAL
SVRKQKQSPQN--------------------------------YEVGFYRTWLSQSEKFI
ILPSR-----------------------------------MDGTCTVEQLIALRIPVRAG
DEVLLLSVSTSGLLECVKRLKSNSTDTNNQHSK---------------------------
------------------------------------------------------------
------------------------------------------------------------
------------------------------------------------------------
------------------------------------------------------------
------------------------------------------------VVKNSLNIFPRV
S-----FGAGENGQMQMMS---------------MASGKPGSNQTWQIMPAGLPLLPPWN
YNDERPYLSFDFLLDANREARKVEGS----------------------------------
---------------------------TEGNDVADLEKILXNEMLDALMGFEG--SLIRC
VSSSSSSSSTSCSKREKSPIQSAIVASNRIPQHCGINFIG-------------PEHNLRF
EISTDVGKNGNFA----------------ASSVALLNLVQRMLPLCSNFVGVEAFISSRI
TRYEYG--LVAHAFASAVDALVK--EYLVLVAQLEALMSD--------------------
----NRLSLQKLWCFVQPSIRTFAVLANMIDKTRCLKGGA----------------LLNI
ID--------------------------DALCCTADEKSCEILNFLLQSASVP-------
----------YFEMLTSWVWTGEL--HDVSEEFMVDATTHRYTAAAGIVAN------DIF
DYN-SDTTTNVNLNYWDDRYTIRPQHVLHILSKQE-------------------------
--------LQILTIGKYLNVIRECRKAIINPLLLSQHDDAKNSSEVSASSSFIRLEFG--
-----------------VLAIQSQIDAAFEFAASTLLTLVMKEHMLLDRLRSMKKYFLLD
Q-GDFFVQFLDVAESELIQD---LENISRDRIQSLLAMSIQTNVPDP-------------
-------------------------------------------FRDDLICDFAPLSLVDH
LDSMYSWSGGLG--TKEPKTPSRH---TYGSKQSLTGIEAFMLDYK-VEWPLSLVISRKA
IINYQLLFRHLFFCKHVERRLFSTWLD------------------HQTIKELKLR--GEL
GKTYCLRQRMLHFLQNFVYYMMFEVIEP----------------------RWQEMEKRF-
-------------------------------------GDAKTIDDVLGVHEDFQNAILKE
CLLTSQD---------------------LLKILAKLMSTCLLFSEQMRRFFEATNIDEEY
EQSAINERLRR----FNLGKPQR-------------LAKLKSAQ-AERRQQVKTRTERLR
VELNSSAYRRMLNKFEQVFDSLLGEFMSQLLS----------------------------
-----DANAHYHSHLSSLGTRLDYNGYVG------SMIGGI-------------------
------------------------------------------------------------
------------------------------------------------------------
------------------------------------------------------------
------------------------------------------------------------
------------------------------------------------------------
------------------------------------------------------------
------------------------------------------------------------
------------------------------------------------------------
------------------------------------------------------------
------------------------------------------------------------
------------------------------------------------------------
------------------------------------------------------------
------------------------------------------------------------
-----------------------
>GCP2 Skeletonema_grethea
------------------------------------------------------------
------------------------------------------------------------
------------------------------------------------------------
------------------------------------------------------------
------------------------------------------------------------
------------------------------------------------------------
------------------------------------------------------------
------------------------------------------------------------
------------------------------------------------------------
------------------------------------------------------------
------------------------------------------------------------
------------------------------------------------------------
------------------------------------------------------------
------------------------------------------------------------
------------------------------------------------------------
------------------------------------------------------------
------------------------------------------------------------
------------------------------------------------------------
------------------------------------------------------------
------------------------------------------------------------
------------------------------------------------------------
------------------------------------------------------------
------------------------------------------------------------
------------------------------------------------------------
------------------------------------------------------------
------------------------------------------------------------
-------------------------XVSEEDEGGQNVADRVLGCEGYNFSTLKDEVGFG-
------------------------------------------------------------
----DEFQCVSTLHDIVS------------------------------------------
------------------------------------------------------------
------------------------------------------------------------
------------------------------------------------------------
------------------------------------------------------------
--------------------------QASERIHSHILDSLQHKHHLMRHLHALKQFLFLG
Q-GDFVSSFVESLDAEFRG-----RTSTAGIYNHTLASLLEGSLRTTN------------
----------------------------------------ARYLPNYVLR--NLRLMIDE
RDSDRYWMGQPPKTKSDEMTPWIDNE-----ALIQDPWDYVCIDYH-IDSPLDAVVHDSA
MGTYHHVFLFLFRLKRVEWMLNNSWRQSTALNHSILVETKAGGADAPAVSEAAEHSSYLL
RRISSTRQTMLHFISNLQNYLMFEVLEG----------------------GWEGLERSMK
--------------------------------------KAKSLDDVIVAHNSYLGEIVEK
SLLGDKG--DGESP-------------TLETLVQKLLSIALKFGKFQDHIFTNSLAGLDK
AARIRKEVEERAEKGEWGR--------TTLDTDEGKVFFY------LADAKLFEFVERTA
NDFEKVFSNLLKMMSKQVDQVDWTSSLDEDQEETIAVAKT--------------------
-----------HDALPFLLFRLDFSGYYARQAREKRKQVKMQHG----------------
------------------------------------------------------------
------------------------------------------------------------
------------------------------------------------------------
------------------------------------------------------------
------------------------------------------------------------
------------------------------------------------------------
------------------------------------------------------------
------------------------------------------------------------
------------------------------------------------------------
------------------------------------------------------------
------------------------------------------------------------
------------------------------------------------------------
------------------------------------------------------------
-----------------------
>GCP2 Dactyliosolen_fragilissimus
------------------------------------------------------------
------------------------------------------------------------
------------------------------------------------------------
------------------------------------------------------------
------------------------------------------------------------
------------------------------------------------------------
------------------------------------------------------------
------------------------------------------------------------
------------------------------------------------------------
------------------------------------------------------------
------------------------------------------------------------
------------------------------------------------------------
------------------------------------------------------------
------------------------------------------------------------
------------------------------------------------------------
------------------------------------------------------------
------------------------------------------------------------
------------------------------------------------------------
------------------------------------------------------------
------------------------------------------------------------
------------------------------------------------------------
------------------------------------------------------------
------------------------------------------------------------
------------------------------------------------------------
------KSYFSNSQLGYQN-----------------------------------------
----------------------VSVQEKVIINEIIGCMMGLEGKYIRV----VKIQNGKI
ISCSHDDMLTN----EIQYELAQFSVVGGDLHSNLSNMLNLFLESFAAYANVNSFVSSRL
LM------YDYGQITQALCNAIDEILQEYLNFVTLLDDMYRNNGNELTLS----------
----------SLYSLFESSAKTLKILHTTVKICKTLKGG----------------ALLNA
LHS------------------------LLESEFVGDRKGQYVTTRLLDKASTP-------
----------YMRMLNDWLSFGIL--QDPYNEFMIFQNFHG--------------AQDVE
KRTFLNFSKIDWNEWYQIRNEHVFDALLHSKSNGYSKY----------------VNGSLA
KKLNRTNVDTILATGKYWNALWICEKHGPWKLPTTFNEMSGRLLSNR-------------
--NEVAGTFVSYFSTMDSGKVVREINDKFKASSNIFLGVLMRDYNLLYNLRYLKRYFLLD
Q-GDFFVHFLDMSEDELLQE---LTEVSRSRVHSWMTTSMQLSNANGMHTDGDSDNFKEI
RPTDLDACNNNGCES-------------------------FFSIGSHLKCDFATQSLVDH
LDILHSNSGGIGIQNPKTPSRQVYG----GADKGLTGVEAFMLDFDFIPFPLSLVISRQC
ISSYQILFRHIFFAKHVERRLFGTWLD------------------HQMIKEYQV-LRLEL
GPTFCLRQRMLHFMQNFVYYMMSEVIE----------------------PNWLKMEAQIL
QRYDGFLAVDDREWCYQDEKYF----------------NDLSADEILAIHSDFVRKTLKE
CLLTNHK---------------------LIRALTKLMTTCLLFCDQMKLFIESTLVESEQ
QKMAAEERQRRQRSMFDNGEC--SSRIAKQRVQSSRIRAK-----ADRQKRKEKQIDRLK
RELKTKSYIHMISRFEEVFSSHLSEFMSQLL----SDTDG--------------------
---------RYHSHLKNLCTRLDYNGFVS-------------------------------
------------------------------------------------------------
------------------------------------------------------------
------------------------------------------------------------
------------------------------------------------------------
------------------------------------------------------------
------------------------------------------------------------
------------------------------------------------------------
------------------------------------------------------------
------------------------------------------------------------
------------------------------------------------------------
------------------------------------------------------------
------------------------------------------------------------
------------------------------------------------------------
-----------------------
>GCP2 Skeletonema_japonicum
------------------------------------------------------------
------------------------------------------------------------
------------------------------------------------------------
------------------------------------------------------------
------------------------------------------------------------
------------------------------------------------------------
------------------------------------------------------------
------------------------------------------------------------
------------------------------------------------------------
------------------------------------------------------------
------------------------------------------------------------
------------------------------------------------------------
------------------------------------------------------------
------------------------------------------------------------
------------------------------------------------------------
------------------------------------------------------------
------------------------------------------------------------
------------------------------------------------------------
------------------------------------------------------------
------------------------------------------------------------
------------------------------------------------------------
------------------------------------------------------------
------------------------------------------------------------
------------------------------------------------------------
--------X-MDRLFFSGSYLSEQGRH-----------------TLPLEMEQEIFPESHP
AS------QQGGITHQQLVELPVDMQEKVLLDELVGAMMGLEGQFLRFHSMEIGETDEGE
-----------EYVEPAGFGFASMSYVGGNLDSSLQNILTRMLPLCSNYVHVNQFVSSCL
G------IYECGIVTRTLCEAINKLLQEYLAFVANLNYLLRES---------------DT
ND-GKSISMSMVYVNSQPSIRTLAVLYQVVSTARGKKGGE----------------LLNA
LQN------------------------LMSMHYMGDAKGNEVMSFLLMECAAP-------
----------YARMMQSWLQRGKI--HDPYNEFMIEVTDKRFR-----------------
---ESQATFQ-QRMEWTDWCRVQEEHVLDCLYDVNDQ---------MSSTRNAMFGDESR
ATSNMSARDKAYTTGKYRRAIHFCVEGTIPSHSQ--------------------------
KAKTEQTKEEEVNTLLNPLQLSRCIDRSYHDASDTMLHLLMGKYDILSSLRFMKKYFLLD
Q-GDFFVNFLDGVETELHKE---LPNVLQGRVQNWLTTTMARSLES--------------
----------------------------------IPQSSHSSQFASSLRCCFLDKNVRDT
LHDMG---------KGRKSSRSKKSS---R-AKVLAGFEAIAFEFKNVPFPASLVLSPVQ
LRSYQLLFRQIFFAKYVERQLVNMWSD------------------HQLLKQMTS-LRAAC
SPTFSLRRRMLHFIQNFVYYMKFEVIEP----------------------HWRELESKLN
ASKDYCLNRSRHSNSTEAN-------------------FPRTVDDLLNEHNQFLTRLFTQ
CLLSNYD---------------------LIERASKIMTTCLLFCTQIKFFMESTKVHETL
ENTRIERSMMRFGKKKKN--------------TDLEADFR-----AKREENIQRCSDRIL
QEYRTENYQHMIKKFDQVFTSHLAEFMKNLNSDFGQRSNS--------------------
-------------HLTNLFMQLDYNGFVSSSLYTD-------------------------
------------------------------------------------------------
------------------------------------------------------------
------------------------------------------------------------
------------------------------------------------------------
------------------------------------------------------------
------------------------------------------------------------
------------------------------------------------------------
------------------------------------------------------------
------------------------------------------------------------
------------------------------------------------------------
------------------------------------------------------------
------------------------------------------------------------
------------------------------------------------------------
-----------------------
>GCP2 Proboscia_inermis
------------------------------------------------------------
------------------------------------------------------------
------------------------------------------------------------
------------------------------------------------------------
------------------------------------------------------------
------------------------------------------------------------
------------------------------------------------------------
------------------------------------------------------------
------------------------------------------------------------
------------------------------------------------------------
------------------------------------------------------------
------------------------------------------------------------
------------------------------------------------------------
------------------------------------------------------------
------------------------------------------------------------
------------------------------------------------------------
------------------------------------------------------------
------------------------------------------------------------
------------------------------------------------------------
------------------------------------------------------------
------------------------------------------------------------
------------------------------------------------------------
------------------------------------------------------------
------------------------------------------------------------
------------------------------------------------------------
------------------------------------------------------------
------------------------------------------------------------
------------------------------------------------------------
------------------------------------------------------------
------------------------------------------------------------
------------------------------------------------------------
------------------------------------------------------------
------------------------------------------------------------
------------------------------------------------------------
------------------------------------------------------------
------------------------------------------------------------
---------XMIDSNDEPKTPSRH---AYGKQNQLTGLETLMFSYQ-VHWPLSLILPRKA
MTNYQLLFRHLFFAKHVERRLFATWLD------------------FQMIKGLDLKRCSSL
KETFCLRQRMMHFLQNLVYYMMFEVIQP----------------------HWDKLERNL-
-------------------------------------KEVKTIDEVTKVHFDFQLEVLKE
CLLTNRE---------------------LLKILTKLMTTCVLFSDQMKRFFQKTKIEEDF
DDISLKERLERTTSPINQSKHRKNKNTTARSSSNTKISIMSLKR-AERRKNIQLLSQKMR
NELESDAYRRMIKRISQVFDSKLAEFMTRLMGTTGNYDDHTNN-----------------
-----SASSQYHSHLANLYMRLDYNGFIVHSSSPNSLVEGRRIGLESRFS----------
------------------------------------------------------------
------------------------------------------------------------
------------------------------------------------------------
------------------------------------------------------------
------------------------------------------------------------
------------------------------------------------------------
------------------------------------------------------------
------------------------------------------------------------
------------------------------------------------------------
------------------------------------------------------------
------------------------------------------------------------
------------------------------------------------------------
------------------------------------------------------------
-----------------------
>GCP2 Cyclotella_meneghiniana
------------------------------------------------------------
------------------------------------------------------------
------------------------------------------------------------
------------------------------------------------------------
------------------------------------------------------------
------------------------------------------------------------
---------------------------------------------------XKAAMEARL
RQQRTPRPSTLSTANTKSDARERETYASSRPTSASTNAADTATFNVSEVQKEIDAVVDRS
TNWASHASETAPAVALPPRPRRVVDAATKLANTPAVATASYTNAPRANSVASITAAQHQN
ATPASTPTTSVNNLTNTPARTSSETPSRPAAYLTPNAAYNALPNRQDLDNNDYNSSSDHG
DNNSADEPKTPSTLMRSIKRSMSKDRNDMEKRALFDANENRQYNNGNSNHN---------
------------------------------------------------------------
---------------------------------------------------------DEY
EGEENTEMEEVDDDDEDDVPNDAFHRREFNSSSLLYGSEIIIRFPTRTALTSLAVQPADT
NDTTQEVVPMDAAKTTER------RVCLVANETHGCFG----------------------
---------------------------TEENRFVILSDKKRGDDYDDNEDESTYPYVCYG
DVITLRSTMLERVLGIQKVEVLDEESGGTLVT----------------AKVG--------
------------------------------------------------------------
------------------------------------------------------------
------------------------------------------------------------
------------------------------------------------------------
--------------------------------CFRRHGKFPPADRWVILRGGPDAGLVEL
G------PDLPRDNHGNVPVYSGDSIVLRNDFTGGVLSLG------DVVEDLPHVTPVND
IVGWSLNLITSSYQMHDG---VASTEDDVELIDFLHRHNQCKPGKKETFQILTADVPSCP
DWVYPIDER-KDRCFLDGSYLSNPNRH-----------------DYDAFLEDEMWRDTSS
LPE-----LKGSGTTQRLASLPVNAQEAILLDEVIGAMMGLEGQFIRYYSGHTESNDDDG
--------------TQPGFVFAPLAYTGGKVDTTLEEIVSRILPLCSNYVSVNNYVQSCL
C------HYECGIMTRALCEAMGKLLQEHLDFVLSLNQQLQEG----------------T
KNDGKPLSMTMVHALTRPADRTMSTLYQVVYAVQGKKGGD----------------LLNS
LQK------------------------LCKYNYSGDSKFNEVLNHLLSVCAVH-------
----------YARMLKSWMNAGKL--HDPYREFMIEVTNRKFQ-----------------
----SNSVVVKEGIEFENWCRVNDIHVFTNFDNSREL---------DMTNMTTFGVDRHR
STSHMSTLDKVHTTGKYRRAIHFCHEGIPVVTPE--------------------------
---TESSSEEDARVLLNPLKLSRSIDASYHSASDELLKLMLEKYDLLSSLQLMKKYFLLD
Q-GDFFVEFLDIADDQLARN---VSTVSRGQVQDAVETSIGRTSDFILQSSSS-------
------------------------------DLNHMSSLPQATQLASALSCGFKQQSLVEE
LDDLH----------RQTHGKLSKGK---TRQKELNGYEALQLELKRIPFPTSLVLAHSP
MRIYQFLFRQIFFAKYVERQLVNLWSD------------------HQLMKQMSA-LK-EM
KKTFCLRRRMIHFIQNFVYYIKFDVVEP----------------------NWRELESKLI
AAKQHCTKSQASSQLGG--------------------SFPRTVDDLLAEHNQFLINVINQ
CLLTNSD---------------------LIRASLKIMTACLLFTDQMRLFMATTKIADHH
EVTRSEGTKMRHSGLAKQKID-----------NARKSQFR-----EQRQERTRRCSDRIT
REARTETFEHMVQKFDMVFSAHLSDFMMALKYDCGNRSSG--------------------
-------------HYTNLFMQLDYNEFVSSSLRKGK------------------------
------------------------------------------------------------
------------------------------------------------------------
------------------------------------------------------------
------------------------------------------------------------
------------------------------------------------------------
------------------------------------------------------------
------------------------------------------------------------
------------------------------------------------------------
------------------------------------------------------------
------------------------------------------------------------
------------------------------------------------------------
------------------------------------------------------------
------------------------------------------------------------
-----------------------
>GCP2 Detonula_confervacea
------------------------------------------------------------
------------------------------------------------------------
------------------------------------------------------------
------------------------------------------------------------
------------------------------------------------------------
------------------------------------------------------------
------------------------------------------------------------
------------------AHSYFGGVGRHGENRFVIVKATNCGDNDNTNNNSSYDDGDDN
NNDTKVVCYGDKVTLRSGTMKRVLGVQKKEQIVDSSSGGGHDGGNDDTTRNVMYKLEVGC
FRREGRFPTGXYMDGTTDDNHHHTHNDSPPPPKDAVIDHNAKPSVFDTQDRSEIQGARRR
TPLFATDDNDNWGNRGGNTVGGEQLDNGNHMEXTAAQTMRSIDTASIAINTIMTI-----
-------------------------------------------------------IKVST
SNMNDX----------------------------------------------------IE
ESFVHDEELAATATNNDDDLYQQRQFHTSSSSCLAYGSEIVLRFRNPNVLGSFLPGPRGG
T--------ANGSDTNSGGVAVAAESXFMANEAHSYFAGVRRHGENNFI-----------
---------IVK------------------ANSGGANNNSSYDDENNNNGESIRKVVCYG
DKVTLRSGTMKRVLGVQKKEQIVESSHSNGQGGANGGNDDTTRNVMYKLEVG--------
------------------------------------------------------------
------------------------------------------------------------
------------------------------------------------------------
------------------------------------------------------------
--------------------------------CFRREGRFPTGNTWTVLRGGSRASIVQL
GNSLNLPTCAKREPKERIPVYSGDPIVLRNEWTGGLLSLGNEYELPTP----NTDDDDVV
VPGWSLNILTSTYQMSNDN-SGASTIDNQPLIEYLHQHQKCHPTKLETFQIIKADVPHCP
SWVYHTGEEENDRIYLGGGYLNYPGRHSLTGNDEEEEDEDGVGDELEWKMFPEMN--DPD
HQK-----KKVPQDLPCLAMLSVDVQEKVLLDEVIGAMMGQEGQFLQYQLAQEVLVEDDS
QDED---GEERYVMTEPGFTLAPSSILGGKIDSSLEHLLSRMLPLCTNYAHVNQYVQTCL
N------HYECGVIARTLCEAMSGLLEEYLGFVANLDYLSREGEPLLSTATATA-TDNND
NGPRQQLTMSMVHVHARPSIRTMAILSQVVSTVHGKKGGE----------------LLNS
LHS------------------------LMTLNYSGDEKGNALLQLLLTKCASP-------
----------YANMLSSWLKRGKV--HDPYGEFMIEITNKSFNHTVPKNNN---------
-SHKQHQRQQ-QGMEWTDWCREKEEHVLYSVHDSNEDIIVSMSMMGGGNNNAALGVDRSR
ATSHMSALHKAHATGKYWRAIHCCRDGGAASSLTTTQQQQ-------------------R
RKKDTESKENEANTLLNPLKLSRSINQAYHDASDTLLRILFHEYDLLSSLRFMKKYFLLD
Q-GDFFVDFLDKAEDELHKE---LPDVLQGRVQNWLSASIARTSQ---------------
-------------------------------------DETSSHLASALRCNFQNKSLRDT
LDDISK------RRNHRKSS---KKN---TRQKVLAGFEAIAFEFKAVPFPTSIVLSYEQ
LRIYTLIFRLIFFAKYVERQLVSMWSD------------------HQLLKAMTS-LRSAC
SPTFSLRRRMLHFIQNFVYYMEFDVIEP----------------------NWRELERKLS
ATKEYCCSNNNKSNTNNNDNTNKSNN--------NGQSFPRTVDDVLHEHNQFLLRISNQ
CLLPNYD---------------------LIERASKIMTTCLLFSSQIKRFMETTKVHELH
EKTRHERSKLRYAVKRSKKNN-----------VDQEKNFR-----ADREERTQRCSDRIH
RELCTETYRHMIKRFEEVFSAHLAEFMKNLNSDYGQKSNA--------------------
-------------HLTNLSMQLDYNGFVSSSVQHAKE-----------------------
------------------------------------------------------------
------------------------------------------------------------
------------------------------------------------------------
------------------------------------------------------------
------------------------------------------------------------
------------------------------------------------------------
------------------------------------------------------------
------------------------------------------------------------
------------------------------------------------------------
------------------------------------------------------------
------------------------------------------------------------
------------------------------------------------------------
------------------------------------------------------------
-----------------------
>GCP2 Aulacoseira islandica 
------------------------------------------------------------
------------------------------------------------------------
------------------------------------------------------------
------------------------------------------------------------
------------------------------------------------------------
------------------------------------------------------------
------------------------------------------------------------
------------------------------------------------------------
------------------------------------------------------------
------------------------------------------------------------
------------------------------------------------------------
------------------------------------------------------------
------------------------------------------------------------
------------------------------------------------------------
------------------------------------------------------------
------------------------------------------------------------
------------------------------------------------------------
------------------------------------------------------------
------------------------------------------------------------
------------------------------------------------------------
------------------------------------------------------------
------------------------------------------------------------
------------------------------------------------------------
------------------------------------------------------------
------------------------------------------------------------
------------------------------------------------------------
---------------------------YMLLNKQHIASSHGIHNSSLVVVYVKTILSSAH
DS------------APTNPAVVQTSTYEKVNSARIVRYG---------------------
----------DIIALHSPLARNRALGVRQVEMNQGGTTGS--------------SKKVQE
LG--------------------------FYRSVLGDKEKWLVLSSLQTIRIGTN------
------------------------------------------------------------
-------VRDLESILYNETALCCMDHPVRS------------------------------
--NGNPITLLNIATGGILSLRQVDKDGSSS------------------------------
-----------LTMVTNGDGLHNVFSSGTDDCWILKQVGAPSCPRWNGQRLFLLERYLLH
S-DRHVVAERSSAYPNLSSDDE-CIGDLSVHVQEKLFLKELLGAMMG-------------
------------------------------------------MEGRHIKFSFQPQKLCLP
LG---------------------------------NFLDYEFMLSMPAQKTIDPSLMHLV
QQMLPLCTDYACVNEFVGTRQSTFEYG----------------LVAQALASAVTTLIQEY
LAFVCQMEQLLYQSNSLTISKLWSFVQP-----------------------SISVLRTLR
RITG-------------------------------------TARYHKGGHLLTQVQNLVS
YELDGDE-------------------RARDIATRVMEEACKPYMGMLSSWISKGKVYDPF
HEFMVENKYPFELRRSTIHPS------------------------RKGALTSLNSSVWED
CFCLRGQHIYLINDDAAEKVLTTGKYLNVI------------------------------
------------------------------------------------------------
------------------------------------------------------------
------------------------------------------------------------
------------------------------------------------------------
------------------------------------------------------------
------------------------------------------------------------
------------------------------------------------------------
------------------------------------------------------------
------------------------------------------------------------
------------------------------------------------------------
------------------------------------------------------------
------------------------------------------------------------
------------------------------------------------------------
------------------------------------------------------------
-----------------------
>GCP2 Aulacoseira_subarctica
------------------------------------------------------------
------------------------------------------------------------
------------------------------------------------------------
------------------------------------------------------------
------------------------------------------------------------
------------------------------------------------------------
------------------------------------------------------------
------------------------------------------------------------
------------------------------------------------------------
------------------------------------------------------------
------------------------------------------------------------
------------------------------------------------------------
------------------------------------------------------------
------------------------------------------------------------
------------------------------------------------------------
------------------------------------------------------------
------------------------------------------------------------
------------------------------------------------------------
------------------------------------------------------------
------------------------------------------------------------
------------------------------------------------------------
------------------------------------------------------------
------------------------------------------------------------
------------------------------------------------------------
------------------------------------------------------------
------------------------------------------------------------
------------------------------------------------------------
------------------------------------------------------------
-------------------------------MARYYKGGH----------------LLTQ
VN------------------------ILIANELDGDERAREIARCVIEEACKP-------
----------YMDMLGSWISTGRV--YDPYSEFMVENKYPFEVRRHAFEPS---------
---QEVPLTSLNSPIWEDCFCLRRRHIYLINDDTA-------------------------
--------EKVLTTGKYLNVIRACSVADSVNP--ENRILEIDGARG--------------
-----------------CIVLTEQICHAFDSSAALVLNLILTDYHFVDNLRFVKKYFLIE
Q-GDFFVQFLDMAEKELLSA---VTNVSKARIQSLLLMSIQSGSNNLEGNSK--------
-----------------------------------------TAFLDELVCEFARDHLIDR
LDAIHRSSGGIMG-GLQQKTPSRNRTFPLGHSGELKGIETLTLDCT-IEWPLSLILSRQA
MELYKLLFRHIFFCKYVERRLFGTWLD------------------HQILKEFEIR--SLL
GETYCLRQRMLHLMQNLVYYMMFEVIEP----------------------QWHKLMDGI-
-------------------------------------ANVRTVDDLVKVHSNFQATVSQE
CLLTNIT---------------------LLRILAKLMTTCLSFTDHIRLFMRKTGIEEEL
ASAATEYRLNRW------------------------------------------------
------------------------------------------------------------
------------------------------------------------------------
------------------------------------------------------------
------------------------------------------------------------
------------------------------------------------------------
------------------------------------------------------------
------------------------------------------------------------
------------------------------------------------------------
------------------------------------------------------------
------------------------------------------------------------
------------------------------------------------------------
------------------------------------------------------------
------------------------------------------------------------
------------------------------------------------------------
------------------------------------------------------------
-----------------------
>GCP2 Amphiprora_paludosa
------------------------------------------------------------
------------------------------------------------------------
------------------------------------------------------------
------------------------------------------------------------
------------------------------------------------------------
------------------------------------------------------------
------------------------------------------------------------
------------------------------------------------------------
------------------------------------------------------------
------------------------------------------------------------
------------------------------------------------------------
------------------------------------------------------------
------------------------------------------------------------
------------------------------------------------------------
------------------------------------------------------------
------------------------------------------------------------
------------------------------------------------------------
------------------------------------------------------------
------------------------------------------------------------
------------------------------------------------------------
------------------------------------------------------------
------------------------------------------------------------
------------------------------------------------------------
------------------------------------------------------------
------------------------------------------------------------
------------------------------------------------------------
------------------------------------------------------------
------------------------------------------------------------
------------------------------------------------------------
------------------------------------------------------------
-----------------------------XREFMIQYH----------------------
-----------EEAEWEGRYTLDHDNTLE------------------------------H
FFPTAMEAKRVLMAGKYWDAIHSCQGSTTVDT----IPASPSST----------------
---------MVLEYRANGAQVASSIQKLYKSSSQTLVRLLMDECDLVGTLRLMKRYFLLD
Q-GDFFLNFLDAAEDELSRD---PAKLRQFRVQHLLQVSVQITENQRE-------APQDD
GS-------------------------------------GLRISTADLTCRFAADSLVDQ
L------TNGGGAKDSITPQRLMYTG----QDPIRTGVDLFLLEFSEVPFPLSLVLSESS
LSSYRLLFRHLFFAKHVERKLVMVWQD------------------HLATKEFAA-VRGAM
GPTYLLRQRMLHCVQNLIYYMMFEVIEP----------------------NWMQMMTKMA
NETG---------------------------------AR--TVDEFIDFHNAFLEQTLAA
CLLTDRD---------------------YVLAFTRVMQTCLLFSKQMETFIKKVRLHQDR
HQVALENRDRVQKSLLARGSG----LMDDTSIGRINREEQ-----AEKQQRIKEQGRRLE
REVSSPEFRRMISHYETTFAKHLRAFMKIVTKS--DDRYH--------------------
------------TQKLNLCVRLDFNGFVTHSMGLR-------------------------
------------------------------------------------------------
------------------------------------------------------------
------------------------------------------------------------
------------------------------------------------------------
------------------------------------------------------------
------------------------------------------------------------
------------------------------------------------------------
------------------------------------------------------------
------------------------------------------------------------
------------------------------------------------------------
------------------------------------------------------------
------------------------------------------------------------
------------------------------------------------------------
-----------------------
>GCP2 Thalassiosira_punctigera
------------------------------------------------------------
------------------------------------------------------------
------------------------------------------------------------
------------------------------------------------------------
------------------------------------------------------------
--------------XNNTAERSNLGANMDKKYGDKYGALRAAAAAKQRKRNS-GSGSSSH
PSTSKAVASSKVSKADDAATYQRLQALKQQQQQQQQQQSREQQRQQKKANTRGGNARLAG
GARIVSDGNGSTSSGVRSNDKSSASGGGSGGSRVKMEEQTGSVHGSRGSNPTAAFVARKE
SSENVGTKKYDSRASSSLPPRRPPAANAAPSSSTQHQKTSDTKSSDVSAVNSTSLVTPVR
RAASSX---ESQKPSDTKSSDVSAVNSTSLVTPVRRAASSANLSGGNDDDRYTTPNSTAF
QLGGGDSDYDYNYNDESANDGGNHGSDAGRDDVDGNLSPPPPKTPLTTMRDVMSS-----
-------------------------------------------------------ISRDR
TEIEGARRGHLFDSDEQDHLESNEN---------------NDGPVNTGTRGAASEWDGDI
VGDGNYVD--PEPTAADDIDDLYEQRRFNSSSCLPYGSEIILRFRNAQILTSLSVQPRAS
TP----------SYAIAGESRSRSRVCFVANEAHGRLGGINQSGENRFV-----------
---------LVRDVVSGG-----------SSSLGRLSEEEEGTED-PEEEDLSRLFLCYG
DKVTLRSGVVKRVLGVQKEKTPSVNKGNDGEKQV------------FRLEVG--------
------------------------------------------------------------
------------------------------------------------------------
------------------------------------------------------------
------------------------------------------------------------
--------------------------------CFRREGRFPQANRWTVLRGGANAPMVQL
GSSTAASAAAGEREKRRIPVYSGDPVVLRNDWTGGLLSLGKECRPTGMDADG---AVDDV
AAGWSLNVLTSSYQMNDD--GAASTEDDRPLVEYLHEHDRCRPRRTETFQIIATDVPHCP
DWAYPTGEG-SDRIYLEGTYLSRPDRH----------------DDLIPEMEAEVFPEART
HN------DVLSQGWPFLAALSVDVQERVLLDEVIGAMMGQEGHFLRFQQEEEVEVEESE
-GN-----DEYVIAAEPTFVFATASVLGGKIDSSLENILSRILPLCTHYVYVNQYVQSCL
N------QYECGVIARTLSEAMNKLLETYLAFVADLDYLSRET------------LMENG
---RGGLTMSMLHVHAQPSIRTMAIMAQVTSAVQGKKGGE----------------LLNS
LYN------------------------LMSLNYSGDENANELLQHLLAKCATP-------
----------YANMLCSWLMQGKV--HDPHGEFMIEVIDKTFR-----------------
---ENHVTIK-QGMEWADWCREKEDHVLWSLHDLNDMN------ISMSLAAGELGVDRSR
ATSHMSALHKAHATGKFWRAIHCCREGAAVSVQL-------------------------Q
DEGKKASLKEGSNVLLNPLKLSRCIDRAYHEASDTLLRMLLDEYGLLSSLRFMKKYFLLD
Q-GDFFVDFLDGAEDELHKE---LPNVLQGRVQNWLSTSIARTSE---------------
----------------------------------------SSYLATALRCTFQNKSLRET
LDDLG-------RRNPRKSAHKKSST---HRQKVLAGFEAIAFEFKSVPFPTSIVLSHSQ
LRIYQLIFRLIFFAKYVERQLVGMWLD------------------HQLLKVMTS-LRSAC
SPTFSLRRRMLHFIQNFVYYMKFDVIEP----------------------NWRELENKLN
ATKEYCSNK-STKEGNNN----------------ANGQFPRTVDDLLHEHNQFLLRISNQ
CLLPNYD---------------------LIERASKIMTTCLLFSTQIKRFMETTKVHELH
EKTRLERSKLRYSGKKSK--N-----------GDQELEFR-----ANREERTGRCSDRIL
GELCTETYRHMITRFDEVFSAHLAEFMKNLNSDFGQKSNA--------------------
-------------HLTNLSMQLDYNGFVSSSIYAKE------------------------
------------------------------------------------------------
------------------------------------------------------------
------------------------------------------------------------
------------------------------------------------------------
------------------------------------------------------------
------------------------------------------------------------
------------------------------------------------------------
------------------------------------------------------------
------------------------------------------------------------
------------------------------------------------------------
------------------------------------------------------------
------------------------------------------------------------
------------------------------------------------------------
-----------------------
>GCP2 Minutocellus_polymorphus
------------------------------------------------------------
------------------------------------------------------------
------------------------------------------------------------
------------------------------------------------------------
------------------------------------------------------------
------------------------------------------------------------
------------------------------------------------------------
------------------------------------------------------------
------------------------------------------------------------
----------------------------------AGTAAGTSSTG---------------
------------------------------------------------------------
--------------------------------------ASSSSSPMSTVKNLLSSLNADL
TDVNVGNSENX------NGGEGGNDDGYSIRRVDFDGLAAKTSRPGSTRRTSNSNAN--A
TGADDADD--NDSGDWSAWSDCGDKMDGNDIDASRGGVGRAGGNNEGQGPDATAALRQSG
FGTLRPTEPDQLDATCLMYDASVVVRIMTDVVG--------VASVSAVDGVAAPVTDVAN
NSSQQPQSRYCTAAVVVDGTGKGAGEQILTLRRAHD-----------VAPSADANIVRYG
DLISLQSSYARNKSLGVRKAKQVP------------------------------------
----------------------------DGND----------------------------
------------------------------------------------------------
-------------------------DIYGGG--------DNATGLLQSASTG--------
------------------------------------------------------------
----------------------------------VRGQAERWEVLPSRGDGSYVEVGSDV
ALSSSSAAATGASAKG--GLASRRRAVRSCDPIVLRNVQTGGLLSLGGHDVGFASSSTRF
ASDSRMSLSIVTSSYQTTAGGGGSTEENRTLLDFLQHQDHIRPTPSETFRIIQASVPSCP
AWLVDSAQPGAEAQDAAAGGRPFLDGTY-----LLHPGRDDVLPDGAIQSVFANSGAHPL
ENQSVD----------PLAKQPVQVQEQILLDEVLGSLMGLEGRYVKA----KSSSSGTL
HDEQKEDTCSASEVHSFQFSLASYSIVGGTVDASLRHMLNRILPLSSNFVVVNSFLSARL
GR------YEFGSVAHALAESMDVLLQEYLAFATHMEALYMRP-TGLTLS----------
----------KLLVLVQPSMRTMEALRRVAEVAASVKGG----------------ALLNA
VSA------------------------LMDAEFLGDTKAQDVITYLLDAASVP-------
----------YLSMLRGWLDNGSL--SDPYGEFMIEQS------------------PEDD
SQGILPGGSNTPGDNWLHWFIVRAEHILCS--------------------------LSLT
GREREVAVDKILTTGKYWNAIQFCNGSTNSATDASDEMKDEEE-KG--------------
---SMQIDASGWKFSMSSIELSSYIDRSYKDAAMRLRQLVLGEYQLIESLRVMKRYFLID
Q-GDFFVXFLDXAESELXKE---MTEVSRGRVQNWLSMSIQP--SGGATRASNFSAESFS
---------------------------------------MARYMASSLQASFATESLVDR
LDDLYATSGGIRTQEARTPSRHLYG----AMNRGLTGIEALTLDFQYVPFPVSFVLSHRA
ISSYQLLFRHLFFVKHVERRLVGTWLD------------------HQSMKEFQS-LRGSL
CPTFGLRQRMLHFIQNLVYYMMFEVIE----------------------PNWQTMENSIL
SGKKQSGNSGLGLSMTAGKERGKG--------------DDQTVDDILAMHIEFLRRTLKD
CLLTNGD---------------------LIRTLTKLMTTCLLFSDQMNLFVETTQINEER
DRIAKAERQKRQQNISIVS--------KRSRLRKTAKAEA-----AARKARWEAHTELLE
RELSTESYKRMISRFSQVFNNNLTDFMTQLR----DSGXVYESSLAARFQWLCFELSKVV
IRTRISQVQGGDEECLGIYFHQSYXSTVASSEERXALAPLQNVLTCNXGKRSSALAWACT
IRPKINERISFADAXLILGHAENRASSLNELFGRSALIQRVVGDLAKLGVSVGTGLIEIE
QLNLRRGQLNLRSKYGWTKWGHNGLELWLYQLEGLSRHLKSTIKVGDGVGIKTKEVVVAV
QLSXDPAVEGPAAQTGLDAMSQGGNIWARIVVIDGDAGGPPWRKCHPVATPQEKLEDRMA
KFRIVFRFEEGVEKMAVXANDDYSATTAACIMLPCYSKRPVGGESVTSRRDDGHGTTGSL
GNIQRCALGVDDGSNASVDKIVVHGPVVGDNNVPGMQAIGAVREADNFVMDGDAHNLSKK
GXAAHLSGTGQKEEKGAAGIXXFLYFKRRYPRRLTTANYHVRIGRFIADGHLAGLCECVQ
KLLQARRFASKDDGGEEALVPRRLRQIPALFAAPRSTLKQLPQEALCXILKSVLDFQKGS
LRSTSEQATSYVSHLLDLGFXGMMNCSFITKNRQQWLEDAAAGDNTTSTDNTDGSIPSLE
QCVESLYSTTEERLLAAGRIASLLSADIDDADTISNNEPTKTLDLVAGNSQLLSALTRML
REDCVSAHICQIFFQLSLFPDYHPLLLSNGIGSLLMDVLIRETNRTCGRGEEDGHGEETR
DDESSSFNAGAAAADTDADAITCSSRGSNTVTTTSSAHSSSSSRHRTFSSKREKIINLCL
AILDNLADDLKVRRKMLKSGQLLAPLLVCLKCKTTDCIVRSLLLLRKASLFEEVVAELAQ
NNGKALRAIIRLATEGEAVIADHALRLLFNSSFYRECRKIITNNQELIDVLTSMTRNKDS
PSSCQVCVNLLKVLCLEMLECML
>GCP2 Licmophora_paradoxa
------------------------------------------------------------
------------------------------------------------------------
------------------------------------------------------------
------------------------------------------------------------
------------------------------------------------------------
------------------------------------------------------------
------------------------------------------------------------
------------------------------------------------------------
------------------------------------------------------------
------------------------------------------------------------
------------------------------------------------------------
------------------------------------------------------------
------------------------------------------------------------
------------------------------------------------------------
------------------------------------------------------------
------------------------------------------------------------
------------------------------------------------------------
------------------------------------------------------------
------------------------------------------------------------
------------------------------------------------------------
------------------------------------------------------------
------------------------------------------------------------
------------------------------------------------------------
------------------------------------------------------------
------------------------------------------------------------
------------------------------------------------------------
-----------------------------------------------------DFAKTHE
PG------YEHGIVMQALCDEVDAILAEYLHEVCIIEGKFR-----DGSVDFTLN-----
----------HLFVETQDLAKMIDLLKTVLREVHESKGG----------------ALINI
LRN------------------------LRMQVYAGDNFKQALLYRLLEKASVP-------
----------YMKMLASWLRSGVL--KDPCGEFMIQR-----------------------
-----LIRSDIDGDSWNTTFSVRPENVLEG------------------------------
ILSPNFLKQKVLTTGKYWNAIHHCENISD--VAPNL------------------------
--MYEEEPYLNYM--GDTSSISACISKMHHRASSSLLKLLLSDFRLERTLRTFKRYFLLD
Q-GDFLLYFLDAAEAELSKR---TEEVSRGRIQHWLNMAIQFSEPSGDDNESKT-TVYSR
EA-------------------------------------SQPLSAYNIRSKFALESLDVL
LGVRHEK--------SKTPSRYPYG----TVS-GLTGMMSFMLDFPEVPFPTSLIVSQQN
LVHYQMLFRHVFYAKYVEQRLVGIWLD------------------HQMMKEYQS-IRASL
GPTFCLRQRMLHFVQNFIYYMMLEVINXXXXXXXXXXXXXXXXMLEVIEPNWLSLMKAIN
KQ--------------------------------------ETIDDLMELHKEFLEKTLEQ
CLLTTPA---------------------MIQSLTKLLSTCLLFAEQLKRFVEKTGIADDT
KIMKQKREAMRRHLYR----M--EKVKKDKASLKKAMHAQR----AERKARVQKQADIID
RELQNESYKRMILRYEAVFDDSLDEFMKNLR----SKVG---------------------
----------DKAHISNLCIRLDFNGFVSKRSGKW-------------------------
------------------------------------------------------------
------------------------------------------------------------
------------------------------------------------------------
------------------------------------------------------------
------------------------------------------------------------
------------------------------------------------------------
------------------------------------------------------------
------------------------------------------------------------
------------------------------------------------------------
------------------------------------------------------------
------------------------------------------------------------
------------------------------------------------------------
------------------------------------------------------------
-----------------------
>GCP2 Staurosira_complex_sp.
------------------------------------------------------------
------------------------------------------------------------
------------------------------------------------------------
------------------------------------------------------------
------------------------------------------------------------
------------------------------------------------------------
------------------------------------------------------------
------------------------------------------------------------
------------------------------------------------------------
------------------------------------------------------------
------------------------------------------------------------
-----------------------------------------------XAEASSNKDRASE
PLPSQMQHALTSINIK--------TTEPHGSPLR--------------------------
----------NQNDRAVRFSTSNGTAAIMANETPLD------------------------
-----------------EQTEIIEEPEPIV--GDEVVDAKCLRFDSSIIIRSHSNVRCLV
TVTKKTRGDAARYLASLNAGLAAEVHNLQLTRDG-----------------TGDDIVRYG
DIVVLRSKEAQDRTLGVRKMS---------------------------------------
------------------------------------------------------------
------------------------------------------------------------
------------------------------------------------------------
------------------------------------------------------------
-----------------------------------ATEGITYEVGFFRSTVSLADQWTIL
RGGRVVLVGSSALSQDTKKGG-KTAAVRSGDPLLLRNNLTGGLLSIDSLDG---------
------DTLTLVTDSYDSDVNRTGNSSDKDPLSKIQHHDRLLPSDRETFQLVQSNVPPCP
HWVDEESRRMYENG---SYLLQPGRNDR-----HEESKLAXXXXXXXXXXXXXXDXEESK
LALFGPPIRDGRKSLQAPVKSGVATQERILLDEVIGSLIGLEGHYILF------------
-----------KNDGEQPCYCLSDPSNCVSFDKSLRNLVNRVLPLSTAFVRVKAFQAWHR
PG------YEYGFVVQAVFESVDEMLQDHLVFAAEMEQLQR---QDTAADPMTMN-----
----------KLNVYVQAPLRRMLVLEHVISSIQERKGGSLLKTRDFFYQERKGGSLLNA
LYE------------------------LKTRIFAGDDIAQDVLDVMLQKGSVP-------
----------YFKMLDAWLESGLI--DDPFGEFMIATIET--------------------
----LDVIRGYDGDSWDEMFRIRKEHVLDS------------------------------
CLSAASVQQQILLTGKYWNAVQLCCRTTADLKDSEES------LLQQ-------------
--NRSETPVSLSG--MDAVALARHVHSKYHSASQQLLRLLMDDFQTMETLITLKRYFLLH
Q-GDFLVNLFDAAEEELSKE---LKNVSRGRVNQWMNTCIHLTEPNNEDAISALSSVGAM
KP-------------------------------------AGPLKAQMIRCSFAPDSLIDH
LDALHAESGGIDAHEPKTPSRHLYG----TTASEITGIEAFSIHFDRIPFPTSLILSQQA
LSKYQLLFRHLFFSKHVERRLVGIWLD------------------HQMMKKFQS-LRRAM
GPTYCLRQRMLHFMQNFIYYMMFEVIE----------------------PKWLDMEDSIR
KQSSPE---------------------------------TQTVDDIIYVHNKFLDAALTE
CLLTNRE---------------------LVRTLTKLMRTCLLFSDQLKRFMEMTKIADEN
QEVAKEKRSTVQRNLNDPSNT--RQAPSKKAIRKAMLSRN-----EERSLRVQKQAARVE
RELSNESYRRMIARFDEVFSENLADFMKLLL----SASNG--------------------
---------ELHSQKAHLCIRLDYNGFVTK------------------------------
------------------------------------------------------------
------------------------------------------------------------
------------------------------------------------------------
------------------------------------------------------------
------------------------------------------------------------
------------------------------------------------------------
------------------------------------------------------------
------------------------------------------------------------
------------------------------------------------------------
------------------------------------------------------------
------------------------------------------------------------
------------------------------------------------------------
------------------------------------------------------------
-----------------------
>GCP2 Leptocylindrus_danicus
------------------------------------------------------------
------------------------------------------------------------
------------------------------------------------------------
------------------------------------------------------------
------------------------------------------------------------
------------------------------------------------------------
------------------------------------------------------------
------------------------------------------------------------
------------------------------------------------------------
------------------------------------------------------------
------------------------------------------------------------
------------------------------------------------------------
------------------------------------------------------------
------------------------------------------------------------
------------------------------------------------------------
------------------------------------------------XLIALRIPVRAG
DEVWLLSVSTSGLLECVKRLKS--TSTTNQHSK---------------------------
------------------------------------------------------------
------------------------------------------------------------
------------------------------------------------------------
------------------------------------------------------------
------------------------------------------------VVKSSLNIFSRV
S-----FGAGENGQTQMMS---------------MASVKPGSNQTWQIMPAGLPLLPPWN
YNDERPYLSFDFLLNANREARKEGRSEV--------------------------------
-------------------------VVCENNDVADLEKLLLNEMLDALMGFEG--SLIRC
VSSS---SSTSRSKADKSPIQSAIVAAGRIPQHCGINFIG-------------PEHNLRF
EISTDVGKNGNSS----------------ASSVALLNLVQRMLPLCSNFVGVEAFISSRI
TRYEYG--LVAHAFASAVDALVK--EYLVLVAQLEALMSD--------------------
----NRLSLQKLWCFVQPSIRTFAVLANIIDKTQRLKGGA----------------LLNV
ID--------------------------DALCCTADEKSCEILNFLLQSASVP-------
----------YFEMLTSWVLTGEL--HDVFEEFMVDATTHRFTAAAAVVAN------DIF
DYNNSDATTNVNHNYWDDRYTIRPQHVLRILSKQE-------------------------
--------LQILTIGKYLNVIRECRKTIVNPLLLSHHDDAKNSSEVSASSPFIRLEFG--
-----------------FLAIQSQIDAAFQFAASTLLTLVMKEHKLLDRLRSMKKYFLLD
Q-GDFFVQFLDVAESELVQD---LENISRDRIQSLLAMSIQTNVPDP-------------
-------------------------------------------FRDDLICDFAPLSLVDH
LDSMYSWSGGLG--TKEPKTPSRH---AYGSNQSLTGIEAFMLDYK-VEWPLSLVISRKA
IINYQLLFRHLFFCKHVERRLFSTWLD------------------HQTIKELKLR--GEL
GKTYCLRQRMLHFLQNFVYYMMFEVIEP----------------------RWQEMEKRF-
-------------------------------------GNAKTIDDVLGVHEEFQNAILKE
CLLTSQD---------------------LLKILAKLMSTCLLFSEQMRRFFEATNIDEEY
EQSAINERLRR----FNLGKPQR-------------LAKLKSAQ-TERRQQVKTRTERLR
VELNSSAYRRMLSKFEQVFDSLLGEFMSQLVS----------------------------
-----DANAHYHSHLSSLGTRLDYNGYVG------SMIGGI-------------------
------------------------------------------------------------
------------------------------------------------------------
------------------------------------------------------------
------------------------------------------------------------
------------------------------------------------------------
------------------------------------------------------------
------------------------------------------------------------
------------------------------------------------------------
------------------------------------------------------------
------------------------------------------------------------
------------------------------------------------------------
------------------------------------------------------------
------------------------------------------------------------
-----------------------
>GCP2 Pseudo-nitzschia_heimii
------------------------------------------------------------
------------------------------------------------------------
------------------------------------------------------------
------------------------------------------------------------
------------------------------------------------------------
------------------------------------------------------------
------------------------------------------------------------
------------------------------------------------------------
------------------------------------------------------------
------------------------------------------------------------
------------------------------------------------------------
------------------------------------------------------------
------------------------------------------------------------
------------------------------------------------------------
------------------------------------------------------------
------------------------------------------------------------
------------------------------------------------------------
------------------------------------------------------------
------------------------------------------------------------
------------------------------------------------------------
------------------------------------------------------------
------------------------------------------------------------
------------------------------------------------------------
------------------------------------------------------------
------------------------------------------------------------
------------------------------------------------------------
--------------------------XPSTGALTLKNIHFEITPLLHSMSILEHATKAVY
N-----------------------------------------------------------
-----------------------------------KKGGA----------------LINA
LRS------------------------LEKKVYMGDTVAKDLLGTLLDQTSVP-------
----------YSEMLSIWLESGRV--HDPYEEFMITKAYD--------------------
----GKNEVELDGDTWTKLFTINEEHVIE------------------------------G
IVGNEKTKNTILVTGKYWNAVRACLLNTASSR---ETKSRPLEVXXXXXXXX-------X
XXKSRPLEVKKIQFQSDFSGISTYIYSMYGNASEKLMNILREGFHLKEVLQMMKRYFLLD
K-GDFLVSFLEASAEELTKP---VEEVSIGRVQHYLGISVQCTEFEREDDKDPS-LDLNR
RN-------------------------------------RCKLSATNLRCKLSKQDFVSS
LDSLNGGIED---RVINTPSRRKYGS---QK-QGATGFEFFEIEFPRIPFPISLILSPTS
MDSYKLLFRHLFFTKHVERRLVDVWSD------------------HQVLKKLDS-LRGLL
GPTFLLRQRMLYFVQNLMSYVTFEVVES----------------------NWQEMLSLID
VPDD-----------------------------TMPGYKEHTVEDLLNIHEDFLQKTLNA
CLLTNPI---------------------LIRSLMKLLNTCLLFTDQMKRFMNTTKIYDDQ
FNIAAEKRGAVQRKINERIAS-ESIPRDRKKLQKSMLLVK-----EERDILLQRQTRRVG
REICSESYMRMINRFEEVFGNDLSAFFTHLN----NHTSS--------------------
------------GVVTNLGIRLDWNGYITKKVSIP-------------------------
------------------------------------------------------------
------------------------------------------------------------
------------------------------------------------------------
------------------------------------------------------------
------------------------------------------------------------
------------------------------------------------------------
------------------------------------------------------------
------------------------------------------------------------
------------------------------------------------------------
------------------------------------------------------------
------------------------------------------------------------
------------------------------------------------------------
------------------------------------------------------------
-----------------------
>GCP2 Eucampia_antarctica
------------------------------------------------------------
------------------------------------------------------------
------------------------------------------------------------
------------------------------------------------------------
------------------------------------------------------------
------------------------------------------------------------
------------------------------------------------------------
------------------------------------------------------------
------------------------------------------------------------
------------------------------------------------------------
------------------------------------------------------------
------------------------------------------------------------
------------------------------------------------------------
------------------------------------------------------------
------------------------------------------------------------
------------------------------------------------------------
------------------------------------------------------------
------------------------------------------------------------
------------------------------------------------------------
------------------------------------------------------------
------------------------------------------------------------
------------------------------------------------------------
------------------------------------------------------------
------------------------------------------------------------
------------------------------------------------------------
------------------------------------------------------------
------------------------------------------------------------
------------------------------------------------------------
------------------------------------------------------------
------------------------------------------------------------
------------------------------------------------------------
------------------------------------------------------------
------------------------------------------------------------
------------------------------------------------------------
------------------------------------------------------------
------------------------------------------------------------
---------------------------------------------------LSLILSRRS
ISNYQLLFRHLFFAKHVERRLFGTWLD------------------HQMIKEFQV-LRKAL
GPTYMLRQRMLHFMQNLVYYMLFEVIE----------------------PCWLRMEEKIL
QKSD--ENTDDFTLLSREE-------------------GNRTVDDILRTHKDFMRRILKE
CLLTNRD---------------------LIRTLTKLMTTCLLFSDQMKLFMKTTKIAEEQ
NTIAMLERQRRHH---RDG-------LSKKKIRQIHNSSI-----AERNLRKQKQIDRLQ
HELNTESYKRMISRFEQVFNSNLSEFMTQLM----SDHDG--------------------
---------RYHTHLSNLCIRLDFNGFVTKSMNSEN------------------------
------------------------------------------------------------
------------------------------------------------------------
------------------------------------------------------------
------------------------------------------------------------
------------------------------------------------------------
------------------------------------------------------------
------------------------------------------------------------
------------------------------------------------------------
------------------------------------------------------------
------------------------------------------------------------
------------------------------------------------------------
------------------------------------------------------------
------------------------------------------------------------
-----------------------
>GCP2 Craspedostauros_australis
------------------------------------------------------------
------------------------------------------------------------
------------------------------------------------------------
------------------------------------------------------------
------------------------------------------------------------
------------------------------------------------------------
------------------------------------------------------------
------------------------------------------------------------
------------------------------------------------------------
------------------------------------------------------------
------------------------------------------------------------
------------------------------------------------------------
------------------------------------------------------------
------------------------------------------------------------
------------------------------------------------------------
------------------------------------------------------------
------------------------------------------------------------
------------------------------------------------------------
------------------------------------------------------------
------------------------------------------------------------
------------------------------------------------------------
------------------------------------------------------------
------------------------------------------------------------
------------------------------------------------------------
------------------------------------------------------------
------------------------------------------------------------
------------------------------------------------------------
------------------------------------------------------------
------------------------------------------------------------
------------------------------------------------------------
------------------------------------------------------------
------------------------------------------------------------
------------------------------------------------------------
------------------------------------------------------------
------------------------------------------------------------
------------------------------------------------------------
------------------------------------------------------------
------------------------------------------------------------
----------------XSCYLSFDVVES----------------------HWIEMQSALL
GTSKVT--------------------------ANGTVSSDHTVDDILRIHDEFLQRTIDA
SLLTSTH---------------------LLASLMKLLKTCALFAEQITQFMKTTGIVEEN
MDLAAERQTAVQANLNVGVVS-----KDKRSLHQSLTRLR-----EETVSLTLRQSYRVD
REVSSPAYQQMIHQFGEVFTTDLADFMTHLN----SHTAT--------------------
------------GVMANLGVRLDYNGFVAASIAARSTPTAARMR----------------
------------------------------------------------------------
------------------------------------------------------------
------------------------------------------------------------
------------------------------------------------------------
------------------------------------------------------------
------------------------------------------------------------
------------------------------------------------------------
------------------------------------------------------------
------------------------------------------------------------
------------------------------------------------------------
------------------------------------------------------------
------------------------------------------------------------
------------------------------------------------------------
-----------------------
>GCP2 Chaetoceros_dichaeta
------------------------------------------------------------
------------------------------------------------------------
------------------------------------------------------------
------------------------------------------------------------
------------------------------------------------------------
------------------------------------------------------------
------------------------------------------------------------
------------------------------------------------------------
------------------------------------------------------------
------------------------------------------------------------
------------------------------------------------------------
------------------------------------------------------------
------------------------------------------------------------
------------------------------------------------------------
------------------------------------------------------------
------------------------------------------------------------
------------------------------------------------------------
------------------------------------------------------------
------------------------------------------------------------
------------------------------------------------------------
------------------------------------------------------------
------------------------------------------------------------
------------------------------------------------------------
------------------------------------------------------------
------------------------------------------------------------
------------------------------------------------------------
------------------------------------------------------------
------------------------------------------------------------
------------------------------------------------------------
------------------------------------------------------------
------------------------------------------------------------
------------------------------------------------------------
------------------------------------------------------------
------------------------------------------------------------
------------------------------------------------------------
------------------------------------------------------------
------------------------------------------------------------
------------------------------------------------------------
----------------------------------------------------XRGD----
GKKKNAHDGRYGWTS-GREAQGQ----------------QRTVDDVLMIHNDFVRRTLKE
CLLTDRD---------------------LIRALTKIMTTCLLFSDQMKKFMKVTQIEEQQ
AEIATEQRQQR-------------------RSRKALQAAR-----EKRLVRKQKQIDRLQ
NELQTENYKHMVTKFEEVFNTHLSEFMSLLM----SDSDG--------------------
---------RYHTHLANLCVRLDYNGYVTRSMKKKKKKGGSHSHQEELI-----------
------------------------------------------------------------
------------------------------------------------------------
------------------------------------------------------------
------------------------------------------------------------
------------------------------------------------------------
------------------------------------------------------------
------------------------------------------------------------
------------------------------------------------------------
------------------------------------------------------------
------------------------------------------------------------
------------------------------------------------------------
------------------------------------------------------------
------------------------------------------------------------
-----------------------
>GCP2 Attheya_septentrionalis
------------------------------------------------------------
------------------------------------------------------------
------------------------------------------------------------
------------------------------------------------------------
------------------------------------------------------------
------------------------------------------------------------
------------------------------------------------------------
------------------------------------------------------------
------------------------------------------------------------
------------------------------------------------------------
------------------------------------------------------------
------------------------------------------------------------
------------------------------------------------------------
------------------------------------------------------------
------------------------------------------------------------
------------------------------------------------------------
------------------------------------------------------------
------------------------------------------------------------
------------------------------------------------------------
------------------------------------------------------------
------------------------------------------------------------
------------------------------------------------------------
------------------------------------------------------------
------------------------------------------------------------
------------------------------------------------------------
------------------------XSSKGLSNDGSKISVGIN------------------
---------------NVEFQLAPDSVIGGTIDPSLVHLVERILPISTYYVRVNAFVCSHL
TR------YEYGTVTQALCEAMDVLLQEYLTFVSQMEQAFRSTCSPAPSSSSASISTFTM
N---------KLYVNIQSSLLTMSILFNIVEEARTCKGG----------------ALLNA
MLA------------------------LMTGTYAGDEKGRDVMQFLLEKTSVP-------
----------YMAMLQGWLEGGEI--RDPFHEFMIEST----------------------
-----ESSALGDDSDWNNWYIVRQEHVPMAFLSPNGQS----------------HMTSQR
GKHMEDVVKKILTTGKYWNAVRLCEHKQAHSVHNSGS----NGCTAS-------------
--DDTEPKTLHYS--MGPLQIAEFIDRAYTCASDTLLSLIMKEYDLMETLRTMKRYFLLD
Q-GDFFVHFLDAAEEELKQE---LSHVSRGRVQSSLSLSIQLSVGNTDDSPQYDKD----
----DEQGQDGVVVKR-------------------------EMLAHQLCCDFSSQSLIDH
LDDLHSQSGGIRVQETRTPSQQVYG----AYNQALTGVEAFMLDFQYIPFPTSLVLSRRT
LNNYQLLFRHLFFAKHVERRLTNVWAD------------------HQMMKELQS-LQRAL
GPTYFLRQRMLHFLQNLVYYMMFEVIE----------------------PNFLSMESAIL
HPDGNTFGEKKYQTKEH----------------------QQTVDDVLNIHDEFVRRTLKE
CLLTNRD---------------------LIRNLTKLMTTCLVFSDQMTKFMEATRIGEEQ
ADVAMQERRRREWSG--------RTAASEKKLRAMVAMSQ-----EKRVNRIKKQAERIE
RELNKDSYKRMIVRFNEVFNSNLGEFMTQLM----SDADGXV------------------
---------PYSPVKPVHKTGLQWIRYTIHGTVX--------------------------
------------------------------------------------------------
------------------------------------------------------------
------------------------------------------------------------
------------------------------------------------------------
------------------------------------------------------------
------------------------------------------------------------
------------------------------------------------------------
------------------------------------------------------------
------------------------------------------------------------
------------------------------------------------------------
------------------------------------------------------------
------------------------------------------------------------
------------------------------------------------------------
-----------------------
>GCP2 Ulnaria acus
------------------------------------------------------------
------------------------------------------------------------
------------------------------------------------------------
------------------------------------------------------------
------------------------------------------------------------
------------------------------------------------------------
------------------------------------------------------------
------------------------------------------------------------
------------------------------------------------------------
------------------------------------------------------------
------------------------------------------------------------
--------------------------MSSMKKPPTAAASRAALARRRQRVLSGNLEFENL
VEGSLEDGPLHSKRYS----KKNDTLSSAPTPTKSNVNLTLLRGRNLATPTPTKRSTSLG
LVREKSEKSMQPEISLGKDDSSGDSKQLLANAPKNAFCRELDKVSSEQIQKETIEKRKNE
--KTNDALSDIVNVPLENDATFHEDPEPSAEEDE-MLDATCLHRSSSVSIKSFVSNRIIQ
LEEIDTV--NLIGLKGGGLGNILETFEIHPLTTV-----------------YSDNLIRYG
RSVLLYSP-VAKAYLGVRSKTSA-------------------------------------
------------------------------------------------------------
------------------------------------------------------------
------------------------------------------------------------
------------------------------------------------------------
-----------------------------------GNDNDSFELGFFRRQVSDIETWTIL
HGDRTLLIGSAVQSVKEPSVP--TSSVRVGECFVLRNNFIGGLLSVTCDG----------
-------KLSLVTQSYHSN-----HTSRDALIDRVLRHYEIFPSDSELFQFRFTHTPPCP
TWTDLLKA-------------------------PKQSS-CIPFEG--GKMNIQ-------
------------------------DQERMLLDDMIGSLMGLNCNLIRR------------
-----------EKGIYR---------IIAPIEANFQSLINRVLPIATGFYRVFKFLEKHR
IG------YEFGLVMQALCEEMDNVLEEYLCSIEFLEIKCR----RLETATLTLN-----
----------HILVEIQQLERTIKLLQYVIDCAQTRTGG----------------CLLNG
IRE------------------------LEMVTLSGDAHMQALLNRLLRRASMP-------
----------WMHMLSCWLVTGNV--LDPCEEFMVVKNG---------------------
-----STKTKLKGDNWQSLFSS--------------------------------------
------LEEQVLTTGKYWNAVHQCESYKL-GGSSEI------------------------
--HRFEMPTLLYT--GDPSALSPFFETAHERASSSLFQLLIEKYKVKSSLLTIKRYFLLD
Q-GDFLVHFMDSIGSELAKP---IDDVSIGRAQHCLSLALHLTDPTIHEKP-----LPRD
FV-------------------------------------SQPLTSQCIRCFLAEESLAGL
LAAKEGE--------EKNTSSMTYG----LIK-RQNGMSMFSLEFAEIPFPSSLILSNRN
MSKYQILFRHIFYAKHVEQRLVDVWLD------------------NQMMKEFQS-IRGLL
GSTLCLRHRMLHFVQNFIYYMMLEVIE----------------------PNWQRMIGLVA
QQ--------------------------------------KSADDLIKLHDDCLQIIMED
CLLTNPP---------------------IYQSLSKLLSTCLMFSEQIKRFVETIGIARDS
KVTKSKRDFSRRQHYTSIG-L--SNMSDTQADKLPIMDKGTIVLWKERKAIRKKQANFIE
RELKNDTYQQMIKRQEQVFDERLCHFMGLLR----TQVM---------------------
----------KQSHINNLCIRLDYNGYISSRNSNVT------------------------
------------------------------------------------------------
------------------------------------------------------------
------------------------------------------------------------
------------------------------------------------------------
------------------------------------------------------------
------------------------------------------------------------
------------------------------------------------------------
------------------------------------------------------------
------------------------------------------------------------
------------------------------------------------------------
------------------------------------------------------------
------------------------------------------------------------
------------------------------------------------------------
-----------------------
>GCP2 Fistulifera solaris
------------------------------------------------------------
------------------------------------------------------------
------------------------------------------------------------
------------------------------------------------------------
------------------------------------------------------------
------------------------------------------------------------
------------------------------------------------------------
------------------------------------------------------------
------------------------------------------------------------
------------------------------------------------------------
---------------------MIANRALLARKQRPGNSGKVHFSNLDEQDSTSGSIATNN
TQSTSAYTQSWSYLRSNPTNNNEFDNPERLNASTRQLPLPVTTSPSTSSVPIKSPSSRKD
VSYHITIGQSPRHQTNGAKLSPKNHLLERSTEVADEVAALLASVRRTTSPRRLNAAEDKN
EVHGNQSYESAMMNSSQLENSMTEDRKAQNNEIKQSAVAKIETENITVRRNHVKNHIHTE
IKEEFEDTDEEQVTPVANRPLTLEDL----------------------------------
-------------------------------------------EPTISEPLVTPACIVDG
STVVLRSQETLRTLSLDKHPDESHATYKMNGYG---------------------------
------------------------------------------------------------
------------------------------------------------------------
------------------------------------------------------------
------------------------------------------------------------
----------------LGQPEELLHLHIQESNMARVNNDDPTVLCYWDRIVLKSQRFKGN
VLGAIRRRHWEIGFTQQSLPGPAEQWRVIRTDFKTAINIGRSAIDNEAILRAKMGPTEPV
QFGDPIVLRNCHTGGILSLAE------------------PNLQNLRLTADSHDPNRIRHD
DLHDATTLGKLQRHDRIVPVPAEAYHFL-----PPAIPAAPLRSISRVLQQQQHPFLNGN
FYFQALDRNEKVAAKATTCPKEASHQEVLLMDELLGSFLGLEGEYIKV------------
-----LGPNEDVL----EFRFSLTDSPVTTFDKFCRHIVQGMLPLSKAYINVKRFLGTHE
SR------YAYGCVVHAFCEELDTMIQEYIGFIANIESDYRKSMVGGQAMTLC-------
----------NLQVLIKPAMDVMLVLEAATLAARTKKGGA----------------LLNS
LRD------------------------LVLQSFEGNNVAEAVLHQLLKAGAAP-------
----------YLKMLSEWLECGDLS-FDPHSEFMVQKMG---------------------
-----------DNRSWEYRYSVCLEHVLK------------------------------D
LFPSELIVERILATGRYWNALRSCTKA-----------DLSIAS----------------
---------QPLCYFESTSTFANYVQGNYEKASQALVDLLLNDFDLIGSLRLVKRFFLLD
Q-GDFFINFLDAAEDELRKD---LDTISMGRIQYWLDLFIQNVDKHFDDSLAIA-PSARS
LS-------------------------------------RQGLALTGLHCCFASGSLADR
LDELFAATGGLDTKEPWTPLRHAYGG---NTSDTLTGLDAFMFDFRSIPFPISLILSEKA
MDSYQLLFRHLFFAKYVERRLVGIWQD------------------HQDMKELQS-LRKAL
GPTFLLRQRMVHFVQNLIYYLMHEVLEP----------------------QWIEMEAFIF
NYDG---------------------------------KKDETIDDIVNVHICFLNQALEA
CLLTNRN---------------------LVRSLTKLMKTCLLFSDQMKLFMKATKISDDK
YHVANEKQKVVQRTLNDRRDSR-RFLVDQKTLQKTIQNSR-----MERRERIQRQTARVE
HEINGESYPRMISRFDEVFSKNLRDFMSQLTQS--DDLYH--------------------
------------SQKVNLCIRLDYNGYVTKAMGLKK------------------------
------------------------------------------------------------
------------------------------------------------------------
------------------------------------------------------------
------------------------------------------------------------
------------------------------------------------------------
------------------------------------------------------------
------------------------------------------------------------
------------------------------------------------------------
------------------------------------------------------------
------------------------------------------------------------
------------------------------------------------------------
------------------------------------------------------------
------------------------------------------------------------
-----------------------
>GCP2 Fragilaria crotonensis
------------------------------------------------------------
------------------------------------------------------------
------------------------------------------------------------
------------------------------------------------------------
------------------------------------------------------------
------------------------------------------------------------
------------------------------------------------------------
------------------------------------------------------------
------------------------------------------------------------
------------------------------------------------------------
------------------------------------------------------------
-----------------------------MKKAPTAAANRAALARRRQRVGTGTTDIDQY
FERQAKEEKNFAFSIPSDAVRETEAFLTDPTPTKSNS------------AVASVTAISFD
FVEEE---SHQQSPTLVENQQAIANKQLIQSSRRVSKAIRVGKPLQPQQLSERLANTGEK
--DSSDTMP-------PSEEEYVEDPEPTVDDSE-VLDSTSLSRESLVALKAFPDNISIN
VEERDAT--CLAELTGSGLGAACETFEIHPK---------------------SGNVVRYG
QPVMIFSR-TAKAYLGVRTKSRN-------------------------------------
------------------------------------------------------------
------------------------------------------------------------
------------------------------------------------------------
------------------------------------------------------------
-----------------------------------EQNGVSFELGFFRKQVSDVETWTIL
HGDRKLLIGSAARSVKAPLGR--TVAVRVGEPIVLRNSFIGGLLSVTRDV----------
-------DLSLVTHAYDSN-----ADSRDALLDRALQHYELYPSKTELFQFWHSYTPPCP
NWTYRHEE-------------------------VKDNGGATTQSV--TQFSPR-------
------------------------DQEKVLLDAVIGSLMGLECNLIRR------------
-----------FRDGFR---------IVAAVDLSLRNLVEKILPIASAYYVVKSFLRCHQ
PG------YEYGSVMQALCEEIDVILGEYLRSIETLEIKYR----CVEGAKLTMN-----
----------HAFVELQQLGSSIELLQHVVKCSEGKTGG----------------SLLNT
IRE------------------------LQMTKLAGDSHKQALFKRLLSKASVP-------
----------WMRMLSRWLVSGDI--DDQCGEFMIATKA---------------------
-----STRKKVSGDNWNSVFSVKDVHVFRG------------------------------
AIASNILEALVLTTGKYWNAVRQCERVST-KDSHDE------------------------
--SDVSH-VLRYT--GDPSALSSYVESAHKRASSDLLQLLLGEFQVESSLLTVKRYFLLD
Q-GDFLVHFMDTAESELSKL---TEDVSLGRTQHCLNMALQLTDPIGADTSG---NTSLK
RV-------------------------------------RQPLTSQSIRCYFADESLDVM
LGVREGE--------PKTPSRSPYG----QVT-GLTGMLAFSLDFAEVPFPTSLLLSNRN
ISNYQILFRHIFYAKHIEQRLVGVWLQ------------------NQMMKEFQS-IRSLL
GSTFSLRHRMLHFIQNFIYYMMLEVIE----------------------PNWLSMMKEIR
KQ--------------------------------------ESADDLINLHNKFLHRTMED
CLLTNPA---------------------LFKSLAKIMSTCLTFSEQMKRFVETTGIAREK
KMAKIKREGSGRRKQP----V--EGATGSKGVTVRGTER------EEHQARRQKQASVIE
RELKNDTFQRMVKRHEEVFDDNVDDFMAKLR----TKVG---------------------
----------HQSQITNLCIRLDYNGFISAHSSRS-------------------------
------------------------------------------------------------
------------------------------------------------------------
------------------------------------------------------------
------------------------------------------------------------
------------------------------------------------------------
------------------------------------------------------------
------------------------------------------------------------
------------------------------------------------------------
------------------------------------------------------------
------------------------------------------------------------
------------------------------------------------------------
------------------------------------------------------------
------------------------------------------------------------
-----------------------
>GCP2 Fragilaria crotonensis
------------------------------------------------------------
------------------------------------------------------------
------------------------------------------------------------
------------------------------------------------------------
------------------------------------------------------------
------------------------------------------------------------
------------------------------------------------------------
------------------------------------------------------------
------------------------------------------------------------
------------------------------------------------------------
------------------------------------------------------------
------------------------------------------------------------
------------------------------------------------------------
------------------------------------------------------------
------------------------------------------------------------
------------------------------------------------------------
------------------------------------------------------------
------------------------------------------------------------
------------------------------------------------------------
------------------------------------------------------------
------------------------------------------------------------
------------------------------------------------------------
------------------------------------------------------------
------------------------------------------------------------
---------MKQSKLQPSETE---------------------------------------
-------------------------RERLLLRECLYALQGMNGENLHFDS-----VVEPT
HTGTTGTVVFKCDFRNDVCHDPALVASSKLGHGAHDAMQQLCGEVGWYYRRIQTYMDSS-
--------HSHDAIARAWAEALALQLNQSYHTLLADLDYQLQQEGSGHDA----------
---VPDLTLRRLMIRLVEPAGQLRTLAILVDGMANLSGGP----------------LLTA
LHR---------------------------HSIHGDTRHSTLTQNMLRAASQP-------
----------WFRALYLWTIQGELVPTDFFVQLTTAERSNHANN----------------
---IGATTASTTGDVWHSSFKLVQEQVPE-------------------------------
-ILPPSLVQPSFNVGKGINFIRHCLLEHGWKMDLNDDSN---------------AEACDD
DPERLGYQY------ADDNKLIQTMKRAEQQVNQHIVMSLKEKHHLVQHLRGLKQFLLLG
Q-GDFFSVLMDGLHSEFD------GKGIAGIYDYSLMSVVDAALKSTN------------
----------------------------------------AIDLPPYVLGRLGVKLKLEE
NEDAR-YQFGPPK----GTERSET----------RTGWDIFALEYR-IPEPLAAIVHTRA
MHQYHRLFTLLFGLKRVEYMLNHTWRQSTALHHAIQIYAQHNAIQAATNAEYAQTT-ALL
RHISMVRQSMMHFVVNLKSYLFFEVLEG----------------------AWNTLVTQLE
N-------------------------------------GASSLDDIIQAHDAYLADIVQK
SLLGDDDDHDGTSTANNNEDEEDVVAEALGIQLQTLLTLALEFCTYQKQLFHDAIQQAER
ATEKLKEADRRLKEGHWGFG-------SERDVKEAKTFFG------LTDEGKLRSVITME
KDFHRSTGQFLTYIHQISHGTTASAFGDTITRSPSTNDSVSTFV----------------
-----RRDQFSHDALNSLTFQLDYSSFYNVGRQ---------------------------
------------------------------------------------------------
------------------------------------------------------------
------------------------------------------------------------
------------------------------------------------------------
------------------------------------------------------------
------------------------------------------------------------
------------------------------------------------------------
------------------------------------------------------------
------------------------------------------------------------
------------------------------------------------------------
------------------------------------------------------------
------------------------------------------------------------
------------------------------------------------------------
-----------------------
>GCP2 Chaetoceros tenuissimus
------------------------------------------------------------
------------------------------------------------------------
------------------------------------------------------------
------------------------------------------------------------
------------------------------------------------------------
------------------------------------------------------------
------------------------------------------------------------
------------------------------------------------------------
------------------------------------------------------------
------------------------------------------------------------
------------------------------------------------------------
------------------------------------------------------------
---------------------MSTSALPFTSPSSYNNDDRGTPLQSISSILQTPPLSSSY
FTDGTSGEGKYDEGNGNAKGVKYNSTILLSQCLPSTGTLTIANDNPRATLTGNHLSQKYE
LLTIVPTIDEQSSTLVKLYDMVCFQHNDK--------YLG-VRGSKLGFFRGIKSQAEQW
KIIP-------------------------------------------AGTSSSNGLVLAG
QSVLLQNELTGE------------------------------------------------
------------------------------------------------------------
------------------------------------------------------------
------------------------------------------------------------
------------------------------------------------------------
------------------------------L--------------LSSFCDDTQNEFKSD
TGKDDRRFVT-------------------------------------MYNFQADMNASIL
DRTMDAGLQLTFGMREKWTLD----------------------------FIHTPPL----
-----PQPHYSSRPFLSGSYLQYPSRYG-----EKQIDSMSELVNYD-------------
----------------------NLIQESVLVEEILGALLGLEGDFIC-------------
----------------FENDE-FQVINAEKIDPSISTLVQKLLPTATKFVSIQSFIANRL
LT------FEYGRVSHALCGIIDTLLGQYMDFITHLDDQYRSNNNGLDSLTLS-------
----------GVYTQMQASAKTISILHAIIATTKSLKGG----------------ALINA
LEE------------------------MRQ-KYLGDDNAKYLFKVIMEKASQP-------
----------YMEMFTCWLKDGNL--KDPFGEFMIKES------------------GQMK
RQDFCYN-IDGSVDQWSNWYTLKEENILFVMKEGDSSS----------------TQMQQL
SKEKMTLTEKILITGKYWNAIMLCEHRNQNAAQLP-------KSVDK-------------
--GKKDISNLSLQ--LCSTEFSRFIEKEYEDASRTFLNIFMRDYKAIDVLAFMKRYFLLD
Q-GDFFVHFLDMAEEELLQE---MTDVSRGRVQNWMTLSIQMSNSAESSGG---------
------FEADG----------------------------TLSEIVSSLTGAFANESLMSH
LNNLHAMNGGIESNEPKTPSRHTYG----GANKGLTGVEAFMLDFHTVPFPLSLILSRHT
ILNYQLMFRHLFFAKHVERRLVGTWLD------------------HQVIKEYQT-LRKDL
GRTYLIRQRMLHFMQNFVYYMMFEVID----------------------PNFLHMERKLS
SRSNDGDKS------------------------------PITVDAVLNDHWSFLQKTLNE
CLLSNCD---------------------LVKALTKLMTTCLLFSDQMKLFIEQTQIEFEQ
NRIATESRQKRNRRMFDNMDS--ASVRMEKRMKERMAAEK-----EQKDARKQTQIQRLE
KELNSASYKRMIARFEQVFDSNLADFMKQLV----AESSS--------------------
---------QSHTHLTNLVARLDYNGYVTKSMQL--------------------------
------------------------------------------------------------
------------------------------------------------------------
------------------------------------------------------------
------------------------------------------------------------
------------------------------------------------------------
------------------------------------------------------------
------------------------------------------------------------
------------------------------------------------------------
------------------------------------------------------------
------------------------------------------------------------
------------------------------------------------------------
------------------------------------------------------------
------------------------------------------------------------
-----------------------
>GCP2 Nitzschia inconspicua
MHRKDTPAARAALAKRRQRAAQNLNTGASSTTTSTTTSTYRGGNSSTAAVSTSSSVENHR
NTTTSTAIAASTSPLVRVSKPQAVPKSSGNDPRPPTKQLPPPPPLPQQQKRQQQRQQQQE
EINLHWKGLPSSRRTSKVAPLHTDYYSAVDETTTDHNDYRIGRENTDKSPNGAGHTVAGQ
TMDGTMTTAAMTDSIERSQQVAEHSSKLLDTSLSKSKSYDTSYMGEPNIETVLKDDGYVQ
EVEVRHRRHSRPPNSLEKPTSPTMRERISNFGFVEVHSPQPPNMSEQRAFQQQSHYPQPR
ASLSSSFQNRDLVQHQTVERRPQQQLRTIMMPYSSSTQQTMRPSSTRDEQSLATANDAIL
ASNKNLHLPSLASSTPIMRQYSSRDDQLEKDDDNVATPRHSSLQQSPPTRELDDNDDDLR
NKERRTFEHSGQKTNVSSGRDLSFSQQGRPPTSPTRPFQRPPSPVAQTLNRQPSTTPTDN
QNNNNNNCIEKSASLNMVPSAAEMSTATSVGRLTVSTGGLSFYRKSKIPSPTPIDVSQRR
PSPRSQPLPPSGRNTSPPKPPPPQLRQQLRRPQPTRPNAAASVASSASPTANTSRIPTSK
TEQSSVSKPSAAQSFMSKRRMDRKTTTPVNTIRPVSAQSTTDPKDESSPKQPSPRVDRLS
VFLKESLSVSSSQQPQLQQPLQRTGGTDPVLQSRVSMDQSIVQKTVTIQRPQPFVAAAGS
QNQRNINNKVSNNVDDDLDQKIWSKKQQPAVSPIEMYRAEADEYDLEQQRIEQAKRQQEQ
LKQEQEKQYLEQLRQQEQKKLHHEEQERIRLEKQKQYHQEKLHQEQQEMSRLEKQQQYHQ
EKLHQEQQERIRLNTEQQIQQDTPKQQQLNQYQFQYSMVQESFSPRTPQMSKSQTVKHED
YSYESPGDAFKATANRNGNIFQTPQHLSPFPSNEAPQVEDHISVGDIEEQLADAACLCSG
HAVVLRSCQTATTIQSVENEVLANMGGPDLGL----------------------------
------------------------------------------------------------
------------------------------------------------------------
------------------------------------------------------------
------------------------------------------------------------
----------------HQERLVIEKVSQQEGGTQSSEVRFGDVVILRSTSAHGKAFGTRK
RRNDIKGVDELGFFDIGNLRSDRWTVLPVKPGNVIVIGRAALSLK---KTAHEKDAAALV
KSGSPVLLRNCYNGGVLSVRD-GKVILMTDSYHSSQFGYSEDPTFLGRLQNHHHLVPTIS
ESFQLLLPSVPPCPSWSTVNGVGKRIFL-----DGTYIKDPQRSQNWVETSG--------
----------IQLDNKLD----PKINEKILIDEVVGSFIGLEGLHVKL------------
-----TEKTTNRK----GLEFHLSEAPGVVFDRSLHNLIEQILPLSTSYVRVRNFVLSHY
PG------YEYGRVMQALCEGLDSYLYQYTAFVADLEQKIRKP-SGSCVVTMK-------
----------SIHFEITPLLHSMSILEHITGALAVKKGGA----------------LINS
LWS------------------------LEKRVYMGDSVAKDLIGTLLDKCSTP-------
----------YVEMLSTWLQSGIL--RDPYNEFMVVRLES--------------------
----QEKRGIFDGDSWMTLFRLNEQHIIN------------------------------D
IIPNEKLTKKILVTGKYWNAVQACDVEVSTLT---ASSPQPPMI----------------
---------TKFRFQSDSSAIATLIDTTYQNASKCLINLLKEKYKLMHSLQVMKRYFLLD
Q-GDFFMHFLDSAEEELMKP---FEDIASGRVQHSLTMSIQLTEAQREGDVEP----FLH
DE-------------------------------------DQQILPKALRCRFMKESLVSY
LDSLFGGIAD---QDPKTPSRQPYGS---SG-QQDTGFDLFTIDFALVPFPTSLILSRHS
MQTYKLLFRQLLFAKHVERRLVGVWSD------------------HQLLKKLDS-LRGLL
GTSFLLRQRMLHFVQNLNNYMTFEVIEN----------------------NWMEMIQKMN
ASENS----------------------------STS-QQEQTVDDILEIHDEFLEKTLDA
CLLRNPV---------------------LIKSLTKLLKTCLLFTDQMKRFMNTTRIYDDS
INLAAEKRGAVQRNLNERGSL-PAAARDTKKLRRALDSTK-----EERLMLHQRQTRRVG
REVCSESYKRMIHRFEEVFSADLALFMMQLN----SHTSS--------------------
------------GTVANLAMRLDWNGFLTATISSGPV-----------------------
------------------------------------------------------------
------------------------------------------------------------
------------------------------------------------------------
------------------------------------------------------------
------------------------------------------------------------
------------------------------------------------------------
------------------------------------------------------------
------------------------------------------------------------
------------------------------------------------------------
------------------------------------------------------------
------------------------------------------------------------
------------------------------------------------------------
------------------------------------------------------------
-----------------------
