# Supplementary material for: Analysis of Predicted Amino Acid Sequences of Diatom Microtubule Center Components
Source: Int J Mol Sci. 2023 Aug 14;24(16):12781. doi: 10.3390/ijms241612781 (PMC10454807; doi:10.3390/ijms241612781)
Supplement: Supplementary file 1 [file ijms-24-12781-s001.zip › GCP3.fas]

>GCP3 Homo sapiens
------------------------------------------------------------
------------------------------------------------------------
------------------------------------------------------------
-----------------------------MATPDQKSPNVLLQNLCCRILGRS-------
--EADVAQQFQYAVRVIGSNFAPTVERDEFLVAEKIKKELIRQRREADAALFSELHRKLH
SQG---VLKNKWSILYLLLSLSEDPRRQPSKVSSYATLFAQALPRDAHSTPYYYARPQTL
PLSYQDRSAQSAQSSGSVGSSGISSIG---------------------LCALSGPAPAPQ
SLLPGQSNQAPGVGDCLRQQLGSRLAWTLTANQPSSQATTSKGVPSAVSRNMTR------
------------------------------------------------------------
------------------------------------------------------------
-------------------------------------------SRREGDTGGTMEITEAA
LVRDILYVFQGIDGKNIKMNNTENCYKVEGKANLSRSLRDTAVRLSELGWLHNKIRRYTD
Q-----------------------------------RSLDRSFGLVGQSFCAALHQELRE
YYRLLSVLHSQLQLEDDQG-----------VNLG-LESSLTLRRLLVWTYDPKIRLKTLA
ALVDHCQGRK-----------GGELASAVHAYTKTGDPYMRSLVQHILSLVSHPVLSFLY
RWIYDGELED----------------------------TYHEFFVASDPTVKTDR-----
------------------LWHDKYTLRKS---------------MIPSFMTMDQSRK-VL
LIGKSINFLHQVCHDQTPTTKMIAVTKSAESP----------------------------
--------------------QDAADLFTDLEN----------------------------
-----AFQGKIDAAYFETSKYLLDVLN-KKYSLLDHMQAMRRYLLLGQ------------
------GDFIRHLMDLLKPELVRPATT-----------------------LYQHNLTGIL
ETAVRATNAQFDSPEILRRLDVRLLEVSPGD-----------------------------
------------------------TGWDVFSLDY-HVDGPIATVF---TRECMSHYLRVF
NFLWRAKRMEYILTDIRKGHMCNAKLLRNMPEFSG-------------------------
----------VLHQCHILASEMVHFIHQMQYYITFEVLECSWDELWNKVQQAQD------
---------------LDHIIAAHE---VFLDTIISRCLLDSD------------------
---------------SRALLNQLRAVFDQIIELQNAQDAIYRAALEELQRRLQFEEKKKQ
REIEGQWGVTAAEEEEENKRIG-----------------EFKESIPKMCSQLRILTHFYQ
GIVQQFLVLLTTSSD-------------------------------------------ES
LRFLSFRLDFNEHYKAREPRLRVSLGTRGRRSSHT-------------------------
-----
>GCP3 Arabidopsis thaliana
------------------------------------------------------------
------------------------------------------------------------
------------------------------------------------------------
-----------------------------MEDDDQQKAADLVQELVLRLVSQNPQTPNLD
PNSPAFLKTLRYAFRILSSRLTPSVLPDATAIAESLKRRLATQGKSSDALAFADLYTKFA
SKTGPGSVNNKWALVYLLKIVSDD------------------------------------
----RKSAINGLDSSVLLPNLGIGDTG---------------------NGVLS-------
------------------RGEAKKKDWSNGVLLVSKDPENLRDIAFREYAILVK------
------------------------------------------------------------
------------------------------------------------------------
-------------------------------------------EENE--------VTEEV
LVRDVLYASQGIDGKYVKFNSEIDGYAVQESVKVPRATRIMVRMLSELGWLFRKVKTFIT
ESMD--------------------------------RFPAEDVGTVGQAFCAALQDELSD
YYKLLAVLEAQAMNPIPLV-----------SESASSNNYLSLRRLSVWFAEPMVKMRLMA
VLVDKCKVLR-----------GGAMAGAIHLHAQHGDPLVHDFMMSLLRCVCSPLFEMVR
SWVLEGELED----------------------------TFGEFFVVGQP-VKVDL-----
------------------LWREGYKLHPA---------------MLPSFISPSLAQR-IL
RTGKSINFLRVCCDDHGWADAASEAAAASGTT----------------------------
--------------------TRRGGLGYGETD----------------------------
-----ALEHLVTEAAKRIDKHLLDVLY-KRYKFKEHCLAIKRYLLLGQ------------
------GDFVQYLMDIVGPKLSEPANN-----------------------ISSFELAGFL
EAAIRASNAQYDDRDMLDRLRVKMMPHGSGD-----------------------------
------------------------RGWDVFSLEY-EARVPLDTVF---TESVLSKYLRVF
NFLWKLKRVEHALIGIWKTMKPNCITSNSFVKLQSSVKLQLLS-----------------
----------ALRRCQVLWNEMNHFVTNFQYYIMFEVLEVSWSNFSKEMEAAKD------
---------------LDDLLAAHE---KYLNAIVGKSLLGEQ------------------
---------------SQTIRESLFVLFELILRFRSHADRLYEGIHELQIRSKESGREKNK
SQEPGSWISEGRKG--LTQRAG-----------------EFLQSMS---QDMDSIAKEYT
SSLDGFLSLLPLQQS-------------------------------------------VD
LKFLFFRLDFTEFYSR--------LHSKG-------------------------------
-----
>Spc98 Saccharomyces cerevisiae
------------------------------------------------------------
------------------------------------------------------------
------------------------------------------------------------
------------------------------MELEPTLFGIIEALAPQLLSQSHLQTFVSD
VVNLLRSSTKSATQLGPLIDFYKLQSLDSPETTIMWHKIEKFLDALFGIQNTDDMVKYLS
VFQSLLPSNYRAKIVQKSSGLNMENLANHEHLLSPVRAPSIYTEASFENMDRFSERRSMV
SSPNRYVPSSTYSSVTLR------------------------------------------
------------------------------------------------------------
------------------------------------------------------------
------------------------------------------------------------
-------------------------------------------------QLSNPYYVNTI
PEEDILKYVSYTLLATTSALFPFDHEQIQIPSKIPNFESGLLHLIFEAGLLYQSLGYKVE
KFRMLN------------------------------------ISPMKKALIIEISEELQN
YTAFVNNLVSSG-------------------------TVVSLKSLYREIYENIIRLRIYC
RFTEHLEELS-----------GDTFLIELNIFKSHGDLTIRKIATNLFNSMISLYYEYLM
NWLTKGLLRA----------------------------TYGEFFIAENTDTNGTDD----
----------------DFIYHIPIEFNQE---------------RVPAFIPKELAYK-IF
MIGKSYIFLEKYCKEVQWTNEFS-------------------------------------
------------------KKYHVLYQSNSYRGISTN------------------------
------FFEIINDQYSEIVNHTNQILN-QKFHYRDVVFALKNILLMGK------------
------SDFMDALIEKANDILATPSDS-----------------------LPNYKLTRVL
QEAVQLSSLRHLMNSPRNSSVINGLDARVLD-----------------------------
-------------------LGHGSVGWDVFTLDY-ILYPPLSLVLNVNRPFGRKEYLRIF
NFLWRFKKNNYFYQKEMLKSNDIIRSFKKIRGYNPLIRDIIN------------------
----------KLSRISILRTQFQQFNSKMESYYLNCIIEENFKEMTRKLQRTENKSQ---
--------------NQFDLIRLNNGTIELNGILTPKAEVLTKSSSSKP------------
---------------QKHAIEKTLNIDELESVHNTFLTNILSHKLFATNTSEISVGDYSG
QPYPTSLVLLLNSVYEFVK--------------------VYCNLNDIGYEIFIKMNLNDH
EASNGLLGKFNTNLKEIVSQYKN-----------------------------------FK
DRLYIFRADLKNDGDEELFLLSKSLR----------------------------------
-----
>GCP3 Phytophthora nicotianae
------------------------------------------------------------
------------------------------------------------------------
------------------------------------------------------------
----------------------------MNSDRQAARLKRRAERLGPPSRAHSSSVGSRH
SYAVSSDASSSRTRGSSVPTDSSDSLRRPPVMSTSATAVAMSARRGSSARSPRDINVLVD
KLLAKVHGAPSAITTRRTVVRLHDAVSNAPQTDAFSILEKIKRKIAADAPQFYTDSQETV
TRLNEVYSRFVKFKNLDKKTEALLLLYGLMDTAPPPVHSEEIHSRPGFPARSVNNCPASS
TPDSLDSSASEKNGEHHRSHSMPVVSLNLGAQNAAPMEQSMTDLDSLEDSFKFAVGIAPT
HKPSRGKGSSPRTYPG--------------------------------------------
------------------------------------------------------------
------------------------------------ALVSDAMGASRATGRSSFDVPEEV
LLRDVLYALQAIESRYLYFDDAADRFQITRSVGVPTPMRELIHMLCDLGWIFRKISEYIK
QHR-----------------------------------EELAFGLVGQSFCHVLNTELAG
YFRLIAVLAAQIDEDAETR-----------QPHERGVSSLTLRTLIVWLQDPLDRMRLMT
RLIDSVEGLR-----------GGALASGIHSHVLHGDPDVSQSVQRVLKQIAAPIVRMIK
RWVFEGELED----------------------------VHGEFFVVADPTVSDD------
-----------------QFWAKKYTLNLK---------------MLPPFISIELAKK-IL
VIGKSINFIRQCCGNADWVMDAAQETAVIG------------------------------
--------------------MDTENEGAYFAELKR-------------------------
------LETVIANVSNSTNEYLIRTLT-QKYRLLDHCQALKRYLLLGQ------------
------GDFIQYLMDLLGPELSKRG-----------------------AQVYRHTLTNVL
ETALNASNAKFESPDILGRLDVELLQG---------------------------------
--------------------SSADTGWDIFCLHY-NLQAPVNSVI---PASSMLQYQQIF
DFLWRMKRVEHSLSASWTKDMNLGH-----------------------------------
---------------------------------EVQVLETAWHKLVKDLNAAN-------
--------------DLDGLIESHA---AYIASIKKNGFMMKD------------------
---------------SRDLLKQLKLIFATIIRFCKVQENLYTTAMHEKHVEERHQQLMQQ
QELGSSWGIPEEDEYTMRT------------------ERDTFGSNSKILRQIEEISEDFS
TQFLELLEIVKKNSIR----------------------------------------GSQS
LSFLMSRFDFNEFYLKKTNPPMDADE----------------------------------
-----
>Spc98 Ectocarpus sp
------------------------------------------------------------
------------------------------------------------------------
------------------------------------------------------------
----------------------------MSRHRFTDDPSMGRRAPPSSSEAALDTTQLLE
RLARSIISERCGRRDSDAAAPPSEAQIHGAVRLCIRILTSHIGEPLMVEDEASVAQVIRT
RLVKTPSSSGSGVEAALRFDDLHRRLKLLAGLKNRAPMLHLLHALSDTGTAAAAAAVNHH
GAAPPAIPQMPPRVFSEPAAGLSGIGHVVG------------------------------
-------------QGLRAAAAASVGGSSYHGGGVSNGREPLGEGRRHAESMGVRAG----
------------------------------------------------------------
------------------------------------------------------------
---------------------------------------RHRSVVSRAMPRRTTEVTERT
LLKGILYAFQGIDSQYIKYCEEESGYVLDPRLRLGLKQRAMVTEMLEMGWLFTTVVRYNQ
SVDGEEDMGVLPLTLLRCHCP----PRQPTEIEVQAGSADVGPGRIQQAFVFSLKEDLTE
YYRLIAVLGAQLNLESEGLG-----------VGAGGTEGLTLQRLFVWVKDPMKRLNVMA
TLVAAAAQLK-----------GGALASCLHTHVDHGDPFVRGLVQRTLVRACESLFLMVK
LWMFEGELVD----------------------------HHNEFFVQERKLATVLK-----
----------------ETLWHDRYHLDLC---------------LLPKFIDQEVAVK-IL
TIGKAINFLRRLCGDSEWIMGP--------------------------------------
-----------------MAKATAQATTLEYGNTTS-------------------------
-------LRAVVESCSALTNARLVHLMLGPYRLKSHLRVLKKFLLHGQ------------
------GDLMLTLIEVLGPELDKKAT-----------------------VIYRHNVMGIV
EGVIKTSAILQDEADDVARIGVKIFGG---------------------------------
--------------------SEADTGWDVFSLEY-NVGAPISTVV---TKEVLVEYRRVF
HLLWRIKRAEWSLASAWRLHTSATHVRLEQALPELRG-----------------------
----------ALHRCSLIRGQMFFLTTNLSNYMMFEVLETSWGTLQNSLDSALT------
---------------LDDIIQAHK---AYMKGILARAMLNEE------------------
---------------STDVKNKVEEVLGIIIDFCRHQESLVIRAMAEVTTRRAEQADKDR
RTAMGQWGTEDGTAQGGRR----------------------LGRDPFGMGNIEDTARRFE
EKLSELMCMLEQKCG-----------------------------------------KMEI
LRFLIFRLDFNDYYKERRSALMLPPPPRHGGVRQPPSRPQN-------------------
-----
>GCP3 Aulacoseira_islandica
------------------------------------------------------------
------------------------------------------------------------
------------------------------------------------------------
------------------------------------------------------------
------------------------------------------------------------
------------------------------------------------------------
------------------------------------------------------------
------------------------------------------------------------
------------------------------------------------------------
------------------------------------------------------------
------------------------------------------------------------
------------------------------------------------------------
------------------------------------------------------------
------------------------------------------------------------
-----------------------------NNNSHVAKVEPYTVRNLNRKQRQHDQPHLAN
NQNT--------------------------------------------------------
--------------------------------------------TVKLHSTLKREET-TA
TTNNSSNMHHQQQPSLSSSYEEHTKLVRECIY----------------------------
------------------VLQGIDGSRIQFHKQDDNDP----------------------
---SSKTSGAALDICPRLKHDITSTITLQQHLPLVTLDAIQQCGECGW------------
-LFLRIQQFINHNIGTTTSTTNTNTTSGRM--VARALAEALSDEITEYHLFIANILEHFT
TITLNQLVLTMRKAKIKLHSLALLVEECN-------------------------------
--KKNKYPAHHYASVVHIHAKLLMASSSSNSSSS-STALLFNKIA---SRTCLPIYQKMF
QWVFYGILLQKQQNQQTNNTEIGEEAEDFFIVENVSVQDAHLWWEN-----------NNE
IAS--------NKKTQGNKQQPLIPPRYYLIKLMIPIFIP-FEIAQMMFNIGKGVNFVRK
CLGDKAWASSYLLLSQGDFVQTLF---ESLDDTVTAKNVMDNPNNKDDS-----------
-----AAAAMLTLPPRYALQILVDNALHNTNYFKSLPDSFLSRIVVVVASSSTTTTTSNI
SSNNSCTSSLDDEEKRGLF-----------------KWDDFSLQYAIDAPLTSVIHPVAH
AKYQLMFRLIWR--CKHIEYMLSKTWRSAVTVHRTV-LKMCKEEEQQQHQQQRHAASGRS
ARTVLRRTAMTRQKAMHFFS----------------------------------------
-----
>GCP3 Aulacoseira_subarctica
------------------------------------------------------------
------------------------------------------------------------
------------------------------------------------------------
------------------------------------------------------------
------------------------------------------------------------
------------------------------------------------------------
------------------------------------------------------------
------------------------------------------------------------
------------------------------------------------------------
------------------------------------------------------------
------------------------------------------------------------
------------------------------------------------------------
------------------------------------------------------------
------------------------------------------------------------
------------------------------EISSLITEEHEASTHMGRRQPIAPRYNLIK
S-----------------------------------------------------------
--------------------------------------------MIPIFIPLDMARM-MF
NIGKGVNFVRKCLGDRTWDLMDQLLLLDNKNE----------------------------
------------------ISEHKDVVSKEAIGFIYG------------------------
---SVEILQKTLIQCQKIVHSHIVTMLLERHSLQQHILLMKKC-----------------
-LLLSQGDFVQTVIESLDANMATSG-------VDDDLDDAMSGG-ASLTLPPRYALQILV
DNALHNTNYFKSLSDSFLSRIVVVIASIT-------------------------------
--TSN-----NYGNSSEDREKRGSFNWDDFSLDY-TVDAPLTSVI---HPVAQSKYQLMF
RLIWRCKHIEYILSKTWRSAVTVHRTVLKMSREEEEQQQGWSSTAG-----------HSA
RMV--------LRRTAMTRQKAMHFLSNFLSYLSYEVLETSWKELQTNLKNSK-------
--------------TLDDLVRSHE---MYMNKILTKSMLLANSDDHDFT-----------
-----DTTATTTPEETSSLAINLSSVLSAAARFTAAEERIFATAVNGLEKASRLRRAAEN
RLKENKWGYEKTPLFSSDV-----------------LEAAFSESNAVLLDLVISASDDLD
AALEKFITKLFEQTDDHGNDEDDEDYHHPVAAEATP-DNEATPTPLVHRHIRPLGRCCDS
LQFLAFRLDFNQYYAKDCRNNHYS------------------------------------
-----
>GCP3 Corethron_hystrix
------------------------------------------------------------
------------------------------------------------------------
------------------------------------------------------------
------------------------------------------------------------
------------------------------------------------------------
------------------------------------------------------------
------------------------------------------------------------
------------------------------------------------------------
------------------------------------------------------------
------------------------------------------------------------
------------------------------------------------------------
------------------------------------------------------------
------------------------------------------------------------
------------------------------------------------------------
------------------------------------------------------------
------------------------------------------------------------
------------------------------------------------------------
------------------------------------------------------------
------------------------------------------------------------
-------------------------XL-ESHCLLDHLLALKKFMLLNQ------------
------GDFVSALLHGLGPELS--KPASY---------------------VYRHNLTSIL
DSALRDTNAV-LPSFVVDRVGVELDEDRTK------------------------------
-------SESTGG-----------LGWGIFLLDY-YVDAPLNAVI---HPLAMETYRNVF
HLLWRLKRIEWCLNNSWRQSTAVGHALRRECAWGNFRTTANNGKRSN---------ISND
ITFMVNTIEQSLRKISMIRRNMLHITSNVQSYFMFEVLEVSWDSLLEKIR-AAT------
--------------TLDGLIDAHD---LYLADIVVKSLLLG-----DD------------
--------E-----RSLGLVRRLFAIFDIADRFCELQHRIFADVISAFNEMAVRRSDADE
RTARGKWGYEKYESGNGSKDDASAQESLDNDDGHNGGIKGVANQMKARMQDVVAFSDESD
EALKNFLGALHDSLKNTSAKGSGFHGRAGRGGMPH----------LGKKGSANDTSHDDA
LRFLTFRL----------------------------------------------------
-----
>GCP3 Corethron_pennatum
------------------------------------------------------------
------------------------------------------------------------
------------------------------------------------------------
------------------------------------------------------------
------------------------------------------------------------
------------------------------------------------------------
------------------------------------------------------------
------------------------------------------------------------
------------------------------------------------------------
------------------------------------------------------------
------------------------------------------------------------
------------------------------------------------------------
------------------------------------------------------------
------------------------------------------------------------
------------------------------------------------------------
------------------------------------------------------------
------------------------XLRG---------------EMLPSFLGPETAQD-ML
GLGKGINFIRRCLGEAHWVVPPDVVNS---------------------------------
--------------------SSSESLGFCYGHVDT-------------------------
------LRSTVRYASAAVNDHIVKELL-DTHMLLDHLRALKKFMLLSQ------------
------GDFVSALLHGIGPELSKPAAY-----------------------VYRHNLTAIL
DSALR-DAGASLPTFVIERLGVGLDESX--------------------------------
---------------------XXXGLRGEMLPSF-LGPETAQEML---GLGKGINFIRRC
LGEAHWVVPPYIVDSSSSESLGFRYGHVETLRSTVRCASAAVNDH---------------
-----------IVKELLDTHMLLDHLRALKKFVLLSQGDFVSALLHGIGPELSK------
---------------PAAYVYRHN-----LTAILDSALRDAG------------------
----------------ASLPXFCDRSPGGGPQGEMLPNFLWPEIARDMLGLGKGINFIRR
CLGEVHWVVLPDVVNSSSS----------------DSLGFRYSHVETLRSTVHCALVAVN
DHIVQELLGTHRLLEHLRALKKFVLLSQGD---------------FVSALLNGIGPELSK
PASYVYRHNLTVILDAAX------------------------------------------
-----
>GCP3 Coscinodiscus_wailesii,
------------------------------------------------------------
------------------------------------------------------------
------------------------------------------------------------
------------------------------------------------------------
------------------------------------------------------------
------------------------------------------------------------
------------------------------------------------------------
------------------------------------------------------------
------------------------------------------------------------
------------------------------------------------------------
------------------------------------------------------------
------------------------------------------------------------
------------------------------------------------------------
------------------------------------------------------------
------------------------------------------------------------
------------------------------------------------------------
------------------------------------------------------------
------------LGDKSWTLEG--------------------------------------
--------------------EGRRRTAFVYGNEREMMG----------------------
---------IISESAQLVNRHIVTQLL-EHHFLLSHLYGLKQVLLLSQ------------
------GDFATALMEAFYPILS--QPATR---------------------VYAHTLHSLL
DGALRSTNAQSLPSFVLERIRVRLLKTRSHR-----------------------------
---VIMGDDATAAEGEE-------SGFNVVSLDY-AIDTPLSTIV---HKEALGQYRKVF
FFLWQLKQIEYELSQSWKAAGVVQHGLIREGEIDRMGVDAESQK----------------
----------LLRKMATTRQEMLLFTTNLQSYLLFEVIGNGWETLRQKVE-NCQ------
--------------TLDELIRAHD---DYLMTITTKALLNSGYD-QDA------------
--------EHHQLHQQIVATQELVTVLDVARRFGQCQTHILQRAQTSLERVQRRRIVADQ
KINRGQWGYDDKDYMK-LKDDTTDTAIED---------RCHFLTETDTVNQVVALSLEFD
TALRRLLEMLNEMIN--APCGMEQVTGPGRG-----------------RGRREGEDHHDA
LRFLTFRLDFNDYYAAGRRNITPLVDVVDSK-----------------------------
-----
>GCP3 Dactyliosolen_fragilissimus
------------------------------------------------------------
------------------------------------------------------------
------------------------------------------------------------
-------------------------------XLISRIMESSIGVMNMRQMGRDKDDQSAF
LLRKIERSYRKRIYHNLTNGDGRKVNKITQYNEEESKITEAMKSVRLILQTLRAIEGDEM
AENVMFLFNRLAGTKSTCSININSNINNNSNINSNKSIRKIHFKEPESNNETNIEDTQHD
NLNNAITSSPSDVEQDDEQSSNAR-------------------------------QVVEG
SQNN-----TPEEKQNSTSLLTSRNNFDIGGAIYQEEKKILRECLHALQNVDG-------
------------------------------------------------------------
------------------------------------------------------------
------DFITCHYGSN--------------------SKSLNSREQKLPYDGIQIHVDMPW
N----------------TFNFETLTKHSSSQLMGGSGCIDALKICCEAGWLYSHIKLYID
SIFDTSKIYTQHILG------------------------NTCGGVISRALASTLSEHLSS
YLSFLAS------LEQQLLH-K--------------SNTLTLRRLIYLLRVPIAKLRTMA
LLTGG------ISPDVT----GGELLTALHLHSMHGDPRHSELVFSIINSVSIPWYKMLY
DWVFHGIISGATKCSN---------------------EKRGEFFVIEDESVPDK------
-----------------LMWHNRYVLCEHQIPDLPPGLAN-----GREFMDAKLARE-VL
VVGKGINFIQRCLKDMNWMMNMKGMYGLPEN-----------------------------
----------------ITEEETRYRLGFCFHTDSNR----------SINFTNGMDEEMSN
KAHFHTLHQTIAIATNEVHSHILLSLF-NNYHLIEHLQALKEFLFLGQ------------
------GDFVCALIEGLNTELQVKTDTP--------------------KKICMQTMMGIL
HDSIRSTNAKFLPKYVLERVHVELITDENLD-----------------------------
-------------SFDENSSQSDIEPWDYFMLNY-NVPSQLNAIL---HPSAIVKYQRVF
TLLFRLKRIEWMLNNTWKQSTAFNHALHLMATRYTLTSTSES---NRNRNE----EYFRM
QLL--------LRKTSMTRQTILHFISNLQSYLMFEVLESGWKRLSANIK-AAK------
--------------TLDDVICSHN---DYLDEIETKSLLGEQQQTSSLG------QQLQS
VLDISYKFCMVHEEIFNLALSSIDMIEKKGDKFCMVHEEIFNLALSSIDMIVEKRRHAEQ
RSNTGKWGFE----QVDTD---------------VDEEQFYHLSEVDKLDEVEFISNNFD
AAIRAFLSMLNDSVDDIGSTQEEIMSP--------TDSPKTRNAEINGAFGRETDIDKDA
LRFLTFRLDFSEFYS---------------------------------------------
-----
>GCP3 Chaetoceros_sp.
------------------------------------------------------------
------------------------------------------------------------
------------------------------------------------------------
---------------------------------XPESQNIATIQSLISSLTRSSSSSGSI
SGKGSNEGPXTKLQQEQSLKLAERFLSSSIVQLPNKQRTSSSSHAVLLKKIERAYKKRTS
SEDERVTEDKMNQMRELYGVIVQNSVGLDDHVVSDLLILFSRLAGTSSSSNDHDHHDDQK
LRNRTTATGVQEHEGMNNSKVSSR-------------------------------AVDSN
NTDNRGAQGTQHKNEPFQKESLLQSTKHVQLAIQNEEMDLLRECLHALQYIDG-------
------------------------------------------------------------
------------------------------------------------------------
------QLLSFEHGTSITYESSYHDSSMRRIYNPLASPPLESSKMDNDNDAYHTHQRVSS
SGGGMRI-RPGLLPFHLSPDQIHHHKQIRTC---LSGGEDAIMICGEAGWLYNRIDTYIH
HVGQR--------------------------------------GVVPRALASALRKEMDS
YRSLL--------VDFEHMW-S--------------DQSLTLRKLMVLLRGPIGHLRTLA
LIVDG------ASETAN----GGQLLTNLYLHSMHGDGRTHAVLDRILFESSIPWYDLLY
DWTMGGILSEGGQK-------------------------FCEFFVVENKNIKDA------
-----------------NLWHGRYILKEEQIPHVP-GIGE-----RGGLLNESLAKE-IL
IVGKGINFIRKCLHDSEWDFDLRELLPRKSATHDMNSSK---------------------
-----------YRGDIESMRQYKAELGFIHVAN--------------SGNCFDISGKSGK
ITSQTALEKTVAVVASQVNTHILTSLF-DQHHLLQHLKGLKEILFLGQ------------
------GDFICALMDGLQNEFESRSSI---------------------HEIHMISLMNIV
HDALRSTNAKFLPNYVTDRVQVRMLSSEQSSADEFWS-----------------------
---------------DKSVKETEKEGWDIFTLDY-AIDVPLTAIV---HPEAMEKYHLVF
NLLFKLKRIEWMMNNTWRQSTTLNHSMQLMISKFGNVELAPG-TSVKGASX----ALSRM
KRL--------LRKFSMTRQSMLHFLTNLQSYLMFEVLESGWKDLVHKLG-CAK------
--------------TLDEVISSHD---DYLNEILEKSLVAEALSKD--------------
---------QDGNITCGELPKQLRLVLSAALRFCKMHEKIFSHGVETIQKATEKRRGAQK
RSANGDWGYD----KFDAD---------------VEGMNFYSLADEKRLAEVESISEEFD
ISLRNLLSMLNDRIN--GNA-VRDVDI---------SSPTLERPSQTVESDRANAMKTDA
LRFLTFRLDFSAYYGL--------------------------------------------
-----
>GCP3 Chaetoceros affinis
------------------------------------------------------------
------------------------------------------------------------
------------------------------------------------------------
------------------------------------------------------------
------------------------------------------------------------
------------------------------------------------------------
------------------------------------------------------------
------------------------------------------------------------
------------------------------------------------------------
------------------------------------------------------------
------------------------------------------------------------
------------------------------------------------------------
------------------------------------------------------------
------------------------------------------------------------
------------------------------------------------------------
------------------------------------------------------------
------------------------------------------------------------
------------------------------------------------------------
------------------------------------------------------------
------------------------------------------------------------
------------------------------------------------------------
------------------------------------------------------------
-------------KRDFANEAITSN-----------------------------------
----------------------------FFVDKTNDAPLR--------------------
--------------------------NNLQSYLMFEVLESGWKSLVSKLG-NAT------
--------------TLDEVISSHD---EYLDEIVSKSLLAETNGGS--------------
----------ETKKGTSELGRQMRLVLTIAYRFCKAHEQIFSEALQSIDNAAERQRGAER
RSKAGKWGFD----TFDPD---------------VEGQHFYNLSDEDTLNDILLISQNFD
QSLRNLLSMLNEKVN--GTMAEAVLTS---------PSQSPY---VLNSSDESLAQNDDS
LRFL--------------------------------------------------------
-----
>GCP3 Chaetoceros curvisetus
------------------------------------------------------------
------------------------------------------------------------
------------------------------------------------------------
------------------------------------------------------------
------------------------------------------------------------
------------------------------------------------------------
------------------------------------------------------------
------------------------------------------------------------
------------------------------------------------------------
------------------------------------------------------------
------------------------------------------------------------
------------------------------------------------------------
------------------------------------------------------------
------------------------------------------------------------
------------------------------------------------------------
------------------------------------------------------------
------------------------------------------------------------
------------------------------------------------------------
------------------------------------------------------------
------------------------------------------------------------
------------------------------------------------------------
------------------------------------------------------------
---------------------------------------------------AMEKYHLFF
NLLFRLKRIEWMMNNTWRQSTVLNHSLQIMVSKYGTVELGPS-SSVTRDN-----TLSRM
KRL--------LRKFSMTRQSMLHFITNLQSYLMFEVLESGWNNLVHKLR-KAK------
--------------SLDEVIXXXXXXXXXXXXXXXXKSLDEVILSHNEYLDE---ILAKG
LLGGQQQRQGEMNMNIDQIERQVRMVLTATFRFCKIHERIFSKALDTIGKAGEKRRGAER
RTKAGKWGFE----SFDPD---------------VEGHNFYNLADEGRLEEVESISEEFD
ISLRNLLSMLANKIN--GNV-VRDVDV---------SSPSPSRAPVPVEADRMLASNNDS
LRFLTFRLDFSGFYGQ--------------------------------------------
-----
>GCP3 Chaetoceros_debilis
------------------------------------------------------------
------------------------------------------------------------
------------------------------------------------------------
------------------------------------------------------------
XKYNTNSNSNSIMESYPGIRIRPNLLPIAILHHDPKSMAEHSQNRLLRSGALDALRICG-
------------EAGWLYGRIQCYIEGI------------------------HSDNDGEN
GSNGGGGDNDGENGSLSVSGVVPR-------------------------------ALAS-
------------------------------------------ALIKEMQSYHA-------
------------------------------------------------------------
------------------------------------------------------------
------LLVSIEK-----------------------------QLYANDNDATHGTTDGSG
T-----------------------------------------------------------
------------------------------------------------------------
--------------------------------------KLTLRRLLAQLRGPMSQLRTLA
LIVDGCGD--SDTDKVK----GGQLLTVLYLHSMHGDVRHQNVSNRILYQTSLPWYDLLY
DWTMAGKLTQGKQPHRNGSGSGSG--------IGGKIGGNREFFIEEDVSVTNA------
-----------------NLWQWRYIINETQIPHIP-GIGSGHGVRGGGLLSEQMAKE-IL
IVGKGINFIRKCLHDSEWELDLRDMLQMQGNGNGNGSGSDTDTHMEDVIM----------
------TMRDGYHSDDNIMRQMKIKLGFHYNVDDDSHGHGHGHGHGQSSSSLDICGKHGQ
VMTNTSMERTVAIASSQVHKHILSSLF-DQHHLMEHLHGLKEIMFLGQ------------
------GAFISSLMDGLHAEFESRESL---------------------EEIHMISLLNVF
LASVGSTNAKFLPQFVTDRVQVRLLPIDDT-VDSFWITGD--------------------
------GDGNNNNNNGSDDADLAKDGWDIFSLGY-AADAPLTAVV---HPEAMEKYHLVF
NLLFRLKRIEWMMNNTWRQSTVLNHTLQILISKYGTVELGPS-TSTQREN-----ALTRT
KRL--------LRKFSMTRQSMLHFITNLQSYFMFEVLESGWKTLVDKLS-SAK------
--------------SLDEVIASHN---EYLDEIVAKSLLGESFLAN----AN---VNAK-
--EGEKQKQRKKGGEIYKIERQLRRVLTATFRFCKIHERIFSKALDTIEKAGEKRRGAER
KSMAGKWGFE----NFDPD---------------VEGSNFFNLAGEGRLEEVEAVSEEFD
ICLRNLLAMLTDRIN--GTAGVKDVDVNVS-----ISSPSPLRAPVPVEADRMQASNIDS
LRFLTFRLDFSGFYGQ--------------------------------------------
-----
>GCP3 Chaetoceros_dichaeta
------------------------------------------------------------
------------------------------------------------------------
------------------------------------------------------------
------------------------------------------------------------
------------------------------------------------------------
------------------------------------------------------------
------------------------------------------------------------
------------------------------------------------------------
------------------------------------------------------------
------------------------------------------------------------
------------------------------------------------------------
------------------------------------------------------------
------------------------------------------------------------
------------------------------------------------------------
------------------------------------------------------------
---------------------------------------------XEDFTVEDA------
-----------------FMWQGRFVLSEHQIPHIT-GIGS-----CDGILTHALARD-IL
IVGKGINFIRRCLHDTSWNLDLRDMMPATATTTKTS-IQHDLSH----------------
------LMIDGGHDDGRDRRRIKEKLGFQYDARKGT---NGS-------STIDIAGTGGT
ILTQTPLEQTVTIAARQVHKHILSSLF-EQHHLLLHLHGLKEVLFLGQ------------
------GDFICALMDGLHVEFDSQRGT---------------------DGIYMHSMMGVL
HDALRTTNAKFLPKFVTERIHVKLLPTSSVN-TQFWCD----------------------
---------------DEQSEEEEKDGWDIFSLGY-EIDAPLTAVV---HPDAMEKYNRVF
TLLFRLKRIEWMLNSTWRQSTVLNHALQLLVSKYGDSAVRP--HSSMNREA----EFSRM
KLL--------LRKFSMTRQTMLHFVNNLQSYLMFEVLESGWKHLVQKMK-DAK------
--------------SLDEVVCSHT---DYLDIILDKSLLGEAFAQG--------------
----------DEDD-IHKLGKQLRLVLIVSYRFCKAHEKIFSEALQSIDKATKKRRNAEA
RSNAGKWGFD----DIDED---------------VGEANFYNLSGADKLEDIVTISDKFD
DCLDKLLKMLNDKVN--NELPIDIAGS---------SSSSR--------VDRTLASNNDA
LRFLTFRLDFSEYYSRRMGGKQY-------------------------------------
-----
>GCP3 Chaetoceros_neogracile
------------------------------------------------------------
------------------------------------------------------------
------------------------------------------------------------
----MQQSNPNQTIINNDDANDDSIRLSALHSLIDSVGEGILPKSQTMPLAQRILTSSIS
TASSSSSSLLSSSSKRTILRRIERHYKKQIQNTKNENDNDNNDNNNIPKKIQEIDHLYEQ
LKSETKNEEMSLGVLKVLSRLVGTNQLLTQEENTYKLRRHRHAMTVDYDNGNDGDGNGHN
HDHDPTFTTATATVRPKPSDGNDI-------------------------------GMDKQ
LQS--------------QHETTFRSIKHISLAIEHEEQNILRECIHALQYING-------
------------------------------------------------------------
------------------------------------------------------------
------DLIRFYEKNDNQH------------------TDKDKDEDKDDNETMLGTINTKE
EMMNKYQGIRIRPGLLPFNIDPHTKVQTKSTRIMSSGSYDALRICGEAGWLYSRIQSYIQ
SIEHSN------HH--------------------------TGTGVVPRSLASSLRKELDS
YHTLLSSLES-KFLHNNGNA-S--------------SKNLTCRHLMIQLREPTTQLRTIA
MMIDG------ISTQLK----GGQVLTHLYLHSMHGDKRHQSLVNQILYSTSLPWYDLLY
DWCMNGVLSSSATQDEFFIQEVGGGASTTTKSNQRQQEHTANLSKKELFQKIDD------
-----------------NLWHGHFVLVQDQIPFLP-SIGR-----TGGIMTQSLANE-IL
IVGKGINFIRRCLHDSQWTFDLRTFLSRHDYDQLLSNAKHSSSG----------------
------IEMS---------QQVKRMLGFQYDFDNGD---GSSTKPRRFDNRRDLSGQCGE
IISQSALERTVSIAAQQVHKHILTSLV-QKHHLLQHLKGLKEILFLGQ------------
------GDFISSLLDGLHTEFESHNGI---------------------DEIYMHNMTGIL
YDAIRNTNAKFLPSFVLQRVHIKLLSAMDVKSQRFWIDM---------------------
----------NDSEEKAKNEAIELDGWDIFSLCY-DIDAPLTAVV---HPDAMEKYYKVF
NLLFRLKRIDWMLNSTWRQSTVLNHALRLMISKYGDVALRPTGTSSTKHSN----DLARM
KQL--------LRTFAMTRHKMVHFISNLQSYLMFEVLESGWKDLVSKLQ-SSR------
--------------TLDEVISAHN---EYLDEIVIKSLLDNVTKKS--------------
----------EEDGRSYELEKQLRLVLTTAYRFCKSHELIFGDALQSIDKAAEKRRGAER
RSKAGKWGFD----KLDPD---------------VEGLYFYKLCDDKTLLDIMNISQDFD
TSLRYLLSMLNEKIN--GSVTNAVMNT---------PSKTP----IVSMADSVLARNNDS
LRFLTFRLDFSEFYSV--------------------------------------------
-----
>GCP3 Chaetoceros tenuissimus
------------------------------------------------------------
------------------------------------------------------------
------------------------------------------------------------
-------------------------------MSRASAQNMDALQSLIS------------
SLSSSNTNPEDIVNHR---LMAQRILSSPLVQIKKSEKSNAYLLKKLERSYKKKLQQVEP
DKDNTRKVNETMKTVNTLYQQILNDNDVDQTLGSDLLILFSKLAG----CNADSENAKAT
PVNTPMEFASNTTTSSSQQRKTTT-------------------------------AFRS-
-------------------------SKHEEQAIHNEEWNILRECIHALRYVSG-------
------------------------------------------------------------
------------------------------------------------------------
------ELFQFYETS-------------QEEYKLFEDSERQIYNPKGENDGNFVQPARND
HWDGIRVNFSSMLPFNLTPDKRHLHKYIRTCGGSEKAGYDAIHVCAEAGWLYHRIMLYID
HQDSCNQVDDVNRM--------------------------KGYGVVPRAFASALQREMDS
YHEFLNSLERLHLSSLESKD-S--------------SNKLSLRKLMVMLRGPISHLKTLA
MIVDGIVSKSDNSCHIN----GGQLLTNLYLHSMHGDERSTNIANRILHQTSSPWYDLLY
DWVINGKLNEGGKS-----------------------SNVKEFFIVENPSIPDE------
-----------------NLWHGRYLVKAEQIPHLP-SLGE-----RGGLLSERLAGE-VL
IVGKGINFIRKCLYDSDWEFDLKDLLSRSMWDSDMNDEQ---------------------
-----------------TVNDIKMKLGFHYDSRSD------------CDSSYDISGKSGE
IITQSLLEKTVHEAAHQVHKHILSSLF-DQYHLVDHLRGLKEILFLGQ------------
------GDFICALMDGLHVEFESRKNI---------------------NEIYVTSLMNIV
YDALRTTNAKFLPNHVIDRVNVQLLS-PDSKLKSFWN-----------------------
---------------NQSSKEDEIEGWDMFRLDY-IVDAPLTAVV---HPKAMEKYQLVF
DLLFQLKRIEWMMNNTWRQSTTLNHALQLMISKFGTVELGPT-ASVKSEN-----ALIRM
NRL--------LRKFALTRQCMLHFLTNLQSYLMFEVLESGWKELIQKLR-GAK------
--------------TLDEVISSHD---EYLDDILEKSLVGEASDHN--------------
---ENSDEEGSTDGYGNELPKQLRMVLSAAFRYCKMHEKIFSEGVETIQSATEKRRGAQK
RSSDGEWGFE----HFDAD---------------VEGLNFYNLADEAQLIEVESLSEDFD
MSLRTLLTMLNNRIN--GNS-VRDVDV---------SSPSLTKPRNVAVSEKAKANKNDA
LRFLTFRLDFSAYYGL--------------------------------------------
-----
>GCP3 Cyclotella_meneghiniana
------------------------------------------------------------
------------------------------------------------------------
------------------------------------------------------------
------------------------------------------------------------
--------------------------------MTTVKLDSS----------------AHI
YFEQSLLRELIVLILRHINGVFFRFG----EGQNRMDE---NLFTG--------------
-----VIAHPRVGT----------------------------------------------
------------------------------------------------------------
------------------------------------------------------------
------------------------------------------------------------
----------------------------------------------------------LW
SNPIGSDGDEVSVDDEQFLLFQSSHLS-----LLQSGAQDAISLCAQCGLLYSRISNFCS
-----------------------------------TIDNMEYACSVTQALSVRMKDELEW
YYSTLANFEDGL--------------GLNQTTDAKSGRGMTLRGLVVCLPSVRDRLRSLA
MIADGVGIKNLR---------GGKLLSAVLSHSYG-ESQHSRLVRSISAEVSKPWYAMLH
QWITQGSLED----------------------------VHSEFFVMELS-----KQHECS
------------MSSGYFSWHRRFVLVEG-------QIP-------KQIMTEDVAKE-VL
LVGKGINFVRYCLMDVEWEIDG--ENNQNDSD----------------------------
-----------------MFEEEKKEHGYDFVTLIDLEEYE------------------DE
SRCISSLHDIVTKSSTQIHRHILDSLL-NQHKLIAHLHAIKRFLFLGQ------------
------GDFVSSLVESLHQEFRGRTSLAG---------------------IYSHSLNSVL
DESLATSNARFLPDFVLARLNMNLMTD-ESD-PDRYWMGPPP------------------
--KDE-SEDLIPWEDKE---ESI-DPWDCVCLEY-AIDSPLDAII---HTTAIESYHRVF
MYLFRMKRVEWMLNHSWRQSTTLNHAILIETKAGGADAPHISNAA------------GHS
SFL--------LRRMSSTRQTMLHFISNMQNYLMFEVLEDGWERLLHSVN-KAT------
--------------TLDGVISAHD---SYLNEILVKTLLSKHSGDD--------------
------------QNKGKSLEDLLRKLLSIALRFGKFQDFIFGNALAALDKSAHTRRMVAE
TSKSG-WGRKTVDEEE--------------------GRVFIYLADAKLFQFVEKTSKDFD
KALGSLLKILKKEVFD----DCGEG---KDNKQP--------------------TLNHDA
LRFLLFRLDYSGYYHRQAKARGKKSP----------------------------------
-----
>GCP3 Detonula_confervacea
-------------------MASGPTRKGVRVG-------SDDGVFSSKALN--NNSTSNT
NNSNNITNAAAAAAMFEQLAAAMQNNQGTNSS----------------------------
LQEEDVARMGMMLTRLMAADDGANNGKNNNKNN---------------------------
-----------------------------NNHRIPALNDDRRR-----------------
---AAPSQRSYFNKESRGPSRTSYGPASARLHPQQQHRLRHQQQKIAPKMSNQQQQQ-WY
SEERSLLRELIVLTMRHSDGNLLRYVPSEEEQLQ-LWN-----THGHP--VGNRFAPNIV
AEGVRIFPNVNVVP----------------------------------------------
------------------------------------------------------------
------------------------------------------------------------
------------------------------------------------------------
-------------------------------------------------EWRNSQNDHD-
------DNEVFVGVKEDIEFRANLQMP-----LLGSGARDAISLCGECGWLYGRVSSHVE
TVLEED--------------------------------VDGVQCATARALAARMDNELEE
YHRHLSLLESELPPLELE---LSLP-SIQSSSSAPLARYLTLRSLASRLSPIRDHLRTLA
ILADGVGACNLR---------GGKLLATVLRHSLDGHTRHTDLARSIAADCSVPWYKLLS
QWITQGVLTD----------------------------VHSEFFVKEIKPEAMEKG----
---------IITSS-GFFTWHQRYVLVEG-------QIPLCSCGGLMDIITVDLARE-VL
DVGKGINFIRYCLQDKEWEVLE--KEDESLDS----------------------------
-----------------DGAVH---QSYNFATLMDVSDNDNED--------------EDE
LRCVSTLHDAVMKSSARIHSHILESLE-KHHHMRQHLLALKHFLFLGQ------------
------GDFVSSFVESLNQEFRGRTSIAG---------------------IYSHTLSAVL
EGSLRTTNARFLPNFVLGNLSARLMMD-KHD-PNQYWMGPPP------------------
--KAKKETEMIPWEDNE---ASIQDPWDFIYLEY-KINSPLDAIV---HTSAMETYHQVS
CFLLRLKRVEWLMNNSWRQSTALNHAILIETKAGGADAPAICEAA------------EHS
SFL--------LRRISSTRQTMLHFISNLQNYLMFEVLEGGWEGLVLSMS-KAQ------
--------------SLDDIIRAHD---SYLNEIVDKTLLTN-------------------
--------EDGQNSNGKSLENLLRKLLSIALKFGKFQDHIFSNSLAGLDKAAKIRRKVEE
RAAKGDWGRTTLDKEE--------------------GRVFLYLADAKLFEFVEHTANDFD
VALSDLLKTMSKQIDEVDCNASMDD-DQEETDLV--------------------MKNHDA
LPFLLFRLDFSGYYARQARENRKKKKQNHNX-----------------------------
-----
>GCP3 Ditylum brightwellii GSO105
------------------------------------------------------------
------------------------------------------------------------
------------------------------------------------------------
-----------------------------------------XHQYSTNGSADLEHGIARN
GALLSLLTKLVGTSREGHVMIGRSSHHDGLFLTNPPVPPSMTATIGGKQQVQKTAQPFWS
RKTATTAPTTSKIHAQMMGGGRKQTSKEGISSSPSSPNGQHNSASSPISPTITKSTVNEI
TQQQQYKKMLS-------------------------------------------------
-------------------------------ALPHEEMSLLRECILALQGMDGDSIRFYH
PVPPK-------------------------------------------------------
------------------------------------------------------------
----------------------------------------RGGDTEEEERKQQSIQQQEG
IHIEHPYNLPPLAFKTQNLELLSTYCTSSCLSGSVTSTLDAIQLCGECGWLYHRIQLYID
CVLNSSTTS-------------------------ANGRMKKNVGAVSRALASALLVELN-
EYHRLVAVLESQLNDNYATS-SFSPK--------KSSERLTLRRLILHLRTPLTRLRTLA
ILTDGIMCSSSSDNHFYPIVTGGKLVHALHSHSNHGDTRHKLLLQSLTYESSKPWYDALY
EWTTQGRLIL-------------DHHHHHHQYNPYNNSKNLELNEEGEFFVEEDK-----
------------SISIEHMWHGRYILKKD--------------RIPHSIMDEKLARN-IL
VLGKGINFVRKCLGYVDWAPDLNNVAFEEDEMNRSSGDGRSNTTGFFSVGNNSNDRFGGG
SYYHNRDNDDHYKDDETRRNDKKVALGYHYDPPSLASIRGGAGGFLDG------------
---GSILHQTISRASRLVHSHILSSLLGDDHQLFQHLWALKQFLFLGQ------------
------GDFVTALMGLLHREFDGRLG-------------------SKTDGLYFHTMMSIL
EHAIRTTNARFLPQNVLDRLKVELNYGDDGGGQYAMGPPLSVVGGEGNERKRGAKKGNGF
SDDEDGDSLSEEEDDEVGQNKKKRDSWDIFSLVY-DVDAPLTAVV---HPSAMKQYKRIF
DLLFRLKRIEWMLNRTWRNSTALNHAMGSSARRGDFGGFGDSGNDE----------WAAA
TAL--------LRRVSMTTQSMLHFTSNLQSYFMFEVLEVGWKGLVRKIK-SAR------
--------------TLDELIEAHD---AYLEEIVEKSLLENEDDTTQSEEGR--------
----------SAYTNVPSLAKQLKNVLDITLRFCKLQDRIFCDALDSIDTAARRRRRAER
RSKAGRWGYVEKDIAASDL---------------YTAT-FRRLANAKRKQEMEKISGSFD
VALKNLLATLNREINEPSSHQNSYAILGNMSSPQPLHRDDGNIIRGEHQQQQLHLENHDS
LRFLTFRLDFSEYYTKQS------------------------------------------
-----
>GCP3 Extubocellulus_spinifer
-------------------------------------------------XIQGARSDWHT
RGGESTGAHLFISLEXLPSKVIGIQAMLSNSTRAPPSGSTDTVVDATARLVQSISTSSTA
SDSTNPNADTDARRLLPLARRILSSSVGAGGSGINATASASIATGRPSSGSGSGSSTDAR
LVRRRLEKSYRRSLLSASSDGAAYEYDGSDDDPVHRQHVERDVQRTMAEVDTLQRRLANA
EARHRAGMG--GPEQGSTPFVADKVLMTLSRLVGTEGWEEKKPGSARTNEFVRPMNGTSS
NGSASANPTTMRASSSAQQSSSSGAAAAEAEGLQSNKQSTVQTIEIRSVLHEEVLLLRDC
LFALQGIDSERVKFYDFNATDRISDTNGDAARDCPGVRVNPSLLPFQTTLSTQIDIKSSR
VLGSGSRDALRLCGETGWLYRRVLAYVDGIRSSSSDGGAASLLSASSDGAAYEYGGSGDD
PVHRQHVERDVQRTMAEVDTLQRRLANAEARHRAGMGGPEQGSTPFVADKVLMTLSRLVG
TEGWEEKKPGSARTNEFVRPMNGTSSNGSASANPTTMRASSSAQQSSSSGAAAAEAEGLQ
SNKQSTVQTIEIRSVLHEEVLLLRDCLFALQGIDSERVKFYDFNATDRISDANGDAARDC
PGVRVNPS-----LLPFQTTLSTQIDIKSSRVLGSGSRDALR-LCGEAGWLYRRVLAYVD
GIRSSSSDGGAAS------------------------NACRGGGAVARALTLALSEELAD
-YHRLISVLEARLTSQISHS-SAACDTSRNGGSEQVQQKLTVRQLMVHLRPAMCRLRTLA
TVADSLPNPATPDG-SV--CSGGKLITAIQQHSRHGDTRHSTLLHSLASKAAEPWFEVLW
CWTTTGTLPV-------------GSAIDSSSNRSTSVGRGREFFVAEDLSISD-------
----------------AQLWHGRFILLQD--------------NVPLGVISMNLAER-AL
ILGKGINFIRLCLGEGRWELDLASLC----------------------------------
--------------SNQQETNKKASLGYRYDPSTASSTGSINCHPGKT-MRDERSN----
--YANVLDMTISRMAEQVNSHILKSLR-DKHHLQTHLWALKQFLLLGR------------
------GDFVSALLDGLHRELDPRS------------DDARRVGSGEMDGVYVHTLTSVV
ETALRTTNAKHLPSYVLARLKVE-------------------------------------
-------------LIS-DSSEVRPDAWDAFHLAY-EVDAPLMAVV---HPEAAELYRRVF
TLLFRLARIVYMLNRTWR-------------HSTALHHALRKLSLAYPDSPAD--ARQRA
LLL--------LRRIALTRQSILHFASNLQSYLMFEVVEGGYETMATGAA-RAT------
--------------TLDEVIAAHD---DYLSEIVRKSLLDHDDEEEGFD----AAGRTGE
GVDDSPTSTSASKPGGRSLGKELARVLDSSLRFCRVHSIMFERALKSVDTATRKRRAAER
RALAGEWG---YDSIDKDV---------------DGTNLFNSLSDESQILEVESTADEFD
LALSNLLMALDRTLDEGPPQVVVASRGVGVDG-----------SGLPWWRRNGG-VNG--
-----------PPAWSNDDSLRFLAFRLDFNEYYDGR-QEGTGVGVGIDTDAVPVEN---
-----
>GCP3 Leptocylindrus_danicus
------------------------------------------------------------
------------------------------------------------------------
------------------------------------------------------------
------------------------------------------------------------
------------------------------------------------------------
--------------MLADRAVSLLFLLANVNTSTSTSAPADVRKVRNNVHADSTTDSSGV
LNSKDKDEAVAEGTMK--------------------------------------------
------------------------------------------------------------
------------------------------------------------------------
------------------------------------------------------------
--------------------------------------------------NRMVNVDFAK
QLQKSSHEHALLRELLYSLQGTPLSLPPSAKFNAAGCNVDMINKIAETSHLLHKIERSID
-------------------------------------------ADPDSIKSAALRDQLLE
FYKLIAVLEGRLNAN-----------------------KLTLRQLYIYLRTPHTKLQVLC
WLSDVESHAAP------------DITLALPLFARTASPLISETVSNIASIVTVPVWKRVR
NWVFYGKVSP-------------------------------DFFIGVIPEAD--------
-------------------WIDRYYLKKD--------------EVPHCLDKDCIPEL-LL
AVGKEINFIHTYLN----------------------------------------------
---------------------CQYSIPSHLHDIQN-------------------------
-----ETKQKLNELSTHLNKFILKSLL-DEHKLHANLYTLKQYFLLSR------------
------GDFWSILISSAASILDGPATR-----------------------LRKYELDALM
TSAVTPSALELFDRVYVRLLSDNFVSG---------------------------------
---------------------DEVVGWDALSLNY-AVDPPLSVVI---SKKHIEQYQRLF
AFIFRVNQIDYKLAKHWQFQTNLEHLLQKLSLQENN------------------------
-----------LRKISLIRQKVLHFIQNLQSYLQFEVLDAAWKKLGQELSDATS------
---------------LVDLISAHET---YLANLLPKGIDKFN------------------
------------------------SVFVCICRFLEHSQVEFNMLQKNLVEIEASRKAAEE
RIARGQWGLELDEEEVPLK--------------------------AIDTRSVERDALEFE
ADVRIFLSECELX-----------------------------------------------
------------------------------------------------------------
-----
>GCP3 Leptocylindrus_danicus_var._danicus
------------------------------------------------------------
------------------------------------------------------------
------------------------------------------------------------
--------------------------------XPNYRQQRQNENMDEAEASVDATVRLIQ
SLDVPINSSTLGLIRRLLSSQMHKQMTTTSRRRKPRNYNIAMSKMDIDTRGKVESLHRRL
NVCLGPTSRHENGNLLADRAVSLLFLLAN------TSAPADHRKVRNNVHADSTTYS-GA
LNAKDKGEAX--------------------------------------------------
------------------------------------------------------------
------------------------------------------------------------
------------------------------------------------------------
----------------------------------------------------LVNVDFAK
QLQKSSHEHAVLRELLYSLQGTPLSLPSSAKFNAAGCNVDMVNKIAETSHLLHKIERSID
-------------------------------------------ADPDSIKSAALRDQLLE
FYKLIAVLEGRLNAN-----------------------KLTLRQLYIYLRTPHTKLKVLC
WLSDVESHAAP------------DITLALPLFARTASPLIAETVSTIASIVTVPVWKRVR
KWVFNGKVSP-------------------------------DFFIGVITEAD--------
-------------------WIDRYYLKKD--------------EVPHCLDKDCIPEL-LL
AVGKEINFIHTYLN----------------------------------------------
---------------------CQYIIPSHLHDIQN-------------------------
-----ETKQKLHELSTHLNKFILKSLL-DEHKLHANLYTLKQYFLLSR------------
------GDFWSILISSAGSMLDGPATR-----------------------LRKYELDALM
TSAVTPSALELFDRVYVRLLSDNFVSG---------------------------------
---------------------DEVVGWDAFSLNY-AVDPPLSVVI---SKKHIEQYQRLF
AFIFRVNQIDYKLAKHWQFQTNLEHLLQKLSLQENN------------------------
-----------LRKISLIRQKVLHFIQNLQSYLQFEVLDAAWKKLGQELSDATS------
---------------LVDLISAHET---YLANLLPKGIDKFN------------------
------------------------SVFVCICRFLEHSQVEFNMLQKNLIEIEASRKAAEE
RIARGQWGLELNEEEVPLK--------------------------AIDTRAVERDALEFE
ADVRIFLSECE-------------------------------------------------
------------------------------------------------------------
-----
>GCP3 Minutocellus_polymorphus
------------------------------------------------------------
------------------------------------------------------------
-----------------------------------APDSASSVLG---------------
-----------------------------ADDPVRRQVVEREVSQTMAEVDGLVRRLVVA
EGQHRTAHGXMNASGRESAAVTDGVVRALSRLVGAEEWEAA-AGRPMTNNITTAIN-TSA
VHVAPTSRGGRNASSSPPSSSMGPDPSVAVP--RPEPLPRQQSNEVRTVLHEEMLILRDC
LFALQGIDAERVSFYX--------------------------------------------
-------------------------------PSASNRGGVPVVDATA-------------
------------------------------------------------------------
------------------------------------------------------------
------------------------------------------------IKGAVGDTARDC
AGVRVRTT-----LLPFHTTLPLQMDIRSDRVLGSGAMDALR-LCGEAGWLYRRVLAYVD
GVRGSHS---------------------------------RGGGAVGRALASALSAELAE
-YHRLISILEAQLTSQISSP-SGTGDGRLQQRLD--KKVLTVRQLMVHLRPAIVRLRTLA
IVVDSLPDPNTDAGGRL--CSGGKLIMAIQQHSRHGDTRHSSLLHSLVAQASDPWFEMLW
RWTTNGALPA-------------GSAVSG--HNSGATGRG--FFVAEDLSVPD-------
----------------AQLWHGRYVLLRD--------------NVPLGVISMDLAER-AL
VLGKGLNFIRSCLGDVRWELAMDSLQD---------------------------------
----------LARQSGHQATSERTRLGYRYDATLTSSHS--GCG---------HTS----
--SPTVLGSAISRMAKQVNSHILQSLR-DKHHLQTHLWALKQFLLLGR------------
------GDFVSALLDGLHRELDARS------------ADSRRVGSGEMDGVYVHTLMSVV
ETALRTTNAKHLPSYVLGRLRVN-------------------------------------
-------------LIAADPTDERPDAWDAFHLAY-DVDAPLTAVV---HPEATLLYRRVF
ALLFRLKRIVYMLNRTWR-------------QSTALHHALRKIALEYPDSCAE--ARQRT
LHL--------LRRVGLTRQSILHFASNLQSYLMFEVVEGGYEVMANRVA-KAT------
--------------SLDEVIAAHD---EYLQEIVRKSLLESGDEDVDGDGIACTASAAGG
GVEDSPASPQTPAKE-PSLGKELTQVLDASLRFCRVHSTLFEMALTSVDKATKARRAAER
RAKAGDWG---YDDVDKDV---------------DGSNLFESLSGESQVLSVESIANEFD
AALGKLLAALDRTLNEGPAQTQKAT-ALGSSGRSTRPTGSSTSSGGPWWRRGGGGVTGGS
PMSVAAMNVMMPASWSNDDSLRCLAFRLDFNEYYDRTGFGGTADTTGSDDDASDEEMEEE
GGDEV
>GCP3 Proboscia_alata
------------------------------------------------------------
------------------------------------------------------------
------------------------------------------------------------
--------------------------------------------QDCNSNNVSESKAPLS
RYKCNALLAKSYGYTSCEITAIDRTVQYGGFIRYLIHFGNCQHTHKSSPLVAESTSLYRM
SIARGVSDLCDVYQSALIELETIMDVRTNSTHQSKTKGLGYVCTEISYMSHWIPHVVSLV
EQVHTILSSQTKTTAVAN------------------------------------------
------------------------------------------------------------
------------------------------------------------------------
------------------------------------------------------------
-------------------------------------------NSKNETKDHNSNARTTS
TIPRIICTVESMLAHIPGNTTTLTTVDVAAKHSSAASNEMISSPHAAMRYLRNCVVNVFI
KQIQS----------------------------------WMYDGTLLDPYDEFFVVASGE
KSNSTKNNNGSEQFDYGEKE----------EEEDGNFIFLARRAVLSHDDDASVNARQHY
CLTLQDAQKVYETG------IYVRILNRLILQERSNNQNDDLRTNHLNNLSTTPTTNSRY
NHESSSSGAL------------------------------AQMLHREIELCHEEVS----
--------------TKLYTFLVSHHSGTN--------------GHKLLLERQLQTLKNIF
LYHDGYLHSELCKELDGFILQTSVRQGHHHTIN---------------------------
-------------SDELESGQEGNNCNDSFLDLTFVCLEPVIG-----------------
----RLEYDNYNNTIDNTTNHDGNETISYRHDVCNRLSLLYHFPSADSMS----------
-----KNNKVYQFLDQLFKLTNAKIS------------------------DLRILVTDPI
AMAFREAHTNILHKINYLHVSSNTMASSNHS-----------------------------
---------GDQNNTKNHAANLDEKPACRLELTY-KAPWPIPQLILS-NNADIYQYNQIF
NRIHLFHVASYELKKCWKRVVKRVDTTKRTTTS---------------------------
-----------CTQAALLRAHLDHVIQTFIQYMTFDVVENSFHTLLRGIKNNNGGGKTN-
-------------TNIHSVQYAHH---QYLLSLRRKCFLDCD------------------
-----------------TISNSIFKIVALVLRFTAIVTLVISKKANKSTALTLSIHNDYV
INESDEPLHQ------------------------------ETMLDLLKQDEFTRLSDLFH
AEIVQLYMLLLLQNSSSNGSTQVG-------------------------------DHGGG
ATELCLQLDYNGW-----------------------------------------------
-----
>GCP3 Skeletonema_costatum 
-------------------------------------------------XATNYADNQSS
VTS--ADD-TDGNDLIQRLAAMVQNQDNHDPT---------------------------M
KHQNDVERLRIMLASLANNNNNNA------------------------------------
------------------------------------------------------------
------------------------QIITPPLRNANDLNSKSMTQ-PPLVSPLAQRQQTWY
THERAIXRELIVLTMRHSNGDLLRFIPAEEERQGGGGG-ELFWNAASNNWEGNRFSTDAV
VEGVRLIPNCPVVP----------------------------------------------
------------------------------------------------------------
------------------------------------------------------------
------------------------------------------------------------
-----------------------------------------------------XFIQGDD
D-SDNDGMHEDEHIMENLEFRAELPTP-----LLGSGARXAISLCGECGWLYGRVATYVE
TVLEDD--------------------------------VDGIQCSTARALAARLDFELGE
YHRKLSMLESELPPLVVPESSSYSHQHQQYQHPLAQTRHLTLRELVARLPPIRDHLRTLA
ILADGVGARNLR---------GGKLLAAILRHSLDGDTPHSHLVRSIAADCSVPWYKMLF
KWITQGVLED----------------------------FHHEFFVREMQLDHR-------
------------SSTGFFTWHERYVLVEG-------QVPLCCRGGLMEIITSELAEE-VL
LVGKGINFIRYCLQDKDWEVVE---ENEDVQ-----------------------------
-----------------MADKVLGCEGYNFSTLKDEVGYG------------------DE
FQCVSTLHDVVSQSSERIHSHILDSLQ-NQHHLMRHLHALKQFLFLGQ------------
------GDFVSSFVESLDAEFRGRTSTAG---------------------IYNHTLASLL
XGSLRTTNARYLPNYVLRNLGVRLMID-EKD-SDRYWMGQPS------------------
--KTK-SDEMTPWVDN---EASIQDPWDYVCIDY-QINSPLDAVV---HDSAMSTYHHVF
LFLFRLKRVEWMLNNSWRQSTALNHSILVETKAGGADAPAISEAA------------EHS
SYL--------LRRISSTRQTMLHFISNLQNYLMFEVLEGGWEGLERSIK-KAK------
--------------SLDDVILAHN---SYLGEIVEKSLLGD-------------------
----------KGDGESPTLETLLQKLLSIALKFGKFQDHIFTNSLAGLDKAARIRKTVEE
RAEKGEWGRITLDTEE--------------------GMVFRYLADAKLFEFVEHTANDFE
KVFSNLLKMMSKQVDQVDWTSSLDE-DQEETITV--------------------VKTHDA
LPFLLFRLDFXGYYAXQAREKRKQVKVQHG------------------------------
-----
>GCP3 Skeletonema dohrnii
------------------------------------------------------------
------------------------------------------------------------
------------------------------------------------------------
------------------------------------------------------------
------------------------------------------------------------
------------------------------------------------------------
------------------------------------------------------------
------------------------------------------------------------
------------------------------------------------------------
------------------------------------------------------------
------------------------------------------------------------
------------------------------------------------------------
--------------------------------------VDGIQCSTARALAARLDFELGE
YHRKLSMLESELPPLVIPEYSSFSHQHQQYQHPLAQTRHLTLRELVARLPPIRDHLRTLA
ILADGVGARNLR---------GGKLLAAILRHSLDGDTPHSHLVRSIAADCSVPWYKMLF
KWITQGVLED----------------------------FHHEFFVREMQLDHR-------
------------SSTGFFTWHERYVLVEG-------QVPLCCRGGLMEIITSELAEE-VL
LVGKGINFIRYCLQDKDWEVVE---ENEDVQ-----------------------------
-----------------MADKVLGCEGYKFSTLKDEVGYG------------------DE
FQCVSTLHDVVSQSSERIHSHILDSLQ-NQHHLMRHLHALKQFLFLGQ------------
------GDFVSSFVESLDAEFRGRTSTAG---------------------IYNHTLASLL
EGSLRTTNARYLPNYVLRNLGVRLMID-EKD-SDRYWMGQPS------------------
--KTK-SDEMTPWVDN---EASIQDPWDYVCIDY-QINSPLDAVV---HDSAMSTYHHVF
LFLFRLKRVEWMLNNSWRQSTALNHSILVETKAGGADAPAISEAA------------GHS
SYL--------LRRISSTRQTMLHFISNLQNYLMFEVLEGGWEGLERSIK-KAK------
--------------SLDDVILAHN---SYLGEIVEKSLLGD-------------------
----------KGDGESPTLETLLQKLLSIALKFGKFQDHIFTNSLAGLDKAARIRKTVEE
RAEKGEWGRTTLDTEE--------------------GMVFRYLADAKLFEFVEHTANDFE
KVFSNLLKMMSKQVDQVDWTSSLDE-DQEETITV--------------------VKTHDA
LPFLLFRLDFSGYYARQAREKRKQVKVQHS------------------------------
-----
>GCP3 Skeletonema_japonicum
--------------------------MSGFFQSASSAGSYSTGSYRNEPAATNSADNRSC
SDNNIVANDNDDNDLIQRLAVMIQNQDSHHPK---------------------------M
TQQNDMERLRIMLASLANNNNNNSP-----------------------------------
------------------------------------------------------------
------------------------QTISSPLRNANGLNSKSMTQQPPLVSPLAQRQKTWY
THERAILRELIVLTMRHSNGDLLRFIPAEKEGQGGRGGGELIWDAAENNWVGNRFNSDAV
VEGVRLIPNCPVVP----------------------------------------------
------------------------------------------------------------
------------------------------------------------------------
------------------------------------------------------------
-----------------------------------------------------DFIPDDD
DDSDNNGMHGNDHIMENLEFRAELPTP-----LLGSGARDAISLCGECGWLYGRVATYVE
TVLEDD--------------------------------VDGIQCSTARALAARLDFELGE
YHRKLSMLESELPPLVNTESSSSLHHYQRYQHPLAQTRHLTLRELVARLPPIRDHLRSLA
ILADGVGTRNLR---------GGKMLAAILRHSLDGDTAHSHLVRSIAADCSIPWYKMLF
KWINQGVLED----------------------------FHSEFFVQEMQLDNR-------
------------SSTGFFTWHERYVLVEG-------QVPLCCRGGLMEIITSELAEE-VL
LVGKGINFIRYCLQDKDWEVSE---EDEGGQK----------------------------
-----------------VTDKVLGCEGYNFSTLKDEVGFG------------------DE
FQCVSTLHDVVSQASERIHSHILDSLK-HKHHLMRHLHALKQFLFLGQ------------
------GDFVSSFVESLDAEFRGRTSTAG---------------------IYNHTLASLL
EGSLRTTNARYLPNYVLRNLGVRLMVD-DRD-SDRYWMGQPP------------------
--KTK-SDEMTPWV-----EASIQDPWDYVCIDY-HIDSPLDAVV---HDFAMGTYHRVF
LFLFRLKRVEWMLNNSWRQSTALNHSILVETKAGGADAPAISEAA------------EHS
SYL--------LRRISSTRQTMLHFISNLQNYLMFEVLEGGWEGLERSMK-KAK------
--------------SLDDVIVAHN---SYLGEIVEKSLLGD-------------------
----------KGDGEGPTLETLVQKLLSIALKFGKFQDHIFTNSLAGLDKAARIRKEVEK
RAEKGEWGRTTLDTDE--------------------GMVFRYLADAKLFEFVERTANDFE
KVFSNLLKMMSKQVDQVDWTSSLDE-DQEETIAV--------------------AKTHDA
LPFLLFRLDFSGYYARQAREKRKQVRMQVS------------------------------
-----
>GCP3 Skeletonema marinoi
------------------------------------------------------------
---------------------------XHDPT---------------------------M
KHQNDVERLRIMLASLANNNNNNA------------------------------------
------------------------------------------------------------
------------------------QIITPPLRNANDLNSKSMTQ-PPLVSPLAQRQQTWY
THERAILRELIVLTMRHSNGDLLRFIPAEEERQGGGGG-ELIWNAASNNWEGNRFNSDAV
VEGVRLIPNCLVVP----------------------------------------------
------------------------------------------------------------
------------------------------------------------------------
------------------------------------------------------------
-----------------------------------------------------KFIQGDD
D-SDNDGMHEDEHIMENLEFRAELPTP-----LLGSGARDAISLCGECGWLYGRVATYVE
TVLEDD--------------------------------VDGIQCSTARALAARLDFELGE
YHRKLSMLESELPPLVIPESSSYSHQHQQYQHPLAQTRHLTLRELVARLPPIRDHLRTLA
ILADGVGARNLR---------GGKLLAAILRHSLDGDTPHSHLVRSIAADCSVPWYKMLF
KWITQGVLED----------------------------FHHEFFVREMQLDHR-------
------------SSTGFFTWHERYVLVEG-------QVPLCCRGGLMEIITSELAEE-VL
LVGKGINFIRYCLQDKDWEVVE---ENEDVQ-----------------------------
-----------------MADKVLGCEGYNFSTLKDEVGYG------------------DE
FQCVSTLHDVVSQSSERIHSHILDSLQ-NQHHLMRHLHALKQFLFLGQ------------
------GDFVSSFVESLDAEFRGRTSTAG---------------------IYNHTLASLL
EGSLRTTNARYLPNYVLRNLGVRLMID-EKD-SDRYWMGQPS------------------
--KTK-SDEMTPWVDN---EASIQDPWDHVCIDY-QINSPLDAVV---HDSAMSTYHHVF
LFLFRLKRVEWMLNNSWRQSTALNHSILVETKAGGADAPAISEAA------------EHS
SYL--------LRRISSTRQTMLHFISNLQNYLMFEVLEGGWEGLERSIK-KAK------
--------------SLDDVILAHN---SYLGEIVEKSLLGD-------------------
----------KGDGESPTLETLLQKLLSIALKFGKFQDHIFTNSLAGLDKAARIRKTVEE
RAEKGEWGRTTLDTEE--------------------GMVFRYLADAKLFEFVEHTANDFE
KVFSNLLKMMSKQVDQVDWTSSLDE-DQEETITV--------------------VKTHDA
LPFLLFRLDFSGYYARQAREKRKQVKVQHS------------------------------
-----
>GCP3 Skeletonema menzelii 
---------------------------------RASAGSYNPGSHLHEPAATNYADNRIS
INA--ADNGNDDNDLIQRLAAMVQNQDNHHPK---------------------------M
KQQNDMERLRAMLASLTNNNDNDS------------------------------------
------------------------------------------------------------
------------------------HIVSSSLRNANNLNSKSMTQ-PPSVTPLAERQQTWF
THERAILRELIVLTMRHSNGELLRFIPAEKERQGG----ELIWDAATNNWEGNRFNNDAV
VEGVRLIPNCPVVP----------------------------------------------
------------------------------------------------------------
------------------------------------------------------------
------------------------------------------------------------
-----------------------------------------------------DFIQGDD
D-SDNDGMHDDEHIMENLEFRADIPTP-----LLGSGARDAISLCGECGWLYGRVATYVE
TVLEDD--------------------------------VEGVQCSTARALAARLDFELGE
YHRTLSMLESELPPLVIPKSFSSSHHQQQHQHRLAQTRHLTLRELVARLPPIRDHLRTLA
ILADGVGTRNLR---------GGKLLAAILRHSLDGDTAHSHLVRSIAADCSVPWYKMLF
KWITQGVLED----------------------------FHSEFFVREMQLDHRSSR----
------------SSSGFFTWHERYVLKES-------QVPLCCSGGLMEIITPELAQE-VL
LVGKGINFIRYCLQDKDWEVAE---ENEDSQ-----------------------------
-----------------MTGTVLGCEGYSFSTLKDEAGYG------------------DE
FQCVSTLHDVVTQSSERIHSHILDSLK-NQHHLMGHLHALKQFLFLGQ------------
------GDFVSSFVESLDAEFRGRTSTAG---------------------IYNHTLASLL
EGSLRTTNARYLPNYVLRNLGVRLMID-EKD-SDRYWMGQPS------------------
--KTK-SDEMTPWIDN---EASIQDPWDYVCIDY-QIDSPLDAVV---HDSAMRTYHHVF
LFLFRLKRVEWMLNNSWRQSTALNHSILVETKAGGADAPAIGEAA------------EHS
SYL--------LRRISSTRQTMLHFISNLQNYLMFEVLEGGWEGLERSIK-KAK------
--------------SLDDVILAHN---SYLGEIVEKSLLGD-------------------
----------KGDGESPTLETLLQKLLYIALKFGKFQDHIFTNSLAGLDKAARIRKKVEE
RAEKGEWGRTTLDTEE--------------------GMVFRYLADAKLFEFVEHTANDFE
KVFSNLLKMMSKQVDQVDWTSSLDE-DQEETIAV--------------------VKTHDA
LPFLLFRLDFSGYYARQAREKQ--------------------------------------
-----
>GCP3 Thalassiosira_antarctica
-------------------MSGYPTRVGSRNG------------VDRNALNISNG----T
NNNGAGISNNGAAAIFQQLAAAMQTTQGTMNP----------------------------
LQEEEVARMGMMLARLATGNSAPNDSANNQSNS---------------------------
-----------------------------ISGTNIKSAADDR------------------
---TAPFQRSFFHKERVG-RNNRAYSSPAGTASIRLRPPPHQQQQIAPR--ISEQQQNWY
SEERALLRELIVLTMRHSNGTLLRYVPSEEEQLQ-MWN-----THGHP--VANRFAPNII
AEGVRLFPKLNVMP----------------------------------------------
------------------------------------------------------------
------------------------------------------------------------
------------------------------------------------------------
-------------------------------------------------EWS--QDNGDN
DDDDGFDG---AVVREDLEFRANLQMP-----LLGSGARDAISLCGECGWLYGRVASYVE
AVLEDD--------------------------------VDGVQCATARALAARMDDELAE
YHGHLSLLESELPPLELS---PSLIQRAP------QSRYLTLRSLLARLPPMRDHLRTLA
ILADGVGACNLR---------GGKLLAAVLQHSLDGYTRHSDLVRSIAADCSVPWYKLLS
QWMTQGVLED----------------------------IHSEFFVKEIKPEAMGG-----
---------DIVTSSGFFTWHQRYILVEG-------LIPLCSCGGLMDIITVDLARE-VL
LVGKGINFIRYCLQDKDWEVAE--TEEDESAD----------------------------
-----------------NGAVVDHDRSYNFATLMDVSD-------------------DDE
LQCVSTLHDAVMKSSARIHSHILESLE-KQHHMMHHLLALKHFLFLGQ------------
------GDFVSSFVESLDQEFRGRTSIAG---------------------IYSHTLSAVL
EGSLRKTNARFLPNFVLGNLRARLMQG-KHD-PDQYWMGLPP------------------
--KAK-EDEMTPWKDDE---ASIQDPWDFIYLDY-KINSPLDAIV---HGSAMETYQQVF
FFLFRLKRVEWMLNNSWRQSTALNHAILTETRAGGADAPEISDAA------------EHS
SFL--------LRRISSTRQTMLHFITNLQSYLMFEVLEGGWEGLVKSLN-KAR------
--------------SLDDIIRAHD---SYLNEIVDKTLLSN-------------------
--------EGGENGVGKSLENLLRKLLSIALEFGKFQDHIFSNSLAGLDKAAKIRRKVDE
RAEKGDWGRKTLDKEE--------------------GRVFLYLADSTLFDFVERTANDFD
GALSDLLKMMSKQIDEVDCNTGMDD-DQEETDHV--------------------MKNHDA
LPFLLFRLDFSGYYARQARENRKKKKNNS-------------------------------
-----
>GCP3 Thalassionema_frauenfeldii
------------------------------------------------------------
------------------------------------------------------------
------------------------------------------------------------
------------------------------------------------------------
------------------------------------------------------------
------------------------------------------------------------
------------------------------------------------------------
------------------------------------------------------------
------------------------------------------------------------
------------------------------------------------------------
------------------------------------------------------------
------------------------------------------------------------
------------------------------------------------------------
------------------------------------------------------------
------------------------------------------------------------
-------------------------------------MEQDAFFVAKYEKTENIERVASD
D-----------DVLN---WNDTFVLHAE--------------RVPVGIMDENLIKL-SF
TVGKGINFIRHCLRDSGWKLNFSEHDDNISSLA---------------------------
-----------KEDVIQENDSKKEIFGYRYHPPRDLVDGQHSSTRHI-------------
----SKLSKTLHLAEGQINSYIVEALR-ERHNLMDHLRGLKQFLLLGQ------------
------GDFISALLESIYPELERGG----------------------GGNIHAYSLMGFV
DNALKSTNASQLPSWVLERLSVKIMNEN--------------------------------
QKGSMSR----FRLSLRGEGDDN--AWDNFQLDY-NVPGPITAIV---HDAAMDHYHQVF
SFLWALKRVEFLLNLTWRQSTNLNHAIISFAQYHAIKISSHQPYAQ-------------A
ITL--------LRRISMARQSMMHFITNLKSYLFFEVLEGAWKTLSARIE-QGD------
--------------SLDDLIQAHD---DYLKEIIQMSLLFNESG----------------
---------------DASLGSQLYCLLSLVLKFCTLQRYLFSTTTKKVEKATSLLRQAEQ
RSNQGEWGFT--SPAENDE---------------TER--FFGLSDSTQLMQVINLSDEFY
LATQGLLERLHEITHGISGTTLSSSKLSS--------DSNNSVGKIISPTVQHDQLNIDS
LQFLTFQLDFSGFYK---------------------------------------------
-----
>GCP3 Thalassiosira_gravida
------------------------------------------------------------
------------------------------------------------------------
------------------------------------------------------------
------------------------------------------------------------
------------------------------------------------------------
------------------------------------------------------------
------------------------------------------------------------
------------------------------------------------------------
------------------------------------------------------------
------------------------------------------------------------
------------------------------------------------------------
------------------------------------------------------------
------------------------------------------------------------
------------------------------------------------------------
------------------------------------------------------------
------------------------------------------------------------
------------------------------------------------------------
------------------------------------------------------------
------------------------------------------------------------
------------------------------------------------------------
-------XFVSSFVESLDQEFRGRTSTAG---------------------IYSHTLSAVL
EGSLRTTNARFLPDFVLGNLRARLMTG-KHD-ADRYWMGPPP------------------
--KAK-EAEMTPWEDNS---ASIQDPLDFIYLDY-KINNPLDAIV---HGSSMDTYHQVF
LFLFRLKRVEWMTNNSWRQSTALNHAILTETKAGGADAPVICEAA------------ENS
SFL--------LRRISSTRQTMLHFISNLQNYLMFEVLEGGWEGLVTSIN-KAQ------
--------------SLDDIIRAHD---SYLNEIVDKTLLGN-------------------
--------EGGDKSNGKSLENLLRKLLSIALKFGKFQDHIFTNSLAGLEKAAKIRRKVEE
RADRGDWGRKTLDEEE--------------------GRVFLYLANPKLFEFVELTAKEFD
KTLSDLLKMMSKQIDEVDFNSGMDD-DQEETGPG--------------------MKNQDA
LPFLLFRLDFSGYYARQARENRKKAKPKS-------------------------------
-----
>GCP3 Thalassiosira_miniscula
-----------KHLIDNKSMSGYFASTRQRPAR-----DVGRGAGGIVGEDYPGGRQHPA
HDYAANNAPDDVAAMFQQFMAAAAAASSDAMLPPTQTHDRMNHHYNPNYPHYPHYPHHPS
SQEEEMARMGRMLARLVTSATNNGNDGAQTMKDGSVVAKHDNRSDGNGIGIGRMGASSTA
AASTVEEKEASFQRSLFHKEMAGARHAGRNPPRYHHNQQQQQQQQYQHQITSPIPITTDQ
QEKEASFQRSLFHKEMAGARHAGRNPPRYHHNQQQQQQQQYQHQITSPIPITTDQQKQWY
AEERALLRELIVLTMRHSNGAMLRFVPSEEDQLRSLWRNNTNGNNGHP--VANRFVSNLV
VEGVRIYPRLKVLPLQWNDASAALD-----------------------------------
------------------------------------------------------------
------------------------------------------------------------
------------------------------------------------------------
-------------------------------------------------NNDGEREQEAR
PENNVPNQTSSSNVVEDLVFRSTILSSPPSASLLGSGARDAISLCGECGWLYGRVASYVE
SILYEDPNDDDDDDNNND--------------ADHGEFVVGVHCATSRALASRMDRELAE
YHEQLSELEGELPPLSLD---PTAAAAAAAASS-HRRYYLTLRSLAARLPPIRDRLRTLA
IVVDGVGACNLR---------GGKLLASVLQHSLDGHTQHSRLVRSIAADCSVPWYRLLS
QWMTQGVLED----------------------------VHCEFFVKEIAPEMIAAAGGGG
GGPMASSSLSSSFSSGFFTWHQRYILVEG-------LIPLCSCGGLMDIITVDLARE-VL
LVGKGINFIRYCLNDKDWEVLETTKEEEDKTT----------------------------
-----------------HCNNSQQHRYNNFATLTDVQDD------------------DDE
LRCVSTLHDAVMKSSARIHSHILHSLE-VQHHMMHHLRALKHFLFLGQ------------
------GDFVSSFVESLDSEFRGRTSIAG---------------------IYSHTLSAVL
EGSLRKTNARFLPDFVLGNLRARLMMVPGKDDSDRYWMGPPP------------------
--RKAKEEEMIPWKENSGASSSIQDPWDFIYLDY-KINNPLDAIV---HESAMETYHRVF
LFLFRLKRVEWMLNNSWRQSTALNHAILIETKAGGADAPAISDAA------------ERS
SFL--------LRRISSTRQTMLHFISNLQNYLMFEVLEGGWEALVHSVK-RAR------
--------------TLDDIVRAHD---FYLSEIVDKALLRND---DGG------------
--------EDGGDDGGRSLENSLCKLLSIALAFGKFQDHIFTNSLAGLEKAANIRRQVEE
RAEKGDWGRKTLDKEE--------------------GRVFVYLADPKLFQFVEQTANDFD
GALSELLKMMSKQIDEVDCNTGMDDNDMDEKDPV--------------------MRNHDA
LPFLLFRLDFSGYYARQARENRKKKKV---------------------------------
-----
>GCP3 Thalassionema_nitzschioides 
------------------------------------------------------------
------------------------------------------------------------
------------------------------------------------------------
------------------------------------------------------------
------------------------------------------------------------
------------------------------------------------------------
------------------------------------------------------------
------------------------------MANRDSEILILRECLYTLQGM---------
------------------------------------------------------------
------------------------------------------------------------
----------------------------------------NGATLYFDKEQEFQIS----
-----------------NLDSEFALSNPSQSLLGQGAEEALRSCCKAG-WYYGRIQEYIT
----------------------------------KAKDANSSSSSVAKALATALQDYLLD
HYHSLLADWESKLDATNNDD-GIIS----------------LRQLMIRLREPTHQLRTLA
MVVD-GLKGIKR---------GSEILTALVQHSWHGDSRHVKLVQGLIQKASQPWFDALY
FWTTQGMLI----------------------------MEDDEFFVVKSEKREIPGKANAD
N-----------AVLN---WKDTFVVYKE--------------RVPTGIMNQTLVQP-SL
TVGKGINFIRQCLRDSGWKLSLLEDKHLDTLSS---------------------------
-----------EGGTFDDEELKKELFGYRYHPPKDIVVSRCNSTRQT-------------
----SKLAKTLEVAEEQINSYIVEALR-ERHNLMDHLHGLKQFLLLGQ------------
------GDFISALLESLYPELEWEG----------------------GTGLHAYSLMGFV
DSALKSTNASQLPSWVLERLSVKMLSKE--------------------------------
QQDSMLQ----FRFSLQAEGDDN--AWDTFALDY-SVPAPLTAIV---HDSAMDHYHQVF
SFLWALKRVEFLLNLTWRQSTDLNHAIITFAQYHAINMASHQPYAQ-------------A
ITL--------LRHISMARQSMMHFIINLKSYLFFEVLEGAWKTLSSRIE-QGE------
--------------SLDELIQAHD---EYLNEIIQMSLLFNEDG----------------
---------------DASLGLQLNCLLSLVLKFCTIQRDIFSSATKKVEEATKLLKQAEQ
RTKQGEWGFT--SPTENDE---------------TEE--FFGLSDPIQLTEVIDLSDEFY
LATQRLLKRLHEITHGISGARQSSMRSPT--------DDNDSD-TMFSSAARHDQLNVDS
LQFLTFQLDFSGFYKLDDE-----------------------------------------
-----
>GCP3 Thalassiosira oceanica
------------------------------------------------------------
------------------------------------------------------------
----GDMLLRLLAGSGGGGHDNDGP-----------------------------------
------------------------------------------------------------
------------------------GRSPRGPPHSGGSTALVAAPSSPLPVSASDGMRERY
AQERSILRELVAGAMRGADGTYLRHVPDENGQER---------MWTECRRGGDDEAPQLV
PEGVALAPETAAVP----------------------------------------------
------------------------------------------------------------
------------------------------------------------------------
------------------------------------------------------------
--------------------------------------------------------ELLH
EEDLMDGEADGGTGREDLVLRSVLSRP-----LLGSGARDAISLCGECGHLHGRVVSYVS
SVLDDD--------------------------------GSGMRCGTSRAFAARLERELGI
YHERLSGLEDMLPPLEMP----------EDDGDGDGGGCLTLRSLSARVPPMRDHLRTLA
MLSDGVGMRNLR---------GGRLLSSILRHSLDGRTAHSELVRSVAADASKPWYAILR
RWMRRGMLED----------------------------VHSEFFVREVPPEEIELDDDRR
E--------GGDMTSGYFTWHRRYVLVEG-------RVPLCSSGGLMDVMTIDLARE-VL
LVGKGINFIRYCLGDREWEVDG---DGGDGRE----------------------------
-----------------NEGCGNDSNPYDFASLSDLDAGS------------------DE
LRCISTLHAATSASSARIHRRILDSLE-SEHHLTDHLRALKQFLFLGQ------------
------GDFVSSLVVGLDAEFRGRTSVAG---------------------IYDHVLAGVL
EGAVRNTNARFMPHHVLSNLRARLAAGGNGD-ADRYWMGPPPGRASLD------------
-DDDGDGRPLVPWDEES--DRSAQDPWDHVALEY-SIPSPVDAIV---HSGSMAAYTRIF
RFLFRLRRVEWMLNDSWRKSTALNHAILRETKAGGADAPLVATAA------------EHA
SFL--------LRRISTTRQTMLHFISNLQSYLMFEVLERGWEALAGSLG-RAR------
--------------TLDDVIRAHD---VYLDEIVEKALLGPEGG-DPG------------
--------ASGGSDSCRSLEYLLRRLLTTALRFGKFQEHIFANSIRGLDRAARVRRRVEE
RADRGDWGRTTLDEEE--------------------GQVFRYLADASLFDFVERTTRSFD
GALGELLRTMGRAVDEVELDVAEDNGDDEYDGAAG--------------PSAAGGRTHDA
LPFLLFRLDFSGYYQRMARENKRRKKKAAATATAS-------------------------
-----
>GCP3 Thalassiosira_punctigera
------------------------------------------------------------
------------------------------------------------------------
------------------------------------------------------------
------------------------------------------------------------
------------------------------------------------------------
------------------------------------------------------------
------------------------------------------------------------
------------------------------------------------------------
------------------------------------------------------------
------------------------------------------------------------
------------------------------------------------------------
------------------------------------------------------------
------------------------------------------------------------
------------------------------------------------------------
----------------------------------------------------VPWYKLLS
QWLTQGVLED----------------------------VHLEFFVREVKPEAMGG-----
---------EIVTSSGFFTWHQRYVLVEG-------LIPLCSCGGLMDIITVDLAQE-VL
LVGKGINFIRYCLQNRDWEMVE--KESEESAD----------------------------
-----------------DGAVVHQCRSYNFATLMDASDS------------------DDE
LRYVSTLHDAVMKSSARIHSHILESLE-KQHHMMHHLLALKHFLFLGQXXXXXXXXXXNI
XLFLGQGDFVSSFVESLDQEFRGRTSIAG---------------------IYSHTLSAVL
EGSLQKTNARFLPDFVLGNLRARLMTG-KHDYDDRYWMGPPP------------------
--KTK-EVELTPWEDN-----SIQDPWDFIYLDY-KINNPLDAIV---HGSAMDTYHQVF
LFLFRLKRVEWMLNNSWRQSTALNHAILIETKAGGADAPAICEAAXTFIIPLETALIDSS
NYVTFHFQFAELXXXXXXXXXXXXFISNLQNYLMFEVLEGGWEGLVKSMN-KAR------
--------------SLDDIIRAHD---SYLNEIVDKTLLGN-------------------
--------EGGENGNGESLENLLRKLLSIALKFGKFQDHIFTNSLAGLEKAANVRREVEE
RADKGDWGRKTLDKEE--------------------GKVFLYLADSKLFEFVEQTASDFD
KALSHLLKMMSKQIDEVDFNAAMDD-DLDEADAV--------------------VKNQDA
LPFLLFRLDFSGYYARQARENRKKKKQNS-------------------------------
-----
>GCP3 Thalassiosira pseudonana
MSLHTPIDITRTHRPKRQFGRMTPRRRWRHRGRCGRSVEIGCDELIGGGGRTIALRYPTE
PQPTKCPSRRAADTAPPSSSSPTRNNSTDRNTSPPYSDKAATMNFFEEPSRPSATTGGGS
VRHNSTVAANTNAASDINSFSNDAAVILQRLAN---------------------------
----------------------AVSESREQQQHSTSGGARRSNATQEEEVARMGMMLAQM
AMNNNSIENGSEMMSGFQRSLFQPKETHNRHHRPTAHRQSSPSDNQATQQNNLQQQQAWY
SLERSLLRELIVLTMRHSNGNLLRYVPSIEDQLHYLDG---HSINGHMLGERFAPQSALV
SEGVRIVPNFHVVS----------------------------------------------
------------------------------------------------------------
------------------------------------------------------------
------------------------------------------------------------
----------------------------------------------------------EW
KTDDGDGNDSRSSSHEDLQFRSQLSFP-----LLGSGARDAISLCGECGWLYGRIALYVE
GILEDTLL------------------------LDGGVSGGGYQCSVTRALVTRLDMELGE
YHNELALLESELPPLNLP-----ANSGIHISGVSGDARYLTLRSLVARLPPLRERLRTMA
ILVDGVGARNLR---------GGKVLASILRHSMDGDTRHSELVRSIGADCSVPWYKLLS
QWITQGVLED----------------------------AHSEFFVAEVSPEDAGVKGEVG
------------MFSGYFTWHKRYVLVEG-------QIPLCSGGGMLDIMTVDLARQ-VL
LVGKGINFIRYCLQDRDWEVN---DASSSDAE----------------------------
-----------------MKDET---DGYNFVTLMDLSGND------------------ED
SRCISTLHAAVTQSSKRIHSHILDSLR-NKHNLMKHLHALKQFLFLGQ------------
------GDFVSLFVESLDQEFQGRTSVAG---------------------IYSHTLLAVL
EGALRTSNARFLPDYVQGHLGVRLMID-END-PDRYWMGDPP------------------
--KKK-SDEMVPWEDNT---DSIQDPWDYICLEY-TVDSPLDAIV---HTSAIETYHQVF
LFLFRIKRVEWMLNNSWRQSTALNHAILIETKAGGADAPHIGAAA------------EQS
SFL--------LRRISSTRQTMLHFISNLQNYLLFEVLEGGWERLVKSID-RSQ------
--------------TLDDVVSAHD---SYLNEIIVKTLLNNNGKDEGD------------
--------GKDGANNKPSLEDQLQKLLAIALRFGKFQDQIFSNSLSALNKAAKIRRQVEE
QSKKGTWGRTTVDEAE--------------------GRVFLYLADEKLFQFVENTAKEFD
VVFSGLLEMLRKEVYDVDEGADGDS---EDAISM--------------------LKNHDA
LQFLLFRLDFSGYYARQKRKRSTK------------------------------------
-----
>GCP3 Thalassiosira rotula CCMP3096
-------------------MSGYFETYGRHHHPTHHSTDNGNGIIDRNAYNNSNGHSSIS
NRNDAGNNGAMSSAMFQQLAAAMQNQGSTMQM----------------------------
QDEEEVARMGMMLARLATATGNNSGNAPNVGNG---------------------------
-----------------------------SIDNRNISHNKNHSSIGGGSHQTTMPLAEDN
RPGEDSFQRSFFQTERGGSNNNRVYSSAADKAFTRMRSHPHQQQQQTTDPPISEQQQHWY
AEERSLLRELIVLTMRHSNGSLLRFVPSEEEQMQ-LWN-----THGHP--TANRYAPNIV
VEGVRIFPKLDVMP----------------------------------------------
------------------------------------------------------------
------------------------------------------------------------
------------------------------------------------------------
-------------------------------------------------EWSSGQEEEDG
EGDDEFDNGVDYAAKEDLEFRAGLQMP-----LLGSGARDAISLCGECGWLYGRVASYVE
AVLEDD--------------------------------VDGVHCATARALAARMDKELAE
YHNHLSHLESELPPLELS---PSLIQRARGMYPQSQSRYLTLRSVAARLPPIRDRLRTLA
ILADGVGACNLR---------GGKLLATVLQHSLDGYTRHAELVRSIAADCSVPWYKLLS
QWITQGVLED----------------------------IHSEFFVKEVKPEMLGGD----
---------VVVTSSGFFTWHQRYVLVEG-------LIPLCSCGGLMDIITVDLARE-VL
LVGKGINFIRYCLQDRDWEVVE--NEAEESTD----------------------------
-----------------EGAVAGHCQSYNFATLMDASDN------------------DDE
VRYVSTLHDAVMKSSARIHSHILSSLE-KQHHMMQHLLALKHFLFLGQ------------
------GDFVSSFVESLDQEFRGRTSIAG---------------------IYSHTLSAVL
EGSLRTTNARFLPDFVLGNLRARLMTG-KHD-ADRYWMGPPP------------------
--KAK-EVEMTPWEDNS---ASIQDPWDFIYLDY-KINNPLDAIV---HESATDTYHQVF
LFLFRLKRVEWMMNNSWRQSTALNHAILTETKAGGADAPVICEAA------------ESS
SFL--------LRRISSTRQTMLHFISNLQNYLMFEVLEGGWEGLVTSMN-KAQ------
--------------SLDDIIRAHD---SYLNEIVDKTLLGN-------------------
--------EGSDKSNGKSLENLLLKLLFIALKFGKFQDHIFTNSLAGLEKAAKIRRKVEE
RADQGDWGRKTLDEEE--------------------GRVFLYLANPQLFEFVELTAKEFD
KTLSDLLKMMSKQIDEVDFNSGMDD-DQEETGPG--------------------MKNQDA
LPFLLFRLDFSGYYARQARENRKKAKQKS-------------------------------
-----
>GCP3 Thalassiosira rotula GSO102 
------------------------------------------------------------
------------------------------------------------------------
------------------------------------------------------------
------------------------------------------------------------
------------------------------------------------------------
------------------------------------------------------------
------------------------------------------------------------
------------------------------------------------------------
------------------------------------------------------------
------------------------------------------------------------
------------------------------------------------------------
------------------------------------------------------------
------------------------------------------------------------
------------------------------------------------------------
------------------------------------------------------------
------------------------------------------------------------
------------------------------------------------------------
------------------------------------------------------------
------------------------------------------------------------
------------------------------------------------------------
------------------------------------------------------------
------------------------------------------------------------
---------MTPWEDNS---ASIQDPWDFIYLDY-KINNPLDAIV---HESATDTYHQVF
LFLFRLKRVEWMMNNSWRQSTALNHAILTETKAGGADAPVICEAA------------ESS
SFL--------LRRISX-------------------------------------------
------------------------------------------------------------
------------------------------------------------------------
------------------------------------------------------------
------------------------------------------------------------
------------------------------------------------------------
-----
>GCP3 Thalassiosira weissflogii CCMP1010
------------------MNRGHHTSSTNHAGEGNINDSAAALMQRLSSLTLNQCRSSTV
QNSHPDGLEAEAAAQLQLLLAKLATRNKNGQVVDDGDGAG-------------------I
GYGNSFVSNGHGNAHKNNGHDDSTDYPSRRSQINEIG-----------------------
------------------------ANTNWSPQKGSHNSQIFSTGVNSKSFQNHGHGNYVQ
QSRHSDPMPVRHSQYWQHQSHPQTQYYPQQHHHDEWQQHPPMRTTNHPPKTISQREKSFY
QQERALLRELVVLTLRRSNGTMLRFVPSIEDQTAKIAQ-------DSGYGNLFKFHRDVV
AEGVRISPFVRVIPPSYPSSPEIQNN----------------------------------
------------------------------------------------------------
------------------------------------------------------------
------------------------------------------------------------
-------------------------------------------------DDAMDPSQKEG
QSHSGTVDGKTKPASNDLQFHANLSLP-----LLGSGAKDAIALCSECGWLYGRITAFIS
SILERD--------------------------------SDGYHGSVARALASRLDAEMTQ
YHEQLSLLESELPPLNVLD------SPQSVVHVQNSRNYLTLRSLLARIRPMRNRLRTMA
ILSDGVGSRGLR---------GGRLLACILRHSLDGNSQHSALVRSIGTDCAIPWYRLLF
GWMTQGVLDD----------------------------VHEEFFVTENEPTEKEER----
------------KLSGYFMWHKRYTLVEG-------QIPLCSSGGMMEIITADLARG-VL
LVGKGINFIRYCLLNKDWEVFEN-APTEGGMV----------------------------
-----------------VDSKIGANGGYNLVTLMDVGGND------------------DN
CQCLLTLHNAVAAASARIHNHILDSLN-QQHHLICHLKALKNFLLLGQ------------
------GDFVTSFVESLNKEFRGRTSTAG---------------------IYTHTLSGVL
EMALRTTNARFLPQYVLRNLGVRLMID-HND-PDRYWMGPPPKK----------------
--NDDDDNDIIPWDDDE---SSIKDPWDYVCLEY-NIDSPLDAVV---HNSAMETYHQMF
LFLFRLKRIEWTMNNSWRQSTELNHAILIENKAGGIEAPNVRAAA------------EKS
SFL--------LRRIATIRQTMLHFISNLQNYLMFEVLEGGWDTLIRSIE-MSR------
--------------SLDDVIYAHD---TYLNEIVLKSLLSDTDE----------------
--------ENEEETKSNTVEGQLLKILSIALKFGKFQDHIFTNSLRGLESAAKSRKAAQY
RSEKGTWGRTTTDENE--------------------GKVFYYLADSNLFQYVDQTAKEFD
KALSDLLKLLRKQVYDANHVVDEKEDGTTYVLKN----------------------NYDA
LGFLLFRLDFSGYYARQAKSGKKNK-----------------------------------
-----
>GCP3 Thalassiosira weissflogii CCMP1336
------------------MNRGHHTSSTNHAGEGNSNDSAAALMQRLSSLTLTQGRSSTV
QNSHPDGLEAEAAAQLQLLLAKLATRNKNGQVVDDGDGAG-------------------I
GYGNSFVSNGHGNAHKNNGHVDSTDYPSRRSQINEIG-----------------------
------------------------ANTNWSPQKGSHNSQFFSTEVNSKSFQNHGHGNYVQ
QSRHADPMPVRHSQYWQHQCHPQTQYYPQQHHHDEWQQHPPMRTTNHPPKTISQREKSFY
QQERALLRELVVLTLRRSNGTMLRFVPSIEDQTAKIAQ-------DSGYGNLFKFHRDVV
AEGVRISPFVRVIPPSYPSSPEIQNN----------------------------------
------------------------------------------------------------
------------------------------------------------------------
------------------------------------------------------------
-------------------------------------------------DDAMDPSQKEG
QSHSGTVDGKTKPASNDLQFHANLSLP-----LLGSGAKDAIALCSECGWLYGRITAFIS
SILERD--------------------------------SDGYHGSVARALASRLDVEMTQ
YHEQLSLLESELPPLNVLD------SPQSVVHVQNSRNYLTLRSLLARIRPMRNRLRTMA
ILSDGVGSRGLR---------GGRLLACILRHSLDGNSQHSALVRSIGTDCAIPWYRLLF
GWMTQGVLDD----------------------------VHEEFFVTENEPTEKEER----
------------KLSGYFMWHKRYTLVEG-------QIPLCSSGGMMEIITADLARG-VL
LVGKGINFIRYCLLNKDWEVFED-APTEGGMV----------------------------
-----------------VDSKIGANGGYNLVTLMDVGGND------------------DN
CQCLSTLHNAVAAASARIHNHILDSLN-QQHHLICHLKALKNFLLLGQ------------
------GDFVTSFVESLNKEFRGRTSTAG---------------------IYTHTLSGVL
EMALRTTNARFLPQHVLRNLGVSLMID-HND-PDRYWMGPPPKK----------------
--NDDDDNDIIPWDDDE---SFIKDPWDYVCLEY-NIDSPLDAVV---HNSAMETYHQMF
LFLFRLKRIEWTMNNSWRQSTELNHAILIENKAGGIEAPNVRAAA------------EKS
SFL--------LRRIATIRQTMLHFISNLQNYLMFEVLEGGWDTLIRSIE-MSR------
--------------SLDDVIYAHD---TYLNEIVLKSLLSDTDE----------------
--------GNEEETKSNTVEGQLLKILSIALKFGKFQDHIFTNSLRGLERAAKSRKAAQY
RSEKGTWGRTTTDENE--------------------GKVFYYLADSNLFQYVDQTAKEFD
KALSDLLKLLRKQVYDANHVVDEKEDGTTYVLKN----------------------NYDA
LGFLLFRLDFSGYYARQAKSGKKNK-----------------------------------
-----
>GCP3 Asterionellopsis_glacialis
------------------------------------------------------------
------------------------------------------------------------
------------------------------------------------------------
------------------------------------------------------------
------------------------------------------------------------
------------------------------------------------------------
------------------------------------------------------------
--------------------------------------LLLQKYLYALQGILFLD-----
------------------------------------------------------------
------------------------------------------------------------
----------------------------------------NGQMIETTNQVEQKGGGSDH
NTIIYGTPENDLSAHLWKVNSMQCPDTLCQSKIGAGAMDAMK-LCGEAGWLYRRIQAYID
TIQQQPQSHLSNSKSSSRNSSGFQGNHKDIIIIHNNNDNARNLGVVPRALADFLSHQMR-
LYLDFIAKMEAELQQPHQHI-------------------ITLRTLVVQLRVPMAQLQTLA
MITDGVAFFLK----------GGQLLNALYNHRMHGDTRHSTLLHSVLYATSRPWFDILY
LWTQQGVLQ----------------------------DAHEEFFIAQRSGIRDE------
-----------------LLWADRYYIRNH--------------QIPYGILDQDLIDL-SL
SVGKGINFIRVCLADDEWVLQLEDNCTQHTATEATSATHG--------------------
------------KGGSHEIIERKKRLGYYYYYKPVTDMTTSSHEGGGGGLHPHCRN----
--NGSVLRQTLLMTARQVNSRILESLK-EQHHLLQHLWALKQFLFLGQ------------
------GDFISALMDGLAVEFEKQS-------------------RGEITDVYTYTLMSVM
DGALQSTNASFLPAYTLERLRVEFMFDDD--------------------NDDDDDD--NE
DSGSYKFRSDRDCFTINENEDDKRTGWDVVTLAY-DVPTPLTVIV---HPQAVEIYGRVF
SLLFSLKRVEYVINSTWRQSAALHHALIKSAQYNGFDLADNEGYAL-------------A
TIF--------LRNISMIRQTMLHFVGKLQSYFMFEILEGGWKRLVRQIK-AAA------
--------------TLGQVIEAHD---LYLQDVLRGCLFQEPTEGNDSDH----------
--------------TESQLAMQIRELLDMVKTFCSKQEALFNDALNAAERAGEKRKEAER
RMNEGGWGFD-GGGESLEE---------------EDN--FFGLAEDTLLQDVMAYSTEFN
ERVEEFLSALHNKTDGIGVQMP------------------KMNATRRHQEATDHDAFENS
LRFLTFQLDYSNYYSRNKSESAMSSRLP--------------------------------
-----
>GCP3 Craspedostauros_australis
------------------------------------------------------------
------------------------------------------------------------
------------------------------------------------------------
------------------------------------------------------------
------------------------------------------------------------
-----------------------------------------------------XKILQEC
LYSLQGIDGECIRFYK--------------------------------------------
--------------------------------RDAIP-----AGGEF-------------
------------------------------------------------------------
------------------------------------------------------------
------------------------------------------------CQY--------Y
DGVRVQSS-----AATSQSLLYSGHMRHTR--LGTGAIDAIK-ICGEAGWLYQKIQEYIQ
LVHGD-----------------------------------ELKGVIARAFCGTLVNQLRD
-YHSLLSSFEARL--------------FATENGE---AQMTLRHLLIELRGPTXXXXXXX
XXXX--------------------------RHSMHGDSRHVDTVNRLLRASSLPWFEMLY
LWTTQGVL---------------------------SDPH-NEFFVRANENSNE-------
----------------VDFWHERYEVVLS--------------RVPTGILDTALIQP-AF
NVGKGINFIRKCLQDSTWSMELDTADD---------------------------------
-----------AQPTKPGTAHKAKALGYFFD---------------------QTLN----
--RNNKLETTLTQATAIVHSHILESLR-ANHNLLDHLFGIKQFLFMGQ------------
------GDFFSALMDGLHAEFNG-----------AKRQS----------AIYKHSLLSIV
ESALRNTNAX--------------------------------------------------
------------------------------------------------------------
------------------------------------------------------------
------------------------------------------------------------
------------------------------------------------------------
------------------------------------------------------------
------------------------------------------------------------
------------------------------------------------------------
------------------------------------------------------------
-----
>GCP3 Cylindrotheca_closterium
------------------------------------------------------------
------------------------------------------------------------
------------------------------------------------------------
------------------------------------------------------------
--------------------------LLRHVTSGGVLSMSHHGSLTLLTDSFGRQSQGGQ
EALDQLQHHDKLLPCKDQTFQFIPFSSPPCPPWAVSGDGETESCIGERLFMTSSYLLHPK
RRQAEFESQMELSX----------------------------------------------
------------------------------------------------------------
------------------------------------------------------------
------------------------------------------------------------
----------------------------------------------QDRMEMTSKIREKI
LIEEVIGSFLGLEGRHIRMKQQKGDAAAPSFGFHLSGTDGVDFEMSLHHLVEQILPMSTS
HHPG------------------------------------YDHGRVMQAFCQGLDTLLQD
YVDFVVELERQHRNNSNNGS----------------DSLLTMKNIFFQISPSLHSMSILE
HAIRAVRDTKGG-------------------ALINSLWSLERQVYMXMENASIPYLDMMA
EWLESGRLND----------------------------PYKEFMVQQSASEFDATQFD--
----------------GDDWMAMFSIDEQ--------------NILEGVTSDEWTKEKIM
TTGKYWNAVHACQVDVGAFLDGN-------------------------------------
-------------------SQKIPKLPFNSDSS---------------------------
------AIVAYIDSMYQSASRVLVQLMKEKFMLTESMDVMKRYFLLDQ------------
------GDFVMHFLDAAEDELRKKASEVSVG---------------RVQNWLNASIQVTE
QHRSNGDDEEEKRPLFPQALRCRFSGKSSTSVLESRYG----------------------
--NLTDRMPLTPSRNAYGQSTNDKSGIEVFVIDFSYIPFPISLVL---SHHAMDKYKLLF
RHLLFTKHVERRLIRVWRDHQILKKLGALRGLLG--------------------------
-------------PTFLLRQRMLHFVQNFLYYMAFEVIDNNWTEMMTAIDGNATTTK---
---------ENRQQTVDDILQVHD---AFLERTLEACLLTNRDLVR--------------
--------------SLTKLLNTVLLFTDQMKRFMDATRIHNDLSILAAEKQLTVQRNLNE
RGITPGGAKRKAIHRELMS---------------TKKEREALNDRQTRRVGREVISESYQ
RMVARFGEVFDADLSDFMKELN-------------------------------QHTATGL
VANLGVRLDYNGFVTSSIR-----------------------------------------
-----
>GCP3 Fistulifera solaris
------------------------------------------------------------
------------------------------------------------------------
------------------------------------------------------------
------------------------------------------------------------
-MAMTTNST-----DGVSLPVR------------------------------DEMECLPI
NIVQ--------------------------------------------------------
------------------------------------------------------------
-----------------------------------EETVLIRECFYSLQGI---------
------------------------------------------------------------
------------------------------------------------------------
----------------------------------------SGDRIRFDS-----VTSNE-
GKATV----HSPVLAQAGYSAIIPPHLRPQSKLGSGAKEAIL-ICAEAGWLFSRIKEYVD
SVIQPSN------------------------HQRTQTQQQQPIGSIQRALASALELELQ-
SYQCFLSELEPQVPS------------------------LSVRQLLVQMQPPLVRLEHLA
SLTDGAAHAALP---------GPQILHSLRLALQHGNSRKRTLVQSLLTRACTPWFDMLY
LWTTEGILS----------------------------DPAHEFFVVDTKSHADDR-----
-----------------HLWKEQYLLDFE--------------KVPFGILDEDLIQP-AF
VVGKAINYIRKCLQDGGWSLQLLVDGDATVDD----------------------------
-----------SHSVAMVDQNAKRALGFVYTPNDVVSTKATVAP----------------
------IRQTLTRAATLVHSHILKSLH-EKHSLFQHLFALKQFLLLGQ------------
------GDFFATLMIGIHNEFEGFS---------------------GLSGIYRHTLTAIV
DSALRNTNAIGFPTDILARLHVELNLKP-----------------------ND-------
DARFQFA-----APKGVGSLKDTRTVWDIFELEY-QVPDPLLVIV---HSEAMDLYKTMF
HLLFDIRRLEFMLNLTWRQSATLQHSLQKMVQRNGVTVNKSPEYAQ-------------C
TIL--------LRKVSMIRQAMTHFVTNVKSYLMFEVLEGEWKKLVRTMH-VAE------
--------------TLDEAIKAHD---DYLGGINRKSFLH-YEDKTR-------------
--------------EDTTLGNQLRSCLSLATDFCSYQEDLFEEAIEKAEIVNSKKKEAAL
RLGQGDWGISDAVNELFEE---------------ETM--FFGLADKSKMLELDELAVEFN
DHVETLLLAFDAKLNGRPIFSKNSIATPV----------TSPSQLHYDQDGDKVHDDLNS
LRFLAFQLNCNKYYNAY-------------------------------------------
-----
>GCP3 Fragilaria crotonensis
------------------------------------------------------------
------------------------------------------------------------
------------------------------------------------------------
------------------------------------------------------------
------------------------------------------------------------
------------------------------------------------------------
------------------------------------------------------------
-----------------------MKQSKLQPSETERERLLLRECLYALQGM---------
------------------------------------------------------------
------------------------------------------------------------
----------------------------------------NGENLHFDSVVEPTHTGTTG
TVVFK---------CDFRNDVCHDPALVASSKLGHGAHDAMQQLCGEVGWYYRRIQTYMD
----------------------------------SS----HSHDAIARAWAEALALQLNQ
SYHTLLADLDYQLQQEGSGH-DAVPD-------------LTLRRLMIRLVEPAGQLRTLA
ILVD-GMA-NLS---------GGPLLTALHRHSIHGDTRHSTLTQNMLRAASQPWFRALY
LWTIQGELV----------------------------PTDFFVQLTTAERSNHANNIGAT
T-----------ASTTGDVWHSSFKLVQE--------------QVPE-ILPPSLVQP-SF
NVGKGINFIRHCLLEHGWKMDLNDDSNAEACDD---------------------------
-----------DPERLG------------------------YQYADD-------------
----NKLIQTMKRAEQQVNQHIVMSLK-EKHHLVQHLRGLKQFLLLGQ------------
------GDFFSVLMDGLHSEFDGKG----------------------IAGIYDYSLMSVV
DAALKSTNAIDLPPYVLGRLGVKLKLEE--------------------------------
NEDARYQ----FGPPKGTERSETRTGWDIFALEY-RIPEPLAAIV---HTRAMHQYHRLF
TLLFGLKRVEYMLNHTWRQSTALHHAIQIYAQHNAIQAATNAEYAQ-------------T
TAL--------LRHISMVRQSMMHFVVNLKSYLFFEVLEGAWNTLVTQLENGAS------
--------------SLDDIIQAHD---AYLADIVQKSLLGDDDDHDGTSTAN--------
------NNEDEEDVVAEALGIQLQTLLTLALEFCTYQKQLFHDAIQQAERATEKLKEADR
RLKEGHWGFG--SERDVKE---------------AKT--FFGLTDEGKLRSVITMEKDFH
RSTGQFLTYIHQISHGTTASAFGDTITRS--------PSTNDSVST---FVRRDQFSHDA
LNSLTFQLDYSSFYNVGRQ-----------------------------------------
-----
>GCP3 Fragilariopsis cylindrus
------------------------------------------------------------
------------------------------------------------------------
------------------------------------------------------------
-------------------------------------------MTYIDPGDCSDDDDPVH
RLVRAIVGSS---NDGHVISLAERVLGSQIGTKNDNSGTRRGGGSSSSSHNNVDLSSTWR
RISRKVRDPKSKEEIEQLYRLYEQETEAMDDPHLPSQVITTLTKLMGKKIPMCTSNSKTL
STNAGEMQSMRKKIENAENEGGNNFTTSSASAS------------------------TPA
ET---------------------------------EEEILLRECLYSLQGI---------
------------------------------------------------------------
------------------------------------------------------------
----------------------------------------NGDRIRYYIRDQNDNNLPDA
SNYEG----IRINSPAITQNLLYTG-QVSETRLGSGALDALK-ICGEAGWLYSRIQSYIH
-----------------------------------HVQQDRTKGVVARAFAETLAEQLR-
DYHSLLTTYETKLPG------------------------FTLRQMLVELRGPTFRLKTLA
MLVDGLQEFR-----------GGHLLSALHKHSIHGNTVHANIVKSILHKASRPWFEILY
AWTTKGVLS----------------------------DPWNEFFVVVNKNVDDK------
-----------------HLWKNKYRINQD--------------QVPNGILDLELVKP-AF
NVGKGINFIRRCLLDGQWTMQIQNDATDIG------------------------------
-------------GTADGENEMENVLGYKYQSHENGNLENIV------------------
------LQKTLNSAARLVHSHILCTLK-EENHLMQHLFALKQFLLLGQ------------
------GDFFSALTEGLYNEFKSSSS----------------GESSGVKEIYKHSLLIIV
EGALRGSNAKHLPQYIIERLQVELILDP-------------------------GE-----
EMDDMRGPAAKLMIDNNKPTRDHRNIYDIFMLDY-QVPDPVIAIV---HAGALDRYKMVF
SLLFRVKKIEFMLNLTWRQSATLQHALQISAQHTGIDVSSSTGYAK-------------A
TFL--------LRNISILRQSMTHLIVNLKSYLMFEVIEGGWQRLQSAIN-EAT------
--------------TLDEAIEAHD---NYLDTIIRKAMVRVQERDEFP------------
--------------QQNLLAGQVEIVLDIANEFCDLQEKLFDRSLKEAEIVAQKRLDAES
RLKKGEWGFD--SQKDIAE---------------QET--FFGLASSSVSNEVSKISDNYN
NHAVSLLSALSDSVDGN----------------------AKSGKLDMYDGGGLHDDDLHP
QRFLIAQLDHNDFYANQELR----------------------------------------
-----
>GCP3 Fragilariopsis kerguelensis L26_C5
------------------------------------------------------------
------------------------------------------------------------
------------------------------------------------------------
--------------------------------------------MASNVDDFSDD--PVH
RLVTAIVGS----NDGHVISLAERVLGSQIGTKNDNN----------YSSQSTDLSPTWR
RISRKFRDAKSKEEIEQLYHLYEQE---STNPNLPPKVIATLTKLMGKKIPICTPKALIV
TNGETQQSKSRRDVNKEEKVIASSTTITVMGASKRKENQHLNETMTSRQQQQQPQPDTPA
SISQGL-------------RIPTSQITLNKGELRQEEETLLRECLYSLQGI---------
------------------------------------------------------------
------------------------------------------------------------
----------------------------------------NGKRIQYYYRDPNDNNLPDA
SNYEG----IRINSPAVTQNLLYTG-QISDIRLGSGSLDALK-ICGEAGWLYSRIQSYIH
-----------------------------------QVQQDRTKGVVARAFAESLAEQLR-
DYHSLLTTYENKLPG------------------------FTLRQMLVELRGPTFRLKVLA
MLVDGLQEFT-----------GGHLLTALHKHSIHGNTVHVNIVQSILYKACRPWFEILY
AFTTKGVLS----------------------------DPWNEFFVVENRNVDDK------
-----------------HLWKNKYCINHD--------------LVPIGILDLYLVKP-VL
NVGKGINFIRRCLLDGQWTMQIQDIAT---------------------------------
---------------ADEGNEMKNKLGYRYQFHENGNLENVA------------------
------LQKTLSSATKLVHSHILRTLK-EENHLMQHLLAMKQFLLLGQ------------
------GDFFSALMEGLYNEFKSST------------------ESSGVKGIYKHSILSIV
EGALRSTNAKYLPQYIIERLQVELILGS-------------------------GE-----
EMNDTWG---QPKLGNDNILRDHRRIFDIFMFDY-QVPDPVIAIV---HTCALDRYKMVF
SLLFRLKKIEFMLNLTWRQSATLQHALQISTQYTGIDVSLNAGYAR-------------A
KFL--------LRSISILRQSMTHLIVNLKSYLMFEVIEGGWQKLELAIS-EAS------
--------------TLDEAIEAHD---NYLDSIIRKAMVRVQERDEFS------------
--------------QPNVLADQVDIILNIINSFCDLQETLFDRSLNEAEITAQKRLVAES
RLKKGQWGFD--SQQDISE---------------QET--FFGLADSSILKEISRISGIYS
NHIVSLLNALNDSVDGNASQLAENDA--Y----------AKNERLNMYDGRVLHDEDLHP
QRFLIAQLDNNDFYANQRSG----------------------------------------
-----
>GCP3 Fragilariopsis_kerguelensis L2-C3 
------------------------------------------------------------
------------------------------------------------------------
------------------------------------------------------------
--------------------------------------------MASNVDDFSDD--PVH
RLVTAIVGS----NDGHVISLAERVLGSQIGTKNDNN----------YSSQSTDLSPTWR
RISRKFRDAKSKEEIEQLYHLYEQE---STNPNLPPKVIATLTKLMGKKIPICTPKALIV
PTGETQQSKSRRDVNKEEKVIASSTTITVMGASKRKENQHLNETMTSRQQQQQPQPDTPA
SISQGL-------------RIPTSQITLNKGELRQEEETLLRECLYSLQGI---------
------------------------------------------------------------
------------------------------------------------------------
----------------------------------------NGKRIQYYYRDPNDNNLPDA
SNYEG----IRINSPAVTQNLLYTG-QISDIRLGSGSLDALK-ICGEAGWLYSRIQSYIH
-----------------------------------QVQQDRTKGVVARAFAESLAEQLR-
DYHSLLTTYENKLPG------------------------FTLRQMLVELRGPTFRLKVLA
MLVDGLQEFT-----------GGHLLTALHKHSIHGNTVHVNIVQSILYKACRPWFEILY
AFTTKGVLS----------------------------DPWNEFFVVENRNVDDK------
-----------------HLWKNKYCINHD--------------LVPIGILDLYLVKP-VL
NVGKGINFIRRCLLDGQWTMQIQDIAT---------------------------------
---------------ADEGNEMKNKLGYRYQFHENGNLENVA------------------
------LQKTLSSATKLVHSHILRTLK-EENHLMQHLLAMKQFLLLGQ------------
------GDFFSALMEGLYNEFKSST------------------ESSGVKGIYKHSILSIV
EGALRSTNAKYLPQYIIERLQVELILGS-------------------------GE-----
EMNDTWG---QPKLGNDNILRDHRRIFDIFMFDY-QVPDPVIAIV---HTCALDRYKMVF
SLLFRLKKIEFMLNLTWRQSATLQHALQISTQYTGIDVSLNAGYAR-------------A
KFL--------LRSISILRQSMTHLIVNLKSYLMFEVIEGGWQKLELAIS-EAS------
--------------TLDEAIEAHD---NYLDSIIRKAMVRVQERDEFS------------
--------------QPNVLADQVDIILNIINSFCDLQETLFDRSLNEAEITAQKRLVAES
RLKKGQWGFD--SQQDISE---------------QET--FFGLADSSILKEISRISGIYS
NHIVSLLNALNDSVDGNASQLAENDA--Y----------AKNERLNMYDGRVLHDEDLHP
QRFLIAQLDNNDFYANQRSG----------------------------------------
-----
>GCP3 Licmophora_paradoxa
------------------------------------------------------------
------------------------------------------------------------
------------------------------------------------------------
------------------------------------------------------------
------------------------------------------------------------
------------------------------------------------------------
------------------------------------------------------------
------------------------------------------------------------
------------------------------------------------------------
------------------------------------------------------------
------------------------------------------------------------
------------------------------------------------------------
------------------------------------------------------------
------------------------------------------------------------
------------------------------------------------------------
------------------------------------------------------------
------------------------------------------------------------
------------------------------------------------------------
------------------------------------------------------------
------------------------------------------------------------
------------------------------------------------------------
------------------------------------------------------------
------------------------------------------------------------
-------------------------------------MATNQEYSQ-------------A
TTL--------LRRISMTRQSMMHFVVNVKSYLFFEVLEGAWKSLARNVD-GAM------
--------------SLDELIDAHN---KYLADIVRKSLLEEDEKQPQQSPEG--------
------TATAATLLQDQGLAYQLLHLLSLALEFCKFQEELFSDAIAKAELATAKIREAQR
RCDEGDWGFQ--SQEEIEE---------------GKT--LFGLTDESKIVQVLGIGDSFS
YSTQDFLSQLYEKSNGTTVTSSAASATKINNKGSDEIDNDKDAVEMGRKSVYSDQFDFDS
LQFLTFQLDYSX------------------------------------------------
-----
>GCP3 Nitzschia_sp.
------------------------------------------------------------
------------------------------------------------------------
------------------------------------------------------------
------------------------------------------------------------
------------------------------------------------------------
------------------------------------------------------------
------------------------------------------------------------
------------------------------------------------------------
------------------------------------------------------------
------------------------------------------------------------
------------------------------------------------------------
----------------------------------XGAMDALR-ICGEAGWFYTRIQSYVQ
-----------------------------------NVQNDQTMGVVARAFAEALSEQLY-
EYQSLLTTFEXKLPA------------------------WSLRQLLMELRQPTQRLKLLA
MLTDGLKXYK-----------GGQXLIGLXXHXLNGNTSHAKIVQKIXIKASRPWFEILY
LWTTQGILA----------------------------XPWNXLFISENSDVDDK------
-----------------YLWSDKYXINHX--------------QVPNGILEXDLVXP-AF
XVGKGIXFIRRCLQDGQWTMPKLTDEAXPVVGRDSVHRPFD-------------------
----------LDPDTSRNEXDKTNVLGYGYTXKEXMXGDNAA------------------
------LKSTLNRSSSLVHSYILQTLK-EDNHLMVHLYAMKQFLLLGQ------------
------GDFFSTLMEGLDEEFGQEPSED-------------TPYSRGVASINKHALIAIV
DAALRNTNAXQLPPFVLERLQVELLLGPX--------------------DEQTGPXWGWD
NIQDQQGRESGGDDNNDRPPDD-RTVFDIFSLDY-EAPDPLVAIV---SDSSLEMYKMIF
QILFRXKRIEYLLNFTWRQSASLSHSIQLFAQYTGIDSSRNQGFKQ-------------A
MFL--------LRKISILRQSMMHLIVNLKSYLQFEVVEGGWYRLVAAID-DAT------
--------------TLDRIIESHN---TYLTDIFRKAMVRGSSQNNPI------------
--------------QQKLIE-QLESALMITSQFCLLQNSVFADALDAADSASERRRKAAS
RLRDGQWGFD--SEKEMEE---------------QDR--FFGTS-------------EFN
ESALGLIEALNDKVNGSGTVP------------------------LEEDRTGTRS---RR
TNQLVGEEEETG------------------------------------------------
-----
>GCP3 Nitzschia_punctata
------------------------------------------------------------
------------------------------------------------------------
------------------------------------------------------------
------------------------------------------------------------
------------------------------------------------------------
------------------------------------------------------------
------------------------------------------------------------
------------------------------------------------------------
------------------------------------------------------------
------------------------------------------------------------
------------------------------------------------------------
------------------------------------------------------------
------------------------------------------------------------
------------------------------------------------------------
------------------------------------------------------------
------------------------------------------------------------
------------------------------------------------------------
------------------------------------------------------------
------------------------------------------------------------
------------------------------------------XLLLGQ------------
------GDFFSALMEGLHDEFCNSG------------------KPTGVAGIYKHSLLAIV
EGALRSTNAKYLPKYSIDRLQVELLLQP-------------------------GE-----
DVEDSWN-GDKQGNAYDEPKDD-RTVYDVFLLDY-QVPDPIVAIV---HPLAVQRYKTVF
SLLFRLKKIEFMLNYTWRQSATLSHALQTSAQYTGIDISSSEGYAR-------------A
TFL--------LRNISILRQSMTHLVVNLKSYFMFEVIEGGWQRLQTAME-DAT------
--------------TLDEAISAHD---RYLDGIVCKSMVR-DEQHNDS------------
--------------MQQLLADHVEVVLAITDQFCTLQEVLFKQSLKAADVAAEKRVEAEN
RMSQGQWGFD--NEQDIEE---------------QES--FFGLADPSILEEIDRMSEAYN
LHVVELLQALSDKVNGTPGHFAENDAN-L----------NNGQPSNKPLPYDLRDDDLDP
QRFLIAQLDHNNYYANQGPRQ---------------------------------------
-----
>GCP3 Odontella
------------------------------------------------------------
------------------------------------------------------------
------------------------------------------------------------
---------------------PSCSDDTRPDPAAIRRIERSYRSSPPSLSDEAGGVGVRS
EAEILTATRKVEGLYRKLIVMEQARGRGGVGKANIALGVLSTLSRLVCTEGDGRAVRSTL
EFDGANSATMVKGMXASTXSNREEPPNPIESNPLSSALQSIDQSFLDTVWREEVALLREC
LYSLRNVDTDLLHFRR--------------------------------------------
--------------------------------PSDEPTLHPTATGRV-------------
------------------------------------------------------------
------------------------------------------------------------
------------------------------------------------HGEXDDDPLSEY
DGVRVRPG-----LVSMSLGMDEQVARGGRRLLGSGAEDAMR-ICGEAGWLYGRVRHYID
EVNTDGDSNDEYDW-----------------------SGSSGGGAVARALSSALESEMTE
-YHRLXAHWEAELPKESA---------LASSSAQLLTRDLTLRSLLSQLRTPLTRLIHLA
SLVDGVTPAMGGGP---------LLSALVLSASHHGDTRRSTLLHSLASKASRPWYDMLY
QWTTQGSL---------------------------SDPTGAEFFVTENTAVED-------
----------------GYLWHGRYVLEEA--------------KVPLGLVDMELAVE-AL
AVGKGINFIRRCLGDKGWELEQDVGDQPAY------------------------------
----------LANSSKTKTPSKER-LGYLYDPQEIAHAAC-----------PLSYR----
--RLSPLRCSLAQSSSSVHEHILSSIF-GRHHLLEHLAALKRFLFLGQ------------
------GDFVSALMDGLHHELDEKKSRGRTGRTKAKREIGYGDWDGNFDGIYAHTLMGPV
DMALRTTNARFLPGYVLGRVRVELRPPES--------------------VYGTGRTKDNS
APRGQKEGKGEKDEHRKEEDEEEWTAWDAFSLAY-DVDPPLTAVV---HPQALELYSRIF
RMLFRLRRVEFALDSAWRSHSSLR--HSLQKLAHVYGNDDDVEMFGADEEVKT--YRRGA
RTF--------LREAAGARQRASHFATNLRGYLMFEVLEGGWEELVRNLR-IAQ------
--------------TLDEVVGAHD---RYIATIASKCLLDNP------------------
--------VASNEGLQSGVGHRLRYVVSSALQYALFLEQALGEALRLADDADRKRRDAES
RTERGKWGHEKFSDGGEDA---------------DGTKLYQYLGNAVLLEQARISFHKFD
EGVRGLLGALDEQLNDAASNTPSSQRARHSSSAVSPMKSPVRGHSSGEQWSVDYGGSFLS
SSPFGAAPGIGQVAPDFYDSLRFLAFR---------------------------------
-----
>GCP3 Phaeodactylum tricornutum
------------------------------------------------------------
------------------------------------------------------------
------------------------------------------------------------
----------------------------------------------MPKLSDHDIENALF
RLVRSTVGP-----DADSLSLARHINRTGKQTWTSATNGQ------------ANLKALLQ
DIVQELPDKESQRKLKALLDRLETLYDGAASNAPASFVKVLTELAESNGQRPVMPLHHPT
ITKTEVNENDKRRSRSFEEAFL--------------------------------------
------------------------------EAFNVEEQYVLRECLYALQGI---------
------------------------------------------------------------
------------------------------------------------------------
----------------------------------------NGERIRFVWKYKINVSLRE-
DTYEG----IRVRSEAIDQHQALPPSLLVHSKLGSGSKDAIR-MCCEAGWLYSRIADYLS
---------------------------------KVQSIEQ---GAVLRAFASSLTEEMH-
SYQCFLARLEESHP-------------------------YSIRQMLLELRPPISRLRILA
TLVDGLVHIS-----------GGPLLTALYLHMRHGDSRHGTLLKQILHQSSRPWFQMLS
LWTTQGLLM----------------------------DPFEEFFVEENEGVADH------
-----------------NLWSEGYSIKEQ--------------KVPIGVVDEGLVLV-AF
SIGKGINFIRKSLQDGEWRLKIEDK-----------------------------------
--------------SAISESMLKEPRSSFFVEDSSIS-----------------------
-------RKNLDSAALQVHSHILTSLH-DRHHLLQHLFALKQFLLLGQ------------
------GDFYSSLLDGIHQEFEGRR---------------------GIVGVYRHTLAAIV
DSALRGTNASDFPEFVLKRLQVELRLSA-----------------------DE-------
DARYMFG-----CSK--ESDADVRTVWDIFLLEY-SVPDPLVAIV---HAKAVESYRKLF
LFLFNLRRVEFMLNLTWRHSAVLQHALQTAAQHNGINVSISKAYAQ-------------A
TVL--------LRQIAITRQSMMHFVVNLKSYLMFEVLEGGWKQLVHGIE-ESK------
--------------TLDQVIATHD---DYLSCLLRKGLLDGARGGSS-------------
--------------EGPDVAKQFEQLFYLSDEFCAYQQEMFGEAQESADRAAVKRREAEE
RLNHGHWGFS--TEKEVSE---------------EET--FFGLADATKLFEADRISASFD
EQIVLLLQALDQKLNGVPLEKPLNMKTPP----------AQR----LDRN----------
---LSF------------------------------------------------------
-----
>GCP3 Pseudo-nitzschia_arenysensis
------------------------------------------------------------
------------------------------------------------------------
------------------------------------------------------------
----------------------------------XSKTAPMKISASEFENESTNGMDPVN
RLVESIVGSD--KENSHVVALANRVLSSQIGTNSKENSR---------DSAFVDLSSTWR
RIARKARKPNAREEIEDLYSNYEKEFSANETPDLPAKMLVTLTKLMGKRIPTTTT-----
--MESQMPRYTQSQMTPQPTIG---NTPAMIGSARNTPAQSVHR--DTLGFTSQQQPQRS
QPLIPT-----SSQPHSNTTTAVSHFPLRKEELKQEEEKLLKECLYSLQGI---------
------------------------------------------------------------
------------------------------------------------------------
----------------------------------------NGERIQYYYRDPEDKSLPNA
SNYEG----IRIQSPVLSQNLLYXGTSITETRLGSGALDALK-MCGEAGWLYTRIKSYIH
-----------------------------------KVQQNRSKGVVARAFAETLAEQLR-
DYHSLLTTYETKLPG------------------------FSLRQMLVELQGPIFQLKTLA
MLVDGMQGLT-----------GGHLLSALYKHSIHGNTVHVGIVQSILVKASRPWFEILY
AWTTKGILS----------------------------DPWNEFFIVENANMEDK------
-----------------HLWNNKYSINHD--------------LVPVGILDQKFVEP-AF
NVGKGINFIRRCLLDGQWTMQLQKEFSNST------------------------------
-------------VTSDEINDMENKLGYRYEPNGYQNDENVE------------------
------LIRYX-TAMGLVHSHILSALR-DEHHLMQHLFALKQFLLLGQ------------
------GDFFSSLMDGLHSEFNRDR-----------------MPASGVKGIYKHSLLMVV
EGALRSTNAKSXPQDIIKRLQVELILEP-------------------------GE-----
EMDGYLY-GYEKQESADTATDDDRTIFDIFMLDY-LVPDPVLSIV---HKHAMERYKMVF
SLLFRLRNIEFMLNYTWRQSATIQHALQNSAQYTGIDTSSNAGYAR-------------A
TFL--------LRNISILRQSMIHLIVNLKSYLMFEVIEGGWRKLESVIH-EAS------
--------------TLDEAIKAHD---GYLDSIIRKAMVRVPERDGQS------------
--------------QQNLLAGQVEIVLTIANEFCTLQEILFNRALREAEITAQKRVESES
RLKRGQWGFD--TQQDVSE---------------QES--FFGLSESSILGDVSRISKEYN
AHALGLLHALNERVDGNQDD----------------------NDXSENDDFGWENEDWH-
------------------------------------------------------------
-----
>GCP3 Pseudo-nitzschia_australis 
------------------------------------------------------------
------------------------------------------------------------
------------------------------------------------------------
---------------LSIGKEVERHRKNHNNSLLPIMIYATEEHGYDSSTDNDNNDDPVH
RLVGAIVGSADGNNNAHIIALANRVLSSQIGTNSSDNVQQ--------GGVNTDLSSTWR
RISRKARHPNAREEIEDLYRRYEKESSANGNPDLPPKVIATLTKLMGKKITMAKNPVVPQ
TSTTPMIEKQIPTRLQSQQGKPFKARTNVNNLERMATPSMVRRIEASPIHQQPRDHSSTS
QSQTQPLESDVYASVPQVSKQSTPQNALQKEELQREEEKLLRECLYSLQGI---------
------------------------------------------------------------
------------------------------------------------------------
----------------------------------------DGERVRYYRRDPKDDSLPDA
SNYEG----IRIQSPALSQNILYTG-KVSETRLGSGAMDALK-ICGEAGWLYTRIISYIH
-----------------------------------RVQHDRTKGVVARAFAETLAEQLR-
DYHSLLTTYETKLPG------------------------FTLRQMLVELRGPIFQLKTLA
MLVDGLQELA-----------GGHLLSALHKHSIHGNTVHVNVVQSILRKASRPWFEILY
AWTTKGILS----------------------------DPWNEFFVVENKDVEDI------
-----------------YLWNNRYSINPD--------------QVPIGILDQEYVKP-SF
NVGKGINFIRRCLLDGKWTMQLRDDIKNPNP-----------------------------
------------SDTSNAENEIGERLGYRYVSNEYGKEGNVA------------------
------LKEILTAATGLVHSHILCALK-EENHLMQHLFALKQFLLLGQ------------
------GDFFSALMEGLHNEFNQSR-----------------AQFSG--GIYKHSLLIIV
DGALRSSNAKYLPQYIVERLQVEMVLGP-------------------------GE-----
EMNDIFM-GPAKLERNDESRDR-RTIHDIFTFDY-QVPDPVLSIV---HTAAMDRYKIVF
SLLFRLRKIEYMLNFTWRQSATLSHALQNSAQYTGIDTSSSTGYAR-------------A
TFL--------LRNISILRQSMTHLIVNLKSYLMFEVIEGSWQSLESTIH-DAS------
--------------TLDEAIEAHN---NYLARIIDRAMVRVPERNGLS------------
--------------QHNLLADQVDMVLKIISEFCDLQENLFDQSLEEAEITAQKRVQSES
RLKQGQWGFG--SQQDVAE---------------QEG--FFGLANSSVIKKVLKMSEDYN
CRTMGLLRALSERVDEDPSN------------------------LIESDGFNWENEDLHP
QQFLIPQLDHNNFYAKQGAWQ---------------------------------------
-----
>GCP3 Pseudo-nitzschia_delicatissima
------------------------------------------------------------
------------------------------------------------------------
------------------------------------------------------------
----------------------------------------XRISTSDVENDFTDEMDPVN
RLVEAIIGSD--KDNAHVIALANRVLSSQIGTNSKENSR---------DGAFVNLSSTWR
RISRKARKSNAKEEIEELYSLYEEE--SNESPDLPAKLIVTLTKLMGKRIPTTDVPSKAT
PAMERQPQRYTQSQMTPQSTIAPLTRTTPIIGSARNTPAQSPHVSDGDAAMLPSHQRQRK
NPLLPP-----TSQPP-----AVPQVPLRKEELQQEEEKLLKECLYSLQGI---------
------------------------------------------------------------
------------------------------------------------------------
----------------------------------------NGERIQYYYRDPEDNSLPNA
SNYEG----IRIQSPVLSQSMLYRG-QASETRLGSGALDALK-MCGEAGWLYARIKLYIX
-----------------------------------KVQQDRTKGVVARAFAETLADQLR-
DYHSLLTTYETKLPG------------------------FTLRQMLVELQGPIFRLKTLA
MLVDGMEGLT-----------GGHLLSALYKHSIHGNTVHKGIVQSILLKASRPWFEILY
AWTTKGILS----------------------------DPWNEFFVVEKTNVEDK------
-----------------DLWNNKYYINHD--------------LVPVGILDQKFVEP-SF
NVGKGINFIRRCLLDGQWTMHLQNGILNSAG-----------------------------
------------PGASDDRNDMENKLGYRYEPNGYQNGENDE------------------
------LKTTIHTAMGLVHSHILKTLK-EENHLMQHLFALKQFLLLGQ------------
------GDFFSALMDGLHNEFNRDT-----------------MPASGVTGIYRHSLLMVV
EGALRGSNAKFLPPYIIERLQVELILGP-------------------------GE-----
EMDGFVF-GIETKNRDDTTTDD-RRIFDIFMFDY-QVPDPVLSIV---HKDAMERYKMVF
ALLFRLKNIEFMLNLTWRQSATLQHALQISAQYTGIDTSASSGYAQ-------------A
TFL--------LRNISILRQSMMHLIVNLKTYLMFEVIEGSWKKLESVIG-DAS------
--------------TLDEAIKAHD---GYLDNIIRKAMISVPERDGQ-------------
---------------QNDLAGQVEIVLTIANEFCSLQEILFNRSLKEAEIAAQKRLESES
RLKRGEWGFD--KNQDVAE---------------QES--FFGLSERSILGEVSRISKEYN
THALGLLNALNERVDGNQDEE---------------------SDLAENDDFGWENEDWHP
QRFLIAQLDNNNX-----------------------------------------------
-----
>GCP3 Pseudo-nitzschia_fraudulenta
------------------------------------------------------------
------------------------------------------------------------
------------------------------------------------------------
------------------------------------------------------------
------------------------------------------------------------
------------------------------------------------------------
------------------------------------------------------------
------------------------------------------------------------
------------------------------------------------------------
------------------------------------------------------------
------------------------------------------------------------
------------------------------------------------------------
------------------------------------------------------------
------------------------------------------------------------
------------------------------------------------------------
------------------------------------------------------------
------------------------------------------------------------
------------------------------------------------------------
------------------------------------------------------------
------------------------------------------------------------
------------------------------------------------------------
-----XSNAKYLPQYIIERLQVELILGP-------------------------GE-----
GIGGVLD-GPENQ-GHETPVDQ-RRIYEIFMFDY-EVPDPVSSIA---HAVALDRYKVVF
SLLFRLKYVEFMLNFTWRQSAALQHALQTSAQYTGIDLSSSKGYAR-------------A
TFL--------LRNISILRQSMTHLIVNLKSYLMFEVIEGGWQKLESAIH-NAS------
--------------TLDEAIEAHD---NYLDGIIRKAMVRVPEREGFP------------
--------------QQNLLANQIEILLTIVNEFCSLQETLFNQSLNEAEITAQKRVEAES
RLKQGQWGFD--TQKDVSE---------------QEN--FFGLADGSIIEEISRITEGYN
AHTLEFLRALNDRVDGNTSE------------------------LTGKDDAAW-------
------------------------------------------------------------
-----
>GCP3 Pseudo-nitzschia_heimii
------------------------------------------------------------
------------------------------------------------------------
------------------------------------------------------------
------------------------------------------------------------
------------------------------------------------------------
------------------------------------------------------------
------------------------------------------------------------
------------------------------------------------------------
------------------------------------------------------------
------------------------------------------------------------
------------------------------------------------------------
------------------------------------------------------------
------------------------------------------------------------
------------------------------------------------------------
------------------------------------------------------------
------------------------------------------------------------
------------------------------------------------------------
------------------------------------------------------------
------------------------------------------------------------
--------------------------------------EVEEYX----------------
----------------------------------------------------KHSLLMIV
ESALRSTNAKYLPQYILDRLQVELILYT-------------------------GK-----
DTHDFVQ--VTGKEREQNQLDQ-RKIYDVFMFDY-QVPDPILSIV---HTNAMKRYQILF
SLLFRLKNIEFMLNFTWRQSATLQHALQTTAQYTGIEISSSIGYAAGDIRFAK--H-FYC
ATX--------XXXXSIVRQSMIHLIVNLKSYLMFEVIEGCWEKLESAID-DAS------
--------------TLDEVIEVHD---SYLECIIRRAMVRVPERNDSS------------
--------------LQNVLANQVDIVLSIAKEFCSLQERIFNQASKEAEISAQKRVESEG
RLKRGQWGFE--TQLDVTE---------------QET--FFGLSNCSIMKEVARISREYN
SHALALLRALNNMVNGTKSE------------------------FCENSVFGWENDDMP-
QRFLIAQLDHNNFYANQRE-----------------------------------------
-----
>GCP3 Pseudo-nitzschia multiseries 317641
------------------------------------------------------------
------------------------------------------------------------
------------------------------------------------------------
------------------------------------MIYSTEEHGHEPSTDNDDNDDPVH
RLVGAIVGDADGKSNAHVMALAKRVLSSQIGTNSNDNVHL--------GSANTDLSSIWR
RISRKARNPNVREEIEDLYRSYEKESAASGNPDLPPKVIATLTKLMD-------------
------------------------------------------------------------
------------------------QTAAEKDELQREEEKLLRECLYSLQGI---------
------------------------------------------------------------
------------------------------------------------------------
----------------------------------------DGERVRYYRRDDRDDSLPDS
NNYEG----IRIQSPALSQNILYTG-QVSHTRLGSGAMDALK-MCGEAGWLYTRIISYIH
-----------------------------------RVQQDRTKGVVARAFAETLAEQLR-
DYHSLLTTYETKLPG------------------------FTLRQMLVELRGPIFRLKTLA
MLVDGMQDLT-----------GGHLLSALYKHSIHGNTVHVDIVQAILRKASRPWFEILY
AWTTKGILS----------------------------DPWNEFFVKENKDVEDR------
-----------------YLWNNKYSINHD--------------QVPKGILGQEYVKP-SF
NVGKGINFIRRCLMDGQWTMQLRNGITVQAA-----------------------------
------------SDTSNGGNERGDSLGYRYQQNEFGNEENIT------------------
------LKETLTIATEMVHSHILCALK-DENHLMQHLFTLKQFFLLGQ------------
------GDFFSALMDGLHNEFNQNR-----------------AQISG--GIYKHSLLIIL
DGALRSTNAKHLPQHIVERLQVELVLGP-------------------------GE-----
ERSEVLM-GPIKLDHHDESSDR-RTIYDVFMFDY-QVPDPVLSIV---HGAAMARYKTLF
SLLFRLRKIEYMLNFTWRQSATLSHALQNSAQYTGIDTSSSTGYLR-------------A
TFL--------LRTISILRQSMTHLIVNLKSYLMFEVIEGSWQKLESAIH-DAS------
--------------TLDEAIGAHD---NYLASILDKAMVRDPERDDLS------------
--------------QRNFLAGQIDAVLAITNEFCDLQERLFNQSLEEAESTAQKRLQAES
RLKQGQWGFH--SQKDIAE---------------QEG--FFGLANDSIIGKVSGISEDFN
RHAVGLLRALSEKVDGDPKE------------------------LNENSSFLWENEDLHP
QRFLIAQLDHNNFYAKQGAWQ---------------------------------------
-----
>GCP3 Synedra_acus
------------------------------------------------------------
------------------------------------------------------------
------------------------------------------------------------
---------------------------MTTSSLRKLTKEKSFEDVFKGLVRNDRSYNASS
EAMNEILTNSDN----HPDIVHPNRSNAGILTSASSGGSNETITPTN-TSIQTEMTKSWL
QFDQPMTPETRS---KVQDLQERLQVLVSEDNPVADKVILELSRLSNQEQGNQSNLLPMT
QDASQKNDNETKQKAK--------------------------------------------
--------------------------------PPSLDSEHIRNDETQ-------------
------------------------------------------------------------
------------------------------------------------------------
------------------------------------------------LLRECLYALQGL
NGKYLYYSEDGEFQINYNTDVCHDIDYLGYSVLGNGAYDALQ-LCGRAGWFYRRIQNYIE
TAYEK--------------------------------------DAIARALAEALSNHLNQ
SYHGTLAKWDAQL----------------QKDLSDGTTGISLRQLMRSMRQPTHQLQILA
ILVDGISALKGGP-----------LLTALTRHMYHGNTRHSMLTEHMLKAASQPWYHDLY
LWTMQGTL---------------------------LTNK---FFVQTQDSS---------
----------------GDNWHTSFQLVPD--------------QVPEQLLPSNLVAL-CF
KAGKGINFIRKCLLDSGWRLQVEDESP---------------------------------
--------------EARGFCYG--------------------------------------
--NEQRLTETLRQAEQQINHHIVETLM-NKHHLIDHLRGLKQFLLLGQ------------
------GDFFSVLMEGLHSAFEGKE----------------------IIGLYDYALMGIV
DAAIKSTNAIDMPAYVLGRVKVNLKWNQ--------------------------------
----DDDEYQKFGPGRGKQDEGTRNGWDIFSLAY-KIPEPLAAII---HKKALDQYQQLF
AMLFRLKRLKEAERRSKLGDWGFVSEKDVKEANTFFGLTDSSKVQHVMDIEMK--FNRST
EYL--------LKSIHNISHGTSDTSMN--------------------------------
---------------------------------STRSLSGND------------------
--------SVSTLNYRDRFGHDALNSLTFQLDYSGYYNIRDSP-----------------
------------------------------------------------------------
------------------------------------------------------------
------------------------------------------------------------
-----
