# Supplementary material for: Analysis of Predicted Amino Acid Sequences of Diatom Microtubule Center Components
Source: Int J Mol Sci. 2023 Aug 14;24(16):12781. doi: 10.3390/ijms241612781 (PMC10454807; doi:10.3390/ijms241612781)
Supplement: Supplementary file 1 [file ijms-24-12781-s001.zip › GCP4.fas]

>GCP4 Homo sapiens
MIHELLLALSGYPGSIFTWNKRSGLQVSQDFPFLHPSETSVLNRLCRLGTDYIRFTEFIE
QYTGHVQQQDHHPSQQGQGGLHGIYLRAFCTGLDSVLQPYRQALLDLEQEFLGDPHLSIS
HVNYFLDQFQLLFPSVMVVVEQIKSQKIHGCQILETVYKHSCGGLPPVRSALEKILAVCH
GVMYKQLSAWMLHGLLLDQHEEFFIKQGPSSGNVSAQPEEDEEDLGIGGLTGKQLRELQD
LRLIEEENMLAPSLKQFSLRVEILPSYIPVRVAEKILFVGESVQMFENQNVNLTRKGSIL
KNQEDTFAAELHRLKQQPLFSLVDFEQVVDRIRSTVAEHLWKLMVEESDLLGQLKIIKDF
YLLGRGELFQAFIDTAQHMLKTPPTAVTEHDVNVAFQQSAHKVLLDDDNLLPLLHLTIEY
HGKEHKADATQAREGPSRETSPREAPASGWAALGLSYKVQWPLHILFTPAVLEKYNVVFK
YLLSVRRVQAELQHCWALQMQRKHLKSNQTDAIKWRLRNHMAFLVDNLQYYLQVDVLESQ
FSQLLHQINSTRDFESIRLAHDHFLSNLLAQSFILLKPVFHCLNEILDLCHSFCSLVSQN
LGPLDERGAAQLSILVKGFSRQSSLLFKILSSVRNHQINSDLAQLLLRLDYNKYYTQAGG
TLGSFGM
>GCP4 Arabidopsis thaliana
MLHELLLALLGFTGDLIVDEREQRKTLGLAFNSDSPLSDECTFKLAPDISFIEPSERDLI
ERLIKLGFYYRELDRFAKKSRNLSWIRSVTSVHPLERADELSKQSREKKPSVYRRAIANG
IGEILSVYRSAVLHIEQKLLAETTPILATVTEGLNKFFVLFPPLYEVILEIERDDIRGGQ
LLNVLNKRCHCGVPELRTCLQRLLWNGHQVMYNQLAAWMVYGILQDPHGEFFIKRQDDGD
LDHRSSQEEVSEKLARTSVHETSLTDWHSGFHISLDMLPDYIPMRLGESILFAGKAIRVL
RNPSPAFQFQKDKSFQQTMRGSQRIRGFMHSDFPETETELDADLTGGELLPQSEADKIEA
MLKDLKESSEFHKRSFECTVDSVRAIAASHLWQLVVVRADLNGHLKALKDYFLLEKGDFF
QCFLEESRQLMRLPPRQSTGESDLMVPFQLAATKTIAEEDKYFSRVSLRMPSFGVTVRSS
QADMVRSKVSLTGKANLTSDTSVDGWDAIALEYSVDWPMQLFFTQEVLSKYLKVFQYLIR
LKRTQMELEKSWASVMHQDHIESAQHRKDGLNGSTSQQRRQGIRPMWRVREHMAFLIRNL
QFYIQVDVIESQWKVLQTHIHDSQDFTELVGFHQEYLSALISQSFLDIGSVSRILDSIMK
LCLQFCWNIENQESNPNTSELENIAEEFNKKSNSLYTILRSSKLAGSQRAPFLRRFLLRL
NFNSFYEATARGVLNVVRQRPALPL
>GCP4 Phytophthora nicotianae
MHHELFLALLGHTGDVVERRSDGFFVRKEASFLSEAQHSVLNRLLRLGFAFSTLDIFARQ
ASKFPSVYLHALAQAVERLLHRYADAVVELEEKTLRASAVFPMSNLMFELDEFMEILPEV
CGLVHRLTMEMQQEQQAVCVKGAKLLSIVYQRTSSGFPRVRKCMQELLYSCHRVLFKQMM
AWMVHGEIVDPHKEFFVKKVDVRSATDRMQDSTAVMWHQQFAMDLEAIPLDYFPTSVAES
VFVIGKAVHILTRANQFSPREVQDIVKTMSELARRPVFDVVAVEHEVEKVRRHVASRLHE
EVVVKSNFVGYLHVLKGFFLLSRGEVFQTFIERSFDMMVVKPTTKSEEDVNHGVWQDVVR
DLIPESDPWGRDFDMQLPLQTFALKNFSSSDDLLLFNVSRGPNGKYLTMTTDGHTRVREE
PGVEESGSVWWRHAQMDGHSFSSEFNLQWEQNAFWSGSHRASLLLRNEGTLGPATLVNGS
FELDDPHAVYVSVDLAIEHLPGNMNGMRVMAQVKPSSGGENGIQSSPVVEVPMADGNNPA
LRVRIQYARQEVTMTASKQIMYKKMLAVVVNDVLMVETQIDLQQVLNLHAARGEYWMGLG
FSSLVRLTDWSLDKYSAKTSWREGSGINLKKNNTAVTPRELWHALNLRCNVRWPLQLLVT
PELLRSYGHLFQFCFRLKRVAHALELAWKSSALRSKDTTGKGDTSAAGALRIRMSFVVRT
LELHFQVFVIENKFKKCVEQIESAGDFDRAKRVHETFVASVVKSCYVYTKTVASALEELL
GCCWQFAEYVLQLDGAELSVDRIAMLDQGFHRRFEFLYSVLQISEARDLLFLLDSNGFFA
AERERRKQRH
>GCP4 Ditylum brightwellii GSO105
LSTSTKTRLLTCSLHRWSFQAAKALQITKNTHHHIISAGMALETEAHAISEQDSAAAALT
SQLPFTNPTRTLMGKVHNAVINALSWLEGSDDNQVTDIPRLTLHYQLPRLIHLIVPACTL
KDSYNALCRRILTIEFALYEIKQCWQMMMSFSSWRCNHKVKHCSYGLGGSSRSSLSSKKG
ITTSSSLSRKEMETSISSIIWNLRFRMDFFLTTLLSYFKFDVVFISFQKLKESILSSVTY
DEVAEAHGMYIGHMRHQCFLDDTIVCGALGRILALIHRLAAIVRLLMDGERGDSDKRNQQ
EASLLSMDVSRLSKRFDEEMSILFNLWKKNDVSSDLCLRLNFNYWLESVAIPL
>GCP4 Extubocellulus_spinifer
PERAPLRYECTPLSRSSLSSAEVTSINSTIQYGGHVAYLRRFVRRTELLFCDVPFDSSNP
IGKHRQEVRSNGRSSGPSLYQHAIGRAISTLLGQYETKLLEVEKELRLDNCLGIEFIRAT
TLPATAWVPHVSDFVFELLQCNEEGNHINQQSQSLSSCAVIDEIDRRATAWVPHVSDFVF
ELLQCNEEGNHINHQSQSLSSCAVVDEIDRRMVSCRDEEGCKALETVLEATNSVLQNQCM
LWITQGRLLDPSDEFFIVRSVADQDEYEVRRDRIPYSSVSFALAGRMLFVGRAARTLRQY
GDSDDGAPGASHESALNQQQHTQTGSLKLHLERTVSLAYDGVSSSLCDMLRNEYRLLEHM
NNIYKLFLHGDGLFYSELLRECEAKDIWNKVAQYRTGSEAEKDEWDILGGCWVFQYHIVA
AVLARLDDVDTTADSSDDSFPKWHELSRFSMEVRKGAGANAAGQAMEADLFESSQDEASH
LAHTDELRLALSSAHDQVSNALSWLDEGHPILDADEERENRCNGISSATTVILSCHYQFP
RPIKAIISDHMMESYNRFFRRLFSVHRASYELQRTWRLLVLRGYRNERHGVALFSLRAGM
EIFISNVLAYLKQDITAVSFHTLQDTLSTTDDYEELIEAQGRFLGTLRKGFFLDDPAFNE
CFSRLLALVHRFAALLQNVENVADIPAGDITRLGDAFDTETKNIFGLLKSNADSVGLCLR
LDFNNFASSISSS
>GCP4 Proboscia_alata
QDCNSNNVSESKAPLSRYKCNALLAKSYGYTSCEITAIDRTVQYGGFIRYLIHFGNCQHT
HKSSPLVAESTSLYRMSIARGVSDLCDVYQSALIELETIMDVRTNSTHQSKTKGLGYVCT
EISYMSHWIPHVVSLVEQVHTILSSQTKTTAVANNSKNETKDHNSNARTTSTIPRIICTV
ESMLAHIPGNTTTLTTVDVAAKHSSAASNEMISSPHAAMRYLRNCVVNVFIKQIQSWMYD
GTLLDPYDEFFVVASGEKSNSTKNNNGSEQFDYGEKEEEEDGNFIFLARRAVLSHDDDAS
VNARQHYCLTLQDAQKVYETGIYVRILNRLILQERSNNQNDDLRTNHLNNLSTTPTTNSR
YNHESSSSGALAQMLHREIELCHEEVSTKLYTFLVSHHSGTNGHKLLLERQLQTLKNIFL
YHDGYLHSELCKELDGFILQTSVRQGHHHTINSDELESGQEGNNCNDSFLDLTFVCLEPV
IGRLEYDNYNNTIDNTTNHDGNETISYRHDVCNRLSLLYHFPSADSMSKNNKVYQFLDQL
FKLTNAKISDLRILVTDPIAMAFREAHTNILHKINYLHVSSNTMASSNHSGDQNNTKNHA
ANLDEKPACRLELTYKAPWPIPQLILSNNADIYQYNQIFNRIHLFHVASYELKKCWKRVV
KRVDTTKRTTTSCTQAALLRAHLDHVIQTFIQYMTFDVVENSFHTLLRGIKNNNGGGKTN
TNIHSVQYAHHQYLLSLRRKCFLDCDTISNSIFKIVALVLRFTAIVTLVISKKANKSTAL
TLSIHNDYVINESDEPLHQETMLDLLKQDEFTRLSDLFHAEIVQLYMLLLLQNSSSNGST
QVGDHGGGATELCLQLDYNGW
>GCP4 Odontella
FVSREDHDCGDCQEATEARKAEWGDDSDHDQFSLVLERLPSSSVSITTAQRILFVGSSIR
ILRHYDKYQDHLEIESKXSHSNKYNRFALSSIERALELLVDDVNCNISCKLCTLLKERCC
LLSHVENMHQSFLLGDGMFYMQLQEECDRMRTSGDWTSVAEHVFGEGLEEFPGRKWWFHN
RVIIPIWNQLYKLEVPEVYHEEHFTAECHFDLXRSKAGGVENTQLSDLVRFSLTSRTGPD
PHAAGKLLEISLFQASQNDAADRPHAHRTRLAICDVHSTVMEALSSEVGAAGQGDSEGRG
SENGGAMLKLNYQVPKPLTLLLISPDAATNLYSACFRRLFALHRAQFGLRQCWRIMMSPQ
NRRSYDGPQFSSSSKLAALRSHMEFVVNTMFSYLQCDVVECAMREFRAQIVTSDRYEDLR
EAHGRYAGKIRRGLFLDDAAVGKALSKVLALIHRLVAVXHRLRDLSDTVISEVTRLRIRF
DDELAALFVLLQRMDSSSRLCVRLDYNGWLSRQWVLSYHRLSQSVSSEYR
>GCP4 Proboscia_inermis
XDEKPACRLELTYKAPWPIPQLILSNNADIYQYNRIFNRIHLFHVASYELKKCWKRVVKR
VDTTKRTTTSCTQAALLRAHLDHVIQTFIQYMTFDVVENSFHTLLRGIKNNNGGGKTNTN
IHSVQYAHHQYLLSLRRKCFLDCDTISNSIFKIVALVLRFTAIVTLVISKKANKSTALTL
SIHNDNVTNESDKPLHQETMLDLLKQDEFTRLSDLFHAEIVQLYMLLLLQNSSSNGSTQV
GDHGGGATELCLQLDYNGWLSALCAKSTYLQS
>GCP4 Minutocellus_polymorphus
XVAEGVRNRKRPAPATPTPFESSSLLSSTLSKAELCVINSLVHHGGHLAYLRDFVEKEEH
DFGGDSIYLRAIARSIGTLLRRYEDQLMSIHNQLRKDPCLGLEYIRSRAMKHWGWIPHVA
KLVEWSKEQESGVSSLPKKDAGGRDQPSSISCAVVDEIGHRMTSCPDETGRRALQLILEA
AEAVLWNQCMQWICYGKLSDPANEFFLVFRENVGNGDTEGQDETSPKAVIIYQARIPYSS
ISFSLANRMLFVGKAVRMMNLYGDKDDGEGDICSGTLHPRPTRTVTRGGEKKPMKLELER
IVDSAYRNVSSRLCTMLRTKYDLLRHAGNLRRLFLTETACSIRNYCENVTLEVNTWSIIE
EHGTCSVNNSSMGEDEWNILGGERMFQNQVVRRVCSHLDDTGANLDAAMFRKASSFSIRI
EKGFEVNLSGRDLLREMFETTQDEVSHLPHTHAVRVALGEAHDRAMSALSWAGGDVPLTL
SESENKGNAPTVVLSCEYDLPPVLNDIFPDDVIESLYNSFFRRLFVVHRASYELQKCWRI
LYQASAAVKSEMVLLYPLRSKMDFFVNNMLAYFHDIASQSFHDLDSAFRDVTEYDELITA
HSVFLGAMRRGFLLDDQSFNESLSIILALIHFFSLMVGKVVEGSASKIASGDVISCISER
FGLESKNVFQLLCGNPDAAGLCLRLDFNKQYSTS
