# Supplementary material for: Analysis of Predicted Amino Acid Sequences of Diatom Microtubule Center Components
Source: Int J Mol Sci. 2023 Aug 14;24(16):12781. doi: 10.3390/ijms241612781 (PMC10454807; doi:10.3390/ijms241612781)
Supplement: Supplementary file 1 [file ijms-24-12781-s001.zip › GCP6.fas]

>GCP6Hs
MASITQLFDDLCEALLPAAKTHLGQRSVNRKRAKRSLKKVAYNALFTNLFQDETQQLQPD
MSKLPARNKILMLSFDLRVGGLGPKADRLEELVEELEAAPCCPLLEVGSVLDLLVQLAGS
GPPQVLPRKRDYFLNNKHVGRNVPYSGYDCDDLSVFEMDVQSLISREECLCHSMIQETLQ
VMEAAPGTGLPTVGLFSFGDPCGDRFERDTRVSLFGALVHSRTYDMDVRLGLPPVPDNAD
LSGLAIKVPPSVDQWEDEGFQSASNLTPDSQSEPSVTPDVDLWEAALTYEASKRRCWERV
GCPPGHREEPYLTEAGRDAFDKFCRLHQGELQLLAGGVLQAPQPVLVKECELVKDVLNVL
IGVVSATFSLCQPAQAFVVKRGVHVSGASPESISSLLSEVAEYGTCYTRLSHFSLQPVLD
SLYSKGLVFQAFTSGLRRYLQYYRACVLSTPPTLSLLTIGFLFKKLGRQLRYLAELCGVG
AVLPGTCGGGPRAAFPTGVKLLSYLYQEALHNCSNEHYPVLLSLLKTSCEPYTRFIHDWV
YSGVFRDAYGEFMIQVNHEYLSFRDKLYWTHGYVLISKEVEDCVPVFLKHIAHDIYVCGK
TINLLKLCCPRHYLCWSDVPVPRISVIFSLEELKEIEKDCAVYVGRMERVARHSSVSKEE
KELRMEIAKQELIAHAREAASRVLSALSDRQMSERMALDARKREQFQRLKEQFVKDQERR
QAARQEELDDDFSYARELRDRERRLKSLEEELERKARQALVDHYSKLSAEAARREQKALW
RIQRHRLESARLRFLLEDEKHIQEMLKAVSEAHQPQEPPDVLLSVHPQVTSPGPEHPEGG
QGCDSGSAEQHSPAWDGWNRPGLLTPQPLKPLAVGAGGRGLQQAEGARPFSDSLSIGDFL
PVGPGAEPSVQTGMVPLLEVALQTINLDLPPSAPGEAPAAASTQPSRPQEYDFSTVLRPA
VATSPAPGPLQAAECSLGSSGLQLWEDSCGKMDACGSASRETLLPSHPPRRAALEEGSSQ
PTERLFGQVSGGGLPTGDYASEIAPTRPRWNTHGHVSDASIRVGENVSDVAPTQPRWNTH
GHVSNASISLGESVSDVAPTRPRWNIHGHVSNASIRVGENVSDVAPTRPRWNTHGHVSNA
SIRVGENVSDVAPTRPRWNTHGHVSDASISLGESVSDMAPARPRWNTHGHVSDASISLGE
SVSDMAPTRPRWNTHGHVSDTSIRVGENVSDVAPIRSRCNTHGHVSDASISLGEPVSDVV
STRPRWNTHVPIPPPHMVLGALSPEAEPNTPRPQQSPPGHTSQSALSLGAQSTVLDCGPR
LPVEVGPSLSSPSSGCGEGSISVGENVSDVAPTQPWWPNTPGDSVSEELGPGRSGDTEDL
SPNWPLNSQEDTAAQSSPGRGEEAEASAAEAQGGEQAYLAGLAGQYHLERYPDSYESMSE
PPIAHLLRPVLPRAFAFPVDPQVQSAADETAVQLSELLTLPVLMKRSITAPLAAHISLVN
KAAVDYFFVELHLEAHYEALRHFLLMEDGEFAQSLSDLLFEKLGAGQTPGELLNPLVLNS
VLSKALQCSLHGDTPHASNLSLALKYLPEVFAPNAPDVLSCLELRYKVDWPLNIVITEGC
VSKYSGVFSFLLQLKLMMWALKDVCFHLKRTALLSHMAGSVQFRQLQLFKHEMQHFVKVI
QGYIANQILHVTWCEFRARLATVGDLEEIQRAHAEYLHKAVFRGLLTEKAAPVMNVIHSI
FSLVLKFRSQLISQAWGPPGGPRGAEHPNFALMQQSYNTFKYYSHFLFKVVTKLVNRGYQ
PHLEDFLLRINFNNYYQDA
>GCP6Pa
MPGKQAXCLSPRKDVFFYDGTQEVHFKGQTLQADWGDASSITEKSSWGSECSLDSIERWL
AHTYAWEDLGDRMELPEGYAKPSVRERNRSIRDVAIPDDFALNGDIPLEVREEDIIEVSC
AIKIWECVLAKESLLILVVITKDSLRALSGIDSTLFRRDFKSASFQLPGIRNIKLSNTTV
STTISVLEMLVESITLECLKSLPSEVDQEDEIISITKLLCKTRKVCRVMETIGGIFGCDA
DFFWPLLQHGRYFNAIEMGSLTSQFLLLNPIGQFPRGIALINRLHHYVSSLRVEDSSGLM
QELVIWFLVKSCSPFLSVLSDLISSGRVNESIDAFDEFEVTMWSRILLEKAAAGSGDGLF
SEELSTEATKMFPKFMVGIAPMIIHVSQVQALLRSVNAIAYTHPLVNMQALRMLACGDEA
AEHAEKWKAVVEAMTFTGGTYHSDDTEPSKTEMAVAAASKEESRRDFIREDLEQHYMLDQ
QILEQKQRRLQQEQQEQAEDARRLDDEEKALADQEVYGREVLLDKFSVLMNDAEERHDYM
KWRRDRAVRLSTAKGQLQRVRLDDMAKWTAEKEKRRNESIPRAPEVNIAVENNDQRASEP
AVAGVPSTITLTSEWRASVKVNKEAGSRTSATTDDGDRRASVKVNKEAGARKSVSDNDGV
WRASVKVNKEAGSRSSGILNDSASAEVASCKTGIRILNEPGGSDADMYGTLYGKTDVPDK
ANTQAETEVDSAAEGGLDDVEMEDSSAVDRVEPTGDTTPVGTPTQEELDIEMQAVIHDDD
EATNRGNNSGEELSSDTIEMAGIAEPAESFRLSLPPVHPFFSVAIAQEDSELLTQALTET
ASEAEFISFTSIVDCCVEIPVRLVEEKLEQVAVDWFRNSLRVLDYLRWLRKLMLMSEGLC
MDIFARDILQGLDPTTRVNWGLEGRLSSALTLAMIEGSVALDAISQAFHYNTTAALSPIL
DSLTMRPAVPSVIKEIELVYDVKWPLGFVITTQSLDHYKKMHQFLLHVRLTSLEMREAWG
LLRSIRAQGQLSSSLERQCGGVVYKMQAFLRAFNETFATKVLMMAWSKLEHAVQAATTLV
ELRHCHEEYVSVATLCCFLDRPALTIRSAFLDTLAAAWSLTGFVRALERQVTGRISEETR
IRALCYEFDVALRVLVSSLQSVTRDVDRNTREFSECLLLRLNFNQFYSAAPVTAEAGAPG
DRVSAAMEF
>GCP6 Leptocylindrus_danicus_var._danicus
VQDANDEAGKSILTLESCGSSTEKVEESISRSFDNVLIGEQIDEDATDELFCRSREKCDT
SISVDSRLDNMERENVNDISWNLQDPEHTKVLEHQSFNACKGAENGKTNSPVKIKIDNQR
GLHQYISGAVCFNEKGTTEESQSPWIDISFAKEQVHGVATFSPEIALEELCWRKAADNFD
MESNDAANKVPLEVAFETCIIEPIQQQMEFIGETILSYFFNGNDIINHIHFLRKVMLGEG
LYIRCFALHVGSNVDNGTAYVDWKSVANVLGAHRSSLAFAGISNDDGCARWFSYETREIE
LEKVESFYDVNPDSLRFLEAVYSAPKPLNFIFDRCAMKKYNKIQVFLLRHHSMKYRINRT
WLCIFKSGFFDNSALADDESRRYGQSKRRRWLCSFQHEVQHFVSSLSQYLENVLWEAEAD
IDNRLNAKDIGGMQDLYSLHIDHLNWILGATFQNNERHNEEVASCLEFLNLFIFEFHDLI
SSFEGLTEVGFNLLRDQQIQFRSIVDELMECLRKGATHCEKLLRQLEGFR
