# Supplementary material for: Analysis of Predicted Amino Acid Sequences of Diatom Microtubule Center Components
Source: Int J Mol Sci. 2023 Aug 14;24(16):12781. doi: 10.3390/ijms241612781 (PMC10454807; doi:10.3390/ijms241612781)
Supplement: Supplementary file 1 [file ijms-24-12781-s001.zip › Supplementary_Table_S10.xls]

## Sheet: Лист1
	Supplementary Table S10. Features of diatom centrin sequences.													PTM sites
	Species		Strain	Accession number	Length, a.a.	Centrin		EF-hand domain pair		DxDxDG				Cetn1Hs							Cetn2Hs
	Out group							1	2	EF-hand1	EF-hand2	EF-hand 3	EF-hand 4	Phosphorylation				Ubiquitylation			Phosphorylation									Ubiquitylation										Acettylation	Other
	Homo sapiens			NP_004057.1	172	Centrin 1	Ctn1Hs	32-94	101-172	DADGNG	DREGTG	DDDETS	DRDGDG	S9	Q15	T138	S170	K120	K124	K127	S	T	G	A	T	N	T138	N	S	K	K	R	R	R	K	K	K	N	K	K	K	K	K30	Q31	R34	D38	S45	D49	A50
				CAA51467.1	172	Centrin2	Ctn2Hs	31-93	104-167	DVDGSG	DKEGTG	DDDETS	DRDGDG	N	Q	T	S	K	K	K	S3	S13	S14	S20	T26	G87	T138	S158	S170	K22	K30	K65	K78	K111	K120	K124	K127	K131	K167	K6	K7	R16	K	Q	R	D	T	D	V
				KAI4021980.1	111	Centrin3	Ctn3Hs	25-60	61-96	DTDKDE	DREATG	#NAME?	TF----	L	K	N		K	E	N	L	V	D	K	S		N			R	K	K	R		K	E	N	V		R	S	T	K	Q	K	E	D	D	Y
	Arabidopsis thaliana			sp|O82659.1	169	Centrin 1	Ctn1At	26-88	99-162	DTDGSG	DKDGSG	DLDKNG	DRDRDG	S	K	T	A	K	D	K	S	K	E	H	T	D	T	N	A		K	T	K	Q	K	D	K	K	R	R	T	P	K	Q	K	E	S	D	A
				NP_190605.1	169	Centrin2	Ctn2At	26-88	99-162	DTDGSG	DKDGSG	DLDKNG	DRDKDG	S	K	T	A	K	D	K	S	K	E	H	T	D	T	N	A		K	T	K	Q	K	D	K	K	R	R	T	P	K	Q	K	E	S	D	A
	Naegleria gruberi			XP_002671077.1	172	Centrin	CtnNg	32-93	105-167	DMDGSG	D-NGSN	DEDDSG	DRSNQG	I	A	T	N	F	A	K	K	T	S	K	T	N	T	S	N	K	R	K		R	F	A	K	K	K	S	K	T	R	Q	K	D	S	D	A
	Saccharomyces cerevisiae			PJP11597.1	161	Centrin	CtnSc	23-85	96-158	DMNNDG	DSEGRH	DDDHTG	DLDGDG	Q	P	T		K	K	R	K		G		L	D	T	N			K	P	S	Q	K	K	R	K	T	S	S	L	K	Q	Y	S	D	D	Y
	Diatom
	Coscinodiscophyceae									DXDGXG	DKDGSG	DDDETG	DXDGDG							K					T								K	R	K		K		K					Q	R	D	S	D	A
	Aulacoseira subarctica		Strain_CCAP_1002/5	CAMPEP_0172430600	170	Centrin	CtnAs	29-91	102-165	DTDGSG	DKDGSG	DDDETG	DRDGDG	R	E	T	N	K	K	R	T	Q	K	K	T	P	T	S	N		K	Q	K	R	K	K	R	N	K	I	Q	I	K	Q	R	D	S	D	A
	Coscinodiscus wailesii	Coscinodiscophycidae	Strain_CCMP2513	CAMPEP_0172501584	169	Centrin	CtnCw	28-91	102-164	DSDGSG	DKDGSG	DDDETG	DRDGDG	K	G	T	S	K	R	K	Y	M	A	K	T	S	T	N	S	P	K	K	K	R	K	R	K	K	K	S	K	G	K	Q	R	D	S	D	A
	Dactyliosolen fragilissimus			CAMPEP_0184858134	172	Centrin	CtnDf	31-94	104-167	DSDGTG	DRDGSG	DDDETG	DRDGDG	A	R	T	N	T	K	K	K	N	A	T	T	E	T	S	N	P	R	K	R	R	K	K	K	T	K	A	L	Q	R	A	R	D	T	D	A
	Triceratium dubium		Strain_CCMP147	CAMPEP_0197449120		Centrin	CtnTd1	28-90	102-166	DTDGSG	DKDGSG	DDDETG	DMDGDG	S	G	S	N	K	R	K	K	G	G	S	T	E	S	S	N	P	R	K	K	R	T	R	K	K	K	A	R	K	R	Q	R	D	S	D	A
				CAMPEP_0197441158		Centrin	CtnTd2	26-89	99-162	DTDGSG	DKDGSG	DDDETG	DRDGDG	R	V	T	S	K	R	K			R	P	T	Q	T	N	S	P	K	K	K	R	K	R	K	K	K	A	F	G	K	Q	R	D	S	D	A
	Mediophyceae									DTDGSG	DKDGXG	DDDETG	DXDGDG				N	K		K					T				N		K		K	R			K						K			D	S	D
	Chaetoceros sp.	Chaetocerotophycidae	Strain_GSL56	CAMPEP_0176498100	171	Centrin	CtnC	30-92	103-166	DSDGSG	DKSGDG	DDDETG	DREGTG	S	G	T	N	R	K	K	K	S	K	T	T	E	T	C	N	N	K	K	K	R	K	K	K	N	K	I	T	T	K	Q	K	D	S	D	A
	Chaetoceros debilis	Chaetocerotophycidae	Strain_MM31A-1	CAMPEP_0200880828	173	Centrin	CtnCde	32-94	105-168	DTDQSG	DKDRSG	DDDESG	DREGSG	S	G	T	N	R	M	K	T	K	E	T	T	D	T	S	N		V	K	K	R	R	M	K	K	Q	S	S	P	V	Q	R	D	S	D	S
	Chaetoceros dichaeta	Chaetocerotophycidae	Strain_CCMP1751	CAMPEP_0198254678	168	Centrin	CtnCdi	27-89	100-163	DTDGSG	DKDGSG	DDDDTG	DREGTG	S	S	T	K	K	K	K	T	G	A	N	T	D	T	S	K	P	K	K	K	R	R	K	K	K	K	K	S	G	K	Q	R	D	S	D	A
	Chaetoceros neogracile	Chaetocerotophycidae	Strain_CCMP1317	CAMPEP_0201011246	178	Centrin	CtnCn1	27-89	100-163	DTDGSG	DKNGSG	DDDETG	DREGSG	S	S	T	N	R	K	K	T	T	A	N	T	E	T	S	N	N	K	K	K	R	K	K	K	K	K	G	S	N	K	Q	R	D	S	D	A
				CAMPEP_0201007864	178	Centrin	CtnCn2	37-99	110-173	DTDGSG	DKNGSG	DDDETG	DREGSG	S	S	T	N	R	K	K	T	T	A	N	T	E	T	S	N	N	K	K	K	R	R	K	K	K	K	G	S	N	K	Q	R	D	S	D	A
	Ditylum brightwellii	Thalassiosirophycidae	GSO104	CAMPEP_0193977598	171	Centrin	CtnDbGSO104	37-99	110-173	DTDGSG	DKDGSG	DDDETG	DRDGDG	S	G	T	N	K	K	K	Y	S	G	N	T	E	T	S	N	P	K	K	K	H	R	K	K	K	K	T	K	G	K	Q	R	D	S	D	A
			GSO105	CAMPEP_0187336790	171	Centrin	CtnDbGSO105	30-92	103-166	DTDGSG	DKDGSG	DDDETG	DRDGDG	S	G	T	N	K	K	K	Y	S	G	N	T	E	T	S	N	P	K	K	K	H	K	K	K	K	K	T	K	G	K	Q	R	D	S	D	A
	Extubocellulus spinifer	Cymatosirophycidae	CCMP396	CAMPEP_0200446992	173	Centrin	CtnEs	32-95	106-168	DTDGSG	DTDGSG	DDDETG	DRDGDG	R	S	T	N	F	K	K	K	K	G	A	T	A	T	S	N	P	R	K	T	R	K	K	K	I	K	P	H	K	R	Q	K	E	S	D	A
	Leptocylindrus danicus	Chaetocerotophycidae	CCMP1856	CAMPEP_0196817534	204	Centrin	CtnLd	64-125	136-199	DTDGSG	DKDGSG	DDDETG	DMDGDG	R	K	T	N	K	R	K	V	A	G	K	T	S	T	N	N	A	K	K	K	R	F	R	K	R	R	K	S	R	K	L	K	D	S	D	A
	Leptocylindrus danicus var. danicus	Chaetocerotophycidae	B650	CAMPEP_0116041164	232	Centrin	CtnLdvd1	92-153	164-227	DTDGSG	DKDGSG	DDDETG	DMDGDG			T	N	K	R	K	D				T	S	T	N	N	A	K	K	K	R	K	R	K	R	R	K	D	R	K	L	K	D	S	D	A
				CAMPEP_0116023078	167	Centrin	CtnLdvd2	27-88	99-162	DTDGSG	DKDGSG	DDDETG	DMDGDG	R	K	T	N	K	R	K		A	G	K	T	S	T	N	N	A	K	K	K	R	K	R	K	R	R	M	S	R	K	L	K	D	S	D	A
				CAMPEP_0116031220	167	Centrin	CtnLdvd3	27-88	99-162	DTDGSG	DKDGSG	DDDETG	DMDGDG	R	K	T	N	K	R	K		A	G	K	T	S	T	N	N	A	K	K	K	R	K	R	K	R	R	M	S	R	K	L	K	D	S	D	A
	Proboscia alata		PI-D3	CAMPEP_0200159460	169	Centrin	CtnPa	28-90	101-164	DTDGSG	DKDGSG	DDDETG	DRDGDG		K	T	N	K	R	K	Y	S	K	K	T	D	T	S	N	P	R	K	K	R	K	R	K	K	K	S	K	G	R	Q	R	D	S	D	A
	Proboscia inermis		CCAP1064	CAMPEP_0171296924	169	Centrin	CtnPi	28-90	101-164	DTDGSG	DKDGSG	DDDETG	DRDGDG	D	K	T	N	K	R	K	Y	S	K	K	T	D	T	S	N	P	R	K	K	R	K	R	K	K	K	S	K	G	R	Q	R	D	S	D	I
	Skeletonema costatum	Thalassiosirophycidae	Strain_1716	CAMPEP_0113388738	163	Centrin	CtnSc1	22-85	96-158	DTDGSG	DKDGSG	DDDETG	DRDGDG	D	K	S	N	K	R	K		L	S	G	T	K	S	S	N		K	S	K	R	K	R	K	M	E	M	S	K	K	A	R	D	S	D	I
				CAMPEP_0113414186	163	Centrin	CtnSc2	22-85	96-158	DTDGSG	DKDGSG	DDDETG	DRDGDG	K	K	S	N	K	R	K		L	S	G	T	K	S	S	N		K	S	K	R	K	R	K	M	E	M	S	K	K	A	R	D	S	D	I
	Skeletonema grethae	Thalassiosirophycidae	Strain_CCMP_1804	CAMPEP_0201704876	163	Centrin	CtnSg	22-85	96-158	DTDGSG	DKDGSG	DDDETG	DRDGDG	K	K	S	N	K	R	K		L	A	R	T	K	S	S	N		K	S	K	R	K	R	K	M	E	M	S	K	K	S	R	D	S	D	A
	Thalassiosira antarctica	Thalassiosirophycidae	Strain_CCMP982	CAMPEP_0200104360	174	Centrin	CtnTa	33-95	106-169	DTDGSG	DKDGNS	DDDETG	DRDGDG	K	T	N	N	K	R	K	K	V	A		T	S	N	S	N	P	K	S	K	R	K	R	K	M	E	A	R	K	K	Q	R	D	S	D	A
	Thalassiosira gravida	Thalassiosirophycidae	Strain_GMp14c1	CAMPEP_0200710144	206	Centrin	CtnTg1	65-127	139-201	DTDGSG	DKDGNS	DDDETG	DRDGDG	K	T	T	N	K	R	K	K	V	A	S	T	S	T	S	N	P	K	S	K	R	K	R	K	M	E	A	R	K	K	Q	R	D	S	D	A
				CAMPEP_0200721512	174	Centrin	CtnTg2	33-95	106-169	DTDGSG	DKDGNS	DDDETG	DRDGDG	K	T	T	N	K	R	K	K	V	A	S	T	S	T	S	N	P	K	S	K	R	K	R	K	M	E	A	R	K	K	Q	R	D	S	D	C
	Thalassiosira oceanica	Thalassiosirophycidae	CCMP1005	CAMPEP_0192922004	177	Centrin	CtnTo	35-98	108-170	DTDGSG	DKDGSG	DDDETG	DRDGDG	K	R	T	N	K	R	K	T	L	G	A	T	P	T	S	N	V	K	S	K	R	K	R	K	V	S	S	R	K	K	D	R	D	S	D	A
	Thalassiosira pseudonana	Thalassiosirophycidae		35423	161	Centrin	CtnTps	19-81	93-157	DTDGSG	DKDGNS	DDDESG	DRDGDG	K	G	S	N	K	R	K		A	A		T	S	S	S	N	L	K	S	K	R	K	R	K	M	E			K	K	Q	R	D	S	D	A
	Thalassiosira punctigera	Thalassiosirophycidae	Strain_Tpunct2005C2	CAMPEP_0172554846	181	Centrin	CtnTp	39-101	112-175	DTDGSG	DKDGNS	DDDETG	DRDGDG	K	T	S	N	K	R	K	K	V	A		T	P	S	S	N	P	K	T	K	R	K	R	K	M	E	A	R	K	K	Q	R	D	S	D	A
	Thalassiosira rotula	Thalassiosirophycidae	CCMP3096	CAMPEP_0192953370	174	Centrin	CtnTrCCCMP3096	33-95	106-169	DTDGSG	DKDGNS	DDDETG	DRDGDG	K	T	T	N	K	R	K	K	L	A	S	T	S	T	S	N	P	K	S	K	R	K	R	K	M	E	A	R	K	K	Q	R	D	S	D	A
			GSO102	CAMPEP_0192989112	174	Centrin	CtnTrGSO102	33-95	106-169	DTDGSG	DKDGSG	DDDETG	DRDGDG	K	T	T	N	K	R	K	K	L	A	S	T	S	T	S	N	P	K	S	K	R	K	R	K	M	E	A	R	K	K	Q	R	D	S	D	A
	Bacillariophyceae									DXDGXG	DXDGSG	DDDETG	DXDXDG			T		K		K							T							R	K		K	K	K					Q		D		D
	Odontella sp.			CAMPEP_0113532336	220	Centrin	CtnO1	79-141	152-215	DTDGSG	DKDGSG	DDDETG	DMDGDG	N	G	T	N	K	R	K	K	G	G	S	T	D	T	C	N	P	R	K	K	R	K	R	K	K	K	S	R	K	R	Q	R	D	S	D	A
				CAMPEP_0113528578	116	Centrin	CtnO2				DKDGSG	DDDETG	DMDGDG			T	N	K	R	K						D	T	C	N				K	R	K	R	K	K	K
	Odontella sinensis		Strain_Grunow_1884	CAMPEP_0183323656	147	Centrin	CtnOs	6 68	79-142	DTDGSG	DKDGSG	DDDETG	DMDGDG			T	N	K	R	K						E	T	S	N		R		K	R	K	R	K	N	K				R	Q	R	D	S	D	A
	Pseudo-nitzschia fraudulenta	Bacillariophycidae	Strain_WWA7	CAMPEP_0199824242	104	Centrin	CtnPnf1		39-102		DDDGSG	DDDETG	DRDGDG			T		K	K	K						E	T	N					D	R	K	K	K	K	K
				CAMPEP_0199824168	110	Centrin	CtnPnf2		39-102		DDDGSG	DDDETG	DRDGDG			T	N	K	K	K						E	T	N	N				D	R	K	K	K	K	K
				CAMPEP_0199824196	111	Centrin	CtnPnf3		43-106		DDDGSG	DDDETG	DRDGDG			T	N	K	K	K						E	T	N	N	R			D	R	K	K	K	K	K
				CAMPEP_0199821156	203	Centrin	CtnPnf4	60-126		DTDGTG	DKSSSSSG	KG-PTG	DKDEDN	H	V	S	T	K	E	K	R	P	K	V	K	N	S	S	T	K	K		K	Q	K	E	K	K	R	P	R	R	K	A	K	D	T	D	A
				CAMPEP_0199814540	195	Centrin	CtnPnf5	54-115	127-190	DSEKTG	DREESG	DDDETG	DEDHDG	L	D	T	S	K	R	K	S	A	L	G	S	S	T	N	S		R		R	E	K	R	K	R	K	W	E	H	R	Q	K	D	T	D	Y
				CAMPEP_0199766446	175	Centrin	CtnPnf6	34-97	107-170	DTDGSG	DDDGSG	DDDETG	DRDGDG	L	A	T	N	K	K	K	H	F	N	K	T	E	T	N	N		K		D	R	K	K	K	K	K	A	M	G	K	Q	K	D	S	D	S
				CAMPEP_0199772634	109	Centrin	CtnPnf7		44-107		DDDGSG	DDDETG	DRDGDG			T		K	K	K						E	T	N					D	R	K	K	K	K	K
				CAMPEP_0199771180	154	Centrin	CtnPnf8	15-78	88-151	DTDGSG	DDDGSG	DDDETG	DRDGDG	K	A	T		K	K	K				K	T	E	T	N			K		D	R	K	K	K	K	K			G	K	Q	K	D	S	D	A
	Astrosyne radiata	Fragilariophycidae	Strain_13vi08-1A	CAMPEP_0116839422	168	Centrin	CtnAr	27-90	100-163	DTDGSG	DTDGNG	DDDETG	DRDGDG		S	T	S	K	K	K	H		R	K	T	S	T	N	S		R		T	R	K	K	K	K	K	A	A	G	R	Q	R	D	S
[truncated: 28 more columns]
