# Supplementary material for: Analysis of Predicted Amino Acid Sequences of Diatom Microtubule Center Components
Source: Int J Mol Sci. 2023 Aug 14;24(16):12781. doi: 10.3390/ijms241612781 (PMC10454807; doi:10.3390/ijms241612781)
Supplement: Supplementary file 1 [file ijms-24-12781-s001.zip › Supplementary_Table_S2.xls]

## Sheet: Лист1
	Supplementary Table S2. Features of GSP2 sequences and consensus a.a. for grip motifs
	Species	Strain	Accession number		GCP	Length, a.a.		Grip motif 1																					Grip motif 2
								Consensus																					Consensus
							number of R/K a.a. 789-865	G	L	L	L	L	W	I	G	L	D	H/Y	E	F	I	L	P	F	I	L	G	K	L	E	L	L	R/K	F	L	L	L	G	F	L/F	L	P	L	L	A	L	T/S	L	L
	Out group
1	Homo sapiens		NP_001243546	GCP2Hs	GCP2	930	9	G396	C404	L407	T408	L419	W423	I424	G426	I428	D430	Y432	E435	F436	V437	I467	P468	F470	I478	L479	G482	K483	L528	E534	L537	I544	K545	Y547	F548	L549	M550	G553	F555	F559	L567	P570	L579	L583	A586	L587	S590	L610	L614
2	Arabidopsis thaliana		AED92422	GCP2At	GCP2	679	1	G	L	M	T	L	W	V	G	I	D	Y	E	F	I	I	P	F	I	L	G	K	V	K	L	I	K	Y	L	L	L	G	F	F	L	K	L	L	A	L	T	L	L
3	Saccharomyces cerevisiae		QHB09163	Scp97Sc	Spc97	823	7	G	L	L	L	L	W	L	G	L	D	Y	E	F	T	L	L	D	M	L	G	K	L	G	L	L	Q	I	F	L	G	G	N	F	L	N	L	F	E	R	E	D	L
4	Phytophthora nicotianae		KUF64340	GCP2Pn	GCP2	1210	21	G	F	L	M	V	W	I	G	L	D	Y	E	F	I	V	P	F	I	L	G	K	L	E	L	L	K	Y	F	L	M	G	F	F	L	R	L	L	S	L	S	L	M
	Diatom										Consensus of diatom Grip motif 1																					Consensus of diatom Grip motif 2
								G	L	L	L	L	W	L	G	L	D	Y	E	F	I	V	L	−	I/V	L	G	K	L	−	L	M	K	Y	F	L	L	G	F	F	L	P	V	L	S	I	T	L	L
	Coscinodiscophyceae											L	W		G		D		E	F					I	L	G	K	L	D	L		K	Y	F	L	L	G	F	F	L		I	L	S	I		L	L
5	Aulacoseira subarctica	CCAP_1002/5	CAMPEP_0172433114	GCP2As	GCP2	468	5	G	A	I	A	L	W	I	G	V	D	Y	E	F	V	I	Y	I	V	L	G	K	L	D	F	V	K	Y	F	L	L	G	F	F	L	A	I	L	S	I	G	L	L
6	Aulacoseira islandica	Sh504	our data	GCP2Ai	GCP2	525	7	G	L	L	Q	L	I	L	E	T	C	M	H	P	R	T	P	T	V	F	G	T	P	D	I	V	Q	K	L	F	L	L	A	G	F	Q	L	L	E	F	S	L	M
7	Corethron hystrix	308	CAMPEP_0113304990	GCP2Ch	GCP2	1025	17	S	T	L	D	L	W	I	G	I	D	H	E	F	V	R	V	F	I	L	G	K	L	N	L	I	K	Y	F	L	L	G	F	F	L	N	I	L	S	I	I	L	L
8	Corethron_pennatum	L29A3	CAMPEP_0200315726	GCP2Cp	GCP2	491	17	−	−	−	−	−	−	−	−	−	−	−	−	−	−	−	V	L	I	L	G	K	L	D	L	I	K	Y	F	L	L	G	F	F	L	N	I	L	S	I	I	L	L
9	Dactyliosolen fragilissimus		CAMPEP_0184869688	GCP2Df	GCP2	811	22	G	T	L	L	L	W	L	G	L	D	Y	E	F	I	L	L	S	I	L	G	K	L	D	L	L	K	Y	F	L	L	G	F	F	L	E	V	M	S	M	S	L	L
	Mediophyceae							G		L	L	L	W	L	G		D	Y	E	F	I	V	L				G	K	L		L	M	K	Y	F	L	L	G	F	F	L	R	V	L	S			L	L
10	Attheya septentrionalis	CCMP2084	CAMPEP_0198290388	GCP2Ase	GCP2	750	19	G	M	L	L	L	W	L	G	I	D	F	E	F	I	V	P	A	I	L	G	K	L	E	L	M	K	Y	F	L	L	G	F	F	L	E	V	L	S	I	S	L	L
11	Chaetoceros affinis	CCMP159	CAMPEP_0187021282	GCP2Ca	GCP2	334	19	−	−	−	−	−	−	−	−	−	−	−	−	−	−	−	−	−	−	−	−	−	−	−	−	−	−	−	−	−	−	−	−	−	−	−	−	−	−	−	−	−	−
12	Chaetoceros curvisetus		CAMPEP_0187042092	GCP2Cc	GCP2	557	22	G	−	−	−	V	−	−	−	−	S	S	P	P	S	−	−	−	V	N	−	−	L	D	T	M	K	Y	F	L	L	G	F	F	L	E	V	M	S	I	S	L	L
13	Chaetoceros debilis	MM31A-1	CAMPEP_0200895134	GCP2Cde	GCP2	988	19	G	F	L	L	L	W	I	G	L	D	F	E	F	V	V	L	L	I	V	G	K	L	D	T	M	K	Y	F	L	L	G	F	F	L	E	V	M	S	I	S	L	L
14	Chaetoceros dichaeta	CCMP1751	CAMPEP_0198275018	GCP2Cdi	GCP2	198	16	−	−	−	−	−	−	−	−	−	−	−	−	−	−	−	−	−	−	−	−	−	−	−	−	−	−	−	−	−	−	−	−	−	−	−	−	−	−	−	−	−	−
15	Chaetoceros neogracile	CCMP1317	CAMPEP_0201015168	GCP2Cn	GCP2	1274	20	G	F	L	Y	L	W	V	G	I	D	Y	E	F	I	S	S	T	I	L	G	K	F	D	I	M	K	Y	F	L	L	G	F	F	L	E	V	M	S	I	S	L	L
16	Chaetoceros tenuissimus		GFH58980	GCP2Ct	GCP2	1020	19	G	F	I	M	F	W	L	G	L	D	F	E	F	I	I	L	V	I	L	G	K	L	D	A	M	K	Y	F	L	L	G	F	F	L	E	V	M	S	I	S	L	L
17	Cyclotella meneghiniana	CCMP_338	CAMPEP_0172279446	GCP2Cm	GCP2	1350	15	G	L	L	L	L	W	M	G	L	D	Y	E	F	I	V	F	N	V	H	G	K	L	K	L	M	K	Y	F	L	L	G	F	F	L	N	V	V	S	I	T	L	L
18	Detonula confervacea	CCMP_353	CAMPEP_0172328552	GCP2Dc	GCP2	1443	20	G	L	L	L	L	W	L	G	V	D	Y	E	F	I	V	L	S	A	H	G	K	L	E	L	M	K	Y	F	L	L	G	F	F	L	E	V	L	S	I	T	L	L
19	Ditylum brightwellii	GSO104	CAMPEP_0193939136	GCP2DbGSP104	GCP2	523	21	−	−	−	−	−	−	−	−	−	−	−	−	−	−	−	−	−	V	L	G	K	L	D	L	M	K	Y	F	L	L	G	F	F	L	E	V	L	S	I	S	L	L
20		GSO105	CAMPEP_0187337376	GCP2DbGSO105	GCP2	804	-	G	I	L	L	L	W	L	G	L	D	F	E	F	I	I	L	C	V	L	G	K	L	D	L	M	K	Y	F	L	L	G	F	F	L	E	V	L	S	I	S	L	L
21	Extubocellulus spinifer	CCMP396	CAMPEP_0200505284	GCP2Es	GCP2	1698	17	G	L	L	L	L	W	L	G	L	D	Y	E	F	V	A	L	S	V	L	G	K	R	E	L	M	K	Y	F	L	L	G	F	F	L	E	I	L	S	V	S	L	L
22	Eucampia antarctica	CCMP1452	CAMPEP_0197836786	FCP2Ea	GCP2	274	17	−	−	−	−	−	−	−	−	−	−	−	−	−	−	−	−	−	−	−	−	−	−	−	−	−	−	−	−	−	−	−	−	−	−	−	−	−	−	−	−	−	−
23	Leptocylindrus danicus	CCMP1856	AMPEP_0196824264	GCP2Ld	GCP2	874	18	L	S	L	L	L	W	V	G	L	D	F	E	F	V	V	L	I	I	L	G	K	L	E	L	M	K	Y	F	L	L	G	F	F	L	D	I	L	S	I	−	L	L
24	Leptocylindrus danicus var. danicus	B650	CAMPEP_0116024682	GCP2Ldvd	GCP2	1111	18	L	S	L	L	L	W	V	G	L	D	S	E	F	V	V	L	I	I	L	G	K	L	E	L	M	K	Y	F	L	L	G	F	F	L	D	I	L	S	I	−	L	L
25	Minutocellus polymorphus	H13	CAMPEP_0181031612	GCP2Mp	GCP2	2129	19	G	I	L	L	L	W	L	G	L	D	Y	E	F	I	I	L	S	I	L	G	K	R	E	L	M	K	Y	F	L	L	G	F	F	L	E	V	L	S	I	−	L	L
26	Proboscia alata	PI-D3	CAMPEP_0200148558	GCP2Pa	GCP2	1936	21	S	S	V	D	L	W	I	G	L	D	Y	E	F	V	V	L	M	I	L	G	K	L	Q	L	I	K	Y	I	L	L	G	F	F	L	D	V	L	S	V	S	L	L
27	Proboscia inermis	CCAP1064	CAMPEP_0171303342	GCP2Pi	GCP2	335	21	−	−	−	−	−	−	−	−	−	−	−	−	−	−	−	−	−	−	−	−	−	−	−	−	−	−	−	−	−	−	−	−	−	−	−	−	−	−	−	−	−	−
28	Skeletonema costatum	1716	CAMPEP_0113407062	GCP2Sc	GCP2	750	17	G	M	L	L	M	W	L	G	V	D	Y	E	F	I	V	L	S	A	Y	G	K	L	K	I	M	K	Y	F	L	L	G	F	F	L	E	V	L	T	M	S	V	L
29	Skeletonema grethea	CCMP_1804	CAMPEP_0201711052	GCP2Sg	GCP2	480	13	−	−	−	−	−	−	−	−	−	−	−	−	−	−	−	−	−	D	E	Q	N	L	K	L	L	K	F	L	F	L	G	F	F	L	S	L	L	S	L	T	S	W
30	Skeletonema japonicum	CCMP2506	CAMPEP_0201741136	GCP2Sj	GCP2	797	16	G	M	L	L	M	W	L	G	I	D	Y	E	F	I	V	L	C	A	Y	G	K	L	K	I	M	K	Y	F	L	L	G	F	F	L	E	V	L	T	M	S	V	L
31	Skeletonema marinoi	SkelA	CAMPEP_0192223726	GCP2Sm	GCP2	531	17	−	−	−	−	−	−	−	−	−	−	−	E	F	I	V	L	S	A	Y	G	K	L	K	I	M	K	Y	F	L	L	G	F	F	L	E	V	L	T	M	S	V	L
32	Skeletonema menzelii	CCMP793	CAMPEP_0192282762	GCP2Sme	GCP2	844	16	G	M	L	L	M	W	L	G	I	D	Y	E	F	I	V	L	S	A	Y	G	K	L	K	I	M	K	Y	F	L	L	G	F	F	L	E	V	L	T	M	S	V	L
33	Thalassiosira antarctica	CCMP982	CAMPEP_0200099138	GCP2Ta	GCP2	792	17	G	L	L	L	L	W	L	G	V	D	Y	E	F	I	V	L	S	A	H	G	K	L	E	L	M	K	Y	F	L	L	G	F	F	L	E	V	L	S	L	T	L	L
34	Thalassiosira gravida	GMp14c1	CAMPEP_0200731306	GCP2Tg	GCP2	881	17	G	L	L	L	L	W	L	G	V	D	Y	E	F	I	V	L	S	A	H	G	K	L	E	L	M	K	Y	F	L	L	G	F	F	L	E	V	L	S	I	T	L	L
35	Thalassiosira miniscula	CCMP1093	CAMPEP_0201090696	GCP2Tm	GCP2	724	-	G	L	L	L	L	W	L	G	V	D	Y	E	F	I	V		S	A	H	G	K	L	E	L	M	K	Y	F	L	L	G	F	F	L	E	V	L	S	I	T	L	L
36	Thalassiosira pseudonana		262619	GCP2Tps	GCP2	676	14	G	L	L	L	L	W	L	G	L	D	Y	E	F	I	V	L	S	V	Y	G	K	L	K	L	M	K	Y	F	L	L	G	F	F	L	G	V	L	S	I	T	L	L
37	Thalassiosira punctigera	Tpunct2005C2	CAMPEP_0172576886	GCP2Tp	GCP2	1522	17	G	L	L	L	L	W	L	G	V	D	H	E	F	I	V	L	S	A	H	G	K	L	E	L	M	K	Y	F	L	L	G	F	F	L	E	V	L	S	I	T	L	L
38	Thalassiosira rotula	CCMP3096	CAMPEP_0192961864	GCP2TrCCMP3096	GCP2	1551	17	G	L	L	L	L	W	L	G	V	D	Y	E	F	I	V	L	S	A	H	G	K	L	E	L	M	K	Y	F	L	L	G	F	F	L	E	V	L	S	I	T	L	L
39		GSO102	CAMPEP_0192997528	GCP2TrGSO102	GCP2	276	18	−	−	−	−	−	−	−	−	−	−	−	−	−	−	−	−	−	−	−	−	−	−	−	−	−	−	−	−	−	−	−	−	−	−	−	−	−	−	−	−	−	−
40	Thalassiosira weissflogii	CCMP1010	CAMPEP_0193053784	GCP2TwCCMP1010	GCP2	1833	17	G	I	L	L	M	W	M	G	L	D	C	E	F	I	V	L	S	V	H	G	K	L	K	L	M	K	Y	F	L	L	G	F	F	L	E	V	L	S	V	T	L	L
41		CCMP1336	CAMPEP_0193068758	GCP2TwCCMP1336	GCP2	1585	17	G	I	L	L	M	W	M	G	L	D	C	E	F	I	V	L	S	V	H	G	K	L	K	L	M	K	Y	F	L	L	G	F	F	L	E	V	L	S	V	T	L	L
	Bacillariophyceae							G	L	L	L	L	W	L	G	L	D	Y	E	F	I	V				L	G	K			L	M	K	Y	F	L	L	G	F	F	L	P	V	L	S		T	L	L
42	Amphiprora sp.		CAMPEP_0186515180	GCP2A	GCP2	1019	18	G	L	L	L	F	W	L	G	L	D	C	E	F	I	T	L	H	V	L	G	K	L	E	L	M	K	Y	F	L	L	G	F	F	L	D	V	L	S	V	T	L	L
43	Amphiprora paludosa	CCMP125	CAMPEP_0172461094	GCP2Ap	GCP2	496	18	−	−	−	−	−	−	−	−	−	−	−	E	F	I	T	L	H	V	L	G	K	V	E	L	M	K	Y	F	L	L	G	F	F	L	D	V	L	S	V	T	L	L
44	Asterionellopsis glacialis	CCMP134	CAMPEP_0199907404	GCP2Ag	GCP2	811	19	G	L	L	L	L	W	L	G	L	D	Y	E	F	V	V	L	N	V	L	G	K	L	D	L	L	K	Y	F	L	M	G	F	F	L	E	I	L	S	V	T	L	L
45	Craspedostauros australis	CCMP3328	CAMPEP_0198132742	GCPCau	GCP2	213	9	−	−	−	−	−	−	−	−	−	−	−	−	−	−	−	−	−	−	−	−	−	−	−	−	−	−	−	−	−	−	−	−	−	−	−	−	−	−	−	−	−	−
46	Fistulifera solaris		GAX12253	GCP2Fs	GCP2	1232	19	G	L	L	L	L	W	L	G	L	D	H	E	F	V	V	L	D	I	L	G	R	V	D	L	V	K	F	F	L	L	G	F	F	L	D	I	L	F	I	V	L	L
47	Fragilaria crotonensis		KAI2513735	GCP2Fc	GCP2	1077	14	G	F	L	L	L	W	L	G	I	D	C	E	F	I	V	F	G	V	L	G	K	L	E	V	V	K	Y	F	L	L	G	F	F	L	L	T	L	A	L	T	L	L
48	Fragilariopsis cylindrus		207014	GCP2Fcy	GCP2	756	21	G	L	L	L	L	W	L	G	L	D	Y	E	F	V	V	I	D	I	L	G	K	M	K	L	M	K	Y	F	L	L	G	F	F	L	P	V	L	S	I	T	L	L
49	Fragilariopsis kerguelensis	L26 C5	CAMPEP_0188071756	GCP2FkL26C5	GCP2	1542	16	G	L	L	L	L	W	L	G	L	D	Y	E	F	V	V	V	D	I	L	G	K	I	K	L	M	K	Y	F	L	L	G	F	F	L	P	V	L	S	I	T	L	L
50		L2 C3	CAMPEP_0199366584	GCP2FkL2C3	GCP2	1325	16	G	L	L	L	L	W	L	G	L	D	Y	E	F	V	V	V	D	I	L	G	K	I	K	L	M	K	Y	F	L	L	G	F	F	L	P	V	L	S	I	T	L	L
51	Licmophora paradoxa	CCMP2313	CAMPEP_0202474432	GCP2Lp	GCP2	651	25	G	L	L	L	L	W	L	G	L	D	C	E	F	I	V	L	G	V	L	G	K	L	D	L	F	K	Y	F	L	L	G	F	F	L	R	I	L	A	I	S	L	L
52	Nitzschia sp.		CAMPEP_0113502030	GCP2N	GCP2	509	16	−	−	−	−	−	−	−	−	−	−	−	−	−	−	I	I	D	V	L	G	K	V	K	L	M	K	Y	F	L	L	G	F	F	L	P	V	L	A	V	T	L	L
53	Nitzschia inconspicua		KAG7346153	GCP2Ni	GCP2	1931	20	G	I	L	L	L	W	L	G	L	D	Y	E	F	V	I	I	D	I	L	G	K	I	K	L	M	K	Y	F	L	L	G	F	F	L	P	V	L	S	I	T	L	L
54	Nitzschia punctata	CCMP561	CAMPEP_0199329008	GCP2Np	GCP2	611	15	G	V	L	L	L	W	L	G	L	D	Y	E	F	I	V	I	D	I	L	G	K	M	K	L	M	K	Y	F	L	L	G	F	F	L	P	V	L	S	I	T	L	L
55	Phaeodactylum tricornutum		47314	GCP2Pt	GCP2	1275	17	G	M	L	L	L	W	L	G	L	D	Y	E	F	V	V	L	R	T	V	G	Q	V	E	L	M	K	Y	F	L	L	G	F	F	L	S	I	L	S	I	S	L	L
56	Pseudo-nitzschia arenysensis	B593	CAMPEP_0116116392	GCP2P-na	GCP2	1142	19	G	L	L	V	L	W	L	G	L	D	F	E	F	I	V	I	D	I	L	G	K	M	Q	L	M	K	Y	F	L	L	G	F	F	L	P	V	L	S	I	T	L	L
57	Pseudo-nitzschia australis	10249	CAMPEP_0199655196	GCP2P-nau	GCP2	717	17	G	L	L	L	L	W	L	G	L	D	Y	E	F	I	V	I	D	I	L	G	K	M	S	L	M	K	Y	F	L	L	G	F	F	L	P	V	L	S	V	T	L	L
58	Pseudo-nitzschia delicatissima	B596	CAMPEP_0116101462	GCP2P-nd	GCP2	1489	20	G	L	L	L	L	W	L	G	L	D	Y	E	F	I	V	I	D	I	L	G	K	M	Q	L	M	K	Y	F	L	L	G	F	F	L	R	V	L	S	I	T	L	L
59	Pseudo-nitzschia fraudulenta	WWA7	CAMPEP_0199816714	GCP2P-nf	GCP2	448	22	−	−	−	−	−	−	−	−	−	−	−	−	−	−	−	−	−	−	−	−	−	M	D	L	M	K	Y	F	L	L	G	F	F	L	P	V	L	S	I	T	L	L
60	Pseudo-nitzschia heimii	UNC1101	CAMPEP_0197197498	GCP2P-nh	GCP2	630	18	G	L	L	L	L	W	L	G	V	D	Y	E	F	I	V	I	G	I	L	G	K	M	G	L	M	K	Y	F	L	L	G	F	F	L	P	V	L	S	V	T	F	L
61	Pseudo-nitzschia multiseries		183312	GCP2P-nm	GCP2	973	20	G	L	L	L	L	W	L	G	L	D	Y	E	F	I	V	I	D	I	L	G	K	L	E	L	M	K	Y	F	L	L	G	F	F	L	P	V	L	S	V	A	L	L
62	Pseudo-nitzschia pungens	Strain_cf._cingulata	CAMPEP_0172373338	GCPP-np	GCP2	230	19	−	−	−	−	−	−	−	−	−	−	−	−	−	−	−	−	−	−	−	−	−	−	−	−	−	−	−	−	−	−	−	−	−	−	−	−	−	−	−	−	−	−
63	Staurosira complex sp.	CCMP2646	CAMPEP_0202510880	GCP2Scsp	GCP2	1114	20	G	L	M	L	L	W	L	G	I	D	F	E	F	I	V	L	S	I	L	G	K	L	D	T	L	K	Y	F	L	L	G	F	L	E	E	V	M	C	I	T	L	L
64	Thalassiothrix antarctica	Strain_L6-D1	CAMPEP_0200979464	GCPTaa	GCP2	1131		G	L	L	L	L	W	L	G	L	D	Y	E	F	I	V	I	S	I	L	G	K	L	K	L	M	K	Y	F	L	L	G	F	F	L	P	A	L	A	I	T	L	L
65	Ulnaria acus		21600	GCP2Ua	GCP2	1096	21	G	L	L	L	L	W	L	G	V	D	C	E	F	V	−	−	−	V	L	G	K	F	K	V	I	K	Y	F	L	L	G	F	F	L	P	A	L	A	L	T	L	L
[truncated: 35 more columns]
