# Supplementary material for: Analysis of Predicted Amino Acid Sequences of Diatom Microtubule Center Components
Source: Int J Mol Sci. 2023 Aug 14;24(16):12781. doi: 10.3390/ijms241612781 (PMC10454807; doi:10.3390/ijms241612781)
Supplement: Supplementary file 1 [file ijms-24-12781-s001.zip › Supplementary_Table_S3.xls]

## Sheet: Лист1
Supplementary Table S3. Features of GSP3 sequences and consensus a.a. for grip motifs
Species	Strain	Accession number	GCP		Length, a.a.	Grip motif 1																					Grip motif 2
						Consensus																					Consensus
						G	L	L	L	L	W	I	G	L	D	H/Y	E	F	I	L	P	F	I	L	G	K	L	E	L	L	R/K	F	L	L	L	G	F	L/F	L	P	L	L	A	L	T/S	L	L	W/L	F/L
Out group
Homo sapiens		NP_006313	GCP3	GCP3Hs	907	G407	V415	I418	L419	L430	W433	I434	G437	L439	D441	Y443	E445	F446	V448	I471	P472	F474	V483	L484	G487	K488	L545	K552	L555	M562	R563	Y565	L566	L567	L568	G571	F573	L577	L585	P588	L597	L601	A604	V605	T608	I617	L621	W635	F638
Arabidopsis thaliana		Q9FG37	GCP3	GCP3At	838	G	M	L	L	V	W	V	G	L	D	F	E	F	V	L	P	F	I	L	G	K	L	R	F	I	K	Y	L	L	L	G	F	L	L	P	L	L	A	I	S	M	L	W	F
Saccharomyces cerevisiae		AJT23326	SPC98	Spc98Sc	846	G	A	L	F	L	W	L	G	L	A	Y	E	F	I	V	P	F	I	F	G	K	T	K	Y	L	K	I	L	L	M	S	F	L	L	P	L	L	A	V	S	R	V	W	F
Phytophthora nicotianae		KUF76510	GCP3	GCP3Pn	931	G	V	V	L	I	W	V	G	L	D	H	E	F	V	L	P	F	I	L	G	K	L	K	L	L	K	Y	L	L	L	G	F	L	L	R	L	L	A	L	S	I	L	W	F
Ectocarpus sp.		CAB1097826	Spc98	Scp98E	938	G	V	T	L	V	W	M	G	L	D	H	E	F	V	L	P	F	I	L	G	K	R	P	L	L	K	F	L	L	H	G	L	L	L	K	V	V	V	I	S	D	I	W	F
Diatom									Consensus of diatom Grip motif 1																					Consensus of diatom Grip motif 2
						G	V	I	L/A	L	W	T/I	G	L	D	H	E	F	V	V	P	G/C	V	L	G	K	I	−	L	L	K	F	L	L/F	L	G	F	L/F	F	R	L	L/V	A	L	T	V	L	W	F
Coscinodiscophyceae																					P				G	K			L	L	K			L	L	G	F	L	L		L	L	A	L	T	V
Aulacoseira islandica	Sh504	our data	GCP3	GCP3Ai	608	A	S	S	S	I	R	T	P	Y	K	F	W	V	Y	D	F	I	M	F	G	K	S	L	L	M	K	Y	A	L	H	T	Y	L	I	S	T	I	N	N	T	−	−	W	F
Aulacoseira subarctica	CCAP_1002/5	CAMPEP_0172437502	GCP3	GCP3As	572	E	D	S	L	V	P	V	S	Y	L	F	L	I	R	L	K	S	M	F	G	K	I	R	L	M	K	C	L	L	L	G	F	V	M	S	L	V	A	L	T	F	I	W	F
Corethron hystrix	308	CAMPEP_0113310304	GCP3	GCP3Ch	415	−	−	−	−	−	−	−	−	−	−	−	−	−	−	−	−	−	−	−	−	−		S	L	L	K	F	M	L	L	G	F	L	L	P	L	L	A	L	T	V	V	W	F
Corethron pennatum	L29A3	CAMPEP_0200376720	GCP3	GCP3Cp	300	−	−	−	−	−	−	−	−	−	−	−	−	−	−	L	P	F	M	L	G	K	I	T	L	L	K	F	M	L	L	G	F	L	L	P	L	L	A	L	A	V	L	R	M
Coscinodiscus wailesii	CCMP2513	CAMPEP_0172503672	GCP3	GCPCw	465	−	−	−	−	−	−	−	−	−	−	−	−	−	−	−	−	−	−	−	−	−	H	H	L	L	K	V	L	L	L	G	F	L	L	P	L	L	A	L	T	V	I	F	V
Dactyliosolen fragilissimus		CAMPEP_0184873638	GCP3	GCP3Df	1022	G	V	I	I	L	W	V	G	I	G	R	E	F	V	I	P	L	V	L	G	K	I	N	L	L	K	F	L	F	L	G	F	L	L	K	M	L	S	I	T	V	V	W	F
Mediophyceae						G	V	I	A	L	W		G	L	D	H	E	F	V		P	C		L	G	K	I		L	L	K	F	L	F	L	G	F		F	R	L		A	L	T	V	L	W	F
Chaetoceros sp.	GSL56	CAMPEP_0176479560	GCP3	GCP3C	1030	G	L	I	L	L	W	T	G	L	E	F	E	F	V	I	P	V	I	L	G	K	I	Q	L	L	K	I	L	F	L	G	F	L	F	R	L	V	A	L	T	V	V	W	F
Chaetoceros affinis	CCMP159	CAMPEP_0187012874	GCP3	GCP3Ca	221	−	−	−	−	−	−	−	−	−	−	−	−	−	−	−	−	−	−	−	−	−	−	−	−	−	−	−	−	−	−	−	−	−	−	−	−	−	−	−	−	−	−	−	−
Chaetoceros curvisetus		CAMPEP_0187074682	GCP3	GCP3Cc	316	−	−	−	−	−	−	−	−	−	−	−	−	−	−	−	−	−	−	−	−	−	−	−	−	−	−	−	−	−	−	−	−	−	−	−	−	−	−	−	−	−	−	−	−
Chaetoceros debilis	MM31A-1	CAMPEP_0200873290	GCP3	GCP3Cde	886	G	S	I	L	L	W	T	G	L	Q	N	E	F	I	I	P	I	I	L	G	K	I	Q	L	L	K	I	M	F	L	G	F	L	F	R	L	F	S	V	T	V	V	W	F
Chaetoceros dichaeta	CCMP1751	CAMPEP_0198261590	GCP3	GCP3di	572	−	−	−	−	−	−	−	−	−	−	−	−	−	−	I	P	I	I	L	G	K	I	Q	L	L	K	V	L	F	L	G	F	L	F	Q	M	L	A	L	T	V	I	W	F
Chaetoceros neogracile	CCMP1317	CAMPEP_0200991526	GCP3	GCP3Cn	1085	G	V	I	L	L	W	C	G	L	S	T	N	L	K	I	P	L	I	L	G	K	I	K	L	L	K	I	L	F	L	G	F	L	F	H	M	L	A	I	T	V	V	W	F
Chaetoceros tenuissimus		GFH48628	GCP3	GCP3Ct	1006	G	A	I	L	L	W	V	G	L	E	V	E	F	I	I	P	L	V	L	G	K	I	Q	L	L	K	I	L	F	L	G	F	L	F	R	L	V	A	L	T	V	V	W	F
Cyclotella meneghiniana	CCMP_338	CAMPEP_0172272694	GCP3	GCPC3Cm	790		V	I	S	L	W	I	G	L	D	H	E	F	V	I	P		V	L	G	K	I	Q	L	I	K	F	L	F	L	G	F	L	F	R	L	L	S	L	S	V	L	W	V
Detonula confervacea	CCMP_353	CAMPEP_0172325532	GCP3	GCP3Dc	1003	G	A	I	A	L	W	I	G	L	D	H	E	F	V	I	P	C	V	L	G	K	I	H	M	L	K	F	L	F	L	G	F	F	F	R	L	L	S	L	T	V	L	W	I
Ditylum brightwellii	GSO104	CAMPEP_0193981746	GCP3	GCPDbGSO104	423	−	−	−	−	−	−	−	−	−	−	−	−	−	−	−	−	−	−	−	−	−	−	−	−	−	−	−	−	−	−	−	−	−	−	−	M	L	A	I	T	V	L	W	F
	GSO105	CAMPEP_0187334744	GCP3	GCPDbGSO105	1090	G	L	L	T	L	W	T	G	L	L	E	E	F	V	I	P	S	I	L	G	K	I	D	L	L	K	F	L	F	L	G	F	L	F	R	M	L	A	I	T	V	L	W	F
Extubocellulus spinifer	CCMP396	CAMPEP_0200506102	GCP3	GCP3Es	1424	G	L	L	A	L	W	T	G	L	V	G	E	F	V	V	P	G	A	L	G	K	I	K	L	L	K	F	L	L	L	G	F	L	L	R	L	V	A	L	T	V	L	W	F
Leptocylindrus danicus	CCMP1856	CAMPEP_0196824282	GCP3	GCP3Ld	630	A	V	I	A	V	W	V	G	V	P	−	D	F	I	V	P	C	L	L	G	K	I	E	L	L	K	Y	F	L	L	G	F	L	L	P	L	M	A	V	S	Y	L	W	F
Leptocylindrus danicus var. danicus	B650	CAMPEP_0116007126	GCP3	GCP3Ldvd	715	A	V	I	A	V	W	V	G	V	P	−	D	F	I	V	P	C	L	L	G	K	I	E	L	L	K	Y	F	L	L	G	F	L	L	P	L	M	A	V	S	Y	L	W	L
Minutocellus polymorphus	H13	CAMPEP_0181035666	GCP3	GCP3Mp	1034	G	L	L	V	L	W	T	G	L	A	G	−	F	V	V	P	G	A	L	G	K	I	K	L	L	K	F	L	L	L	G	F	L	L	R	L	V	A	L	T	V	L	W	F
Proboscia alata	PI-D3	CAMPEP_0200139986	GCP3	GCP3Pa	861	S	L	E	I	L	F	L	H	S	T	H	L	L	E	K	E	D	E	L	G	K	E	V	R	F	P	A	D	S	M	N	K	F	T	K	V	I	A	F	A	Y	S	A	L
Skeletonema costatum	1716	CAMPEP_0113380788	GCP3	GCP3Sc	937	G	V	I	A	L	W	I	G	L	D	H	E	F	V	V	P	C	V	L	G	K	I	Q	L	L	K	F	L	F	L	G	F	F	F	R	L	L	S	L	T	V	L	W	V
Skeletonema dohrnii	SkelB	CAMPEP_0192137624	GCP3	GCP3Sd	697	G	V	I	A	L	W	I	G	L	D	H	E	F	V	V	P	C	V	L	G	K	I	Q	L	L	K	F	L	F	L	G	F	F	F	R	L	L	S	L	T	V	L	W	V
Skeletonema japonicum	CCMP2506	CAMPEP_0201719476	GCP3	GCP3Sj	966	G	V	I	A	L	W	I	G	L	D	H	E	F	V	V	P	C	V	L	G	K	I	K	L	L	K	F	L	F	L	G	F	F	F	R	L	L	S	L	T	V	L	W	V
Skeletonema marinoi	SkelA	CAMPEP_0192226214	GCP3	GCP3Sm	902	G	V	I	A	L	W	I	G	L	D	H	E	F	V	V	P	C	V	L	G	K	I	Q	L	L	K	F	L	F	L	G	F	F	F	R	L	L	S	L	T	V	L	W	V
Skeletonema menzelii	CCMP793	CAMPEP_0192258710	GCP3	GCP3Sme	946	G	V	I	A	L	W	I	G	L	D	H	E	F	V	V	P	C	V	L	G	K	I	Q	L	L	K	F	L	F	L	G	F	F	F	R	L	L	S	L	T	V	L	W	V
Thalassiosira antarctica	CCMP982	CAMPEP_0200087340	GCP3	GCP3Ta	985	G	V	I	A	L	W	M	G	L	D	H	E	F	V	I	P	C	V	L	G	K	I	Q	M	L	K	F	L	F	L	G	F	F	F	R	L	L	S	L	T	V	L	W	I
Thalassiosira gravida	GMp14c1	CAMPEP_0200701512	GCP3	GCP3Tg	399	−	−	−	−	−	−	−	−	−	−	−	−	−	−	−	−	−	−	−	−	−	−	−	−	−	−	−	−	−	−	−	F	F	F	R	L	L	S	L	T	V	L	L	I
Thalassiosira miniscula	CCMP1093	CAMPEP_0201084504	GCP3	GCP3Tm	1188	G	V	I	A	L	W	M	G	L	D	H	E	F	V	I	P	C	V	L	G	K	I	Q	M	L	K	F	L	F	L	G	F	F	F	R	L	L	S	L	T	V	L	W	I
Thalassiosira oceanica	CCMP1005	AMPEP_0192942200	GCP3	GCP3To	916	G	V	V	A	L	W	M	G	L	D	H	E	F	V	V	P	C	V	L	G	K	I	E	L	L	K	F	L	F	L	G	F	L	F	R	L	L	A	V	T	V	L	W	V
Thalassiosira punctigera	Tpunct2005C2	CAMPEP_0172574286	GCP3	GCP3Tp	617	−	−	−	−	L	W	L	G	L	D	H	E	F	V	I	P	C	V	L	G	K	I	Q	M	L	K	F	L	F	L	G	F	F	F	R	L	L	S	L	T	V	L	W	I
Thalassiosira pseudonana		6459	GCP3	GCP3Tps	1092	G	V	I	G	L	W	I	G	L	D	H	E	F	V	I	P	C	V	L	G	K	I	K	L	L	K	F	L	F	L	G	F	F	F	R	L	L	A	L	S	V	L	W	I
Thalassiosira rotula	CCMP3096	CAMPEP_0192976186	GCP3	GCP3Tr3096	1038	G	V	I	A	L	W	I	G	L	D	H	E	F	V	I	P	C	V	L	G	K	I	Q	M	L	K	F	L	F	L	G	F	F	F	R	L	L	S	L	T	V	L	W	I
	GSO102	CAMPEP_0192994958	GCP3	GCP3Tr102	101	−	−	−	−	−	−	−	−	−	−	−	−	−	−	−	−	−	−	−	−	−	−	−	−	−	−	−	−	−	−	−	−	−	−	−	−	−	−	−	−	−	−	W	I
Thalassiosira weissflogii	CCMP1010	CAMPEP_0193052944	GCP3	GCP3Tw1010	1066	G	V	I	G	L	W	M	G	L	D	H	E	F	V	I	P	C	V	L	G	K	I	Q	L	L	K	F	L	F	L	G	F	F	F	R	L	L	A	L	T	V	L	W	V
	CCMP1336	CAMPEP_0193084036	GCP3	GCP3Tw1336	1066	G	V	I	G	L	W	M	G	L	D	H	E	F	V	I	P	C	V	L	G	K	I	Q	L	L	K	F	L	F	L	G	F	F	F	R	L	L	A	L	T	V	L	W	V
Bacillariophyceae						G	V	I	L	L	W	T	G	L			E	F	V	V	P	G		F	G	K	I		L	L	K	F	L	L	L	G	F	L	F		L	V	A	L	T	I	L		F
Asterionellopsis glacialis	CCMP134	CAMPEP_0199883012	GCP3	GCP3Ag	841	G	L	V	L	L	W	T	G	L	−	H	E	F	I	I	P	G	S	L	G	K	I	Q	L	L	K	F	L	F	L	G	F	L	F	Q	L	M	A	L	T	T	L	W	V
Craspedostauros australis	CCMP3328	CAMPEP_0198136308	GCP3	GCP3Cau	383	G	V	L	L	L	W	T	G	L	−	−	E	F	V	V	P	G	A	F	G	K	I	N	L	I	K	F	L	F	M	G	F	L	F		L	V	A	L	T	−	−	−	−
Cylindrotheca closterium		CAMPEP_0113642850	GCP3	GCP3Ccl	813	S	V		M	M	W	L	G	L	D	Y	E	F	V	I	L	G	I	M	G	K	V	K	L	M	K	Y	F	L	L	G	F	F	L	K	S	T	H	R	G	F	L	I	F
Fistulifera solaris		GAX1175	GCP3	GCP3Fs	787	G	V	L	L	L	W	T	G	L	−	A	E	F	V	V	P	G	A	F	G	K	I	K	L	L	K	F	L	L	L	G	F	L	F	F	L	V	A	L	T	I	L	W	F
Fragilaria crotonensis		KAI2505852	GCP3	GCP3Fc	772	G	T	M	L	L	W	T	G	L	−	D	F	V	L	V	P		S	F	G	K	I	K	L	L	K	F	L	L	L	G	F	L	F	K	L	V	A	L	T	V	L	W	F
Fragilariopsis cylindrus		224880	GCP3	GCP3Fcy	918	G	V	I	L	L	W	T	G	L	−	W	E	F	V	V	P	G	A	F	G	K	I	E	L	L	K	F	L	L	L	G	F	L	F	S	L	V	A	L	S	I	L	Y	F
Fragilariopsis kerguelensis	L26 C5	CAMPEP_0188062944	GCP3	GCP3FkL26C5	944	G	V	I	L	L	F	T	G	L	−	W	E	F	V	V	P	G	V	L	G	K	I	E	L	M	K	F	L	L	L	G	F	L	F	S	I	V	A	L	T	I	L	F	F
	L2 C3	CAMPEP_0199372024	GCP3	GCP3FkL2C3	944	G	V	I	L	L	F	T	G	L	−	W	E	F	V	V	P	G	V	L	G	K	I	E	L	M	K	F	L	L	L	G	F	L	F	S	I	V	A	L	T	I	L	F	F
Licmophora paradoxa	CCMP2313	AMPEP_0202447606	GCP3	GCP3Lp	257	−	−	−	−	−	−	−	−	−	−	−	−	−	−	−	−	−	−	−	−	−	−	−	−	−	−	−	−	−	−	−	−	−	−	−	−	−	−	−	−	−	−	−	−
Nitzschia sp.		CAMPEP_0113450388	GCP3	GCP3N	679	G	V	I	−	L	W	T	G	L	−	W	X	L	I	V	P	G	A	F	G	K	I	D	L	M	K	F	L	L	L	G	F	L	F	E	L	V	A	L	T	V	L	F	F
Nitzschia punctata	CCMP561	CAMPEP_0199321270	GCP3	GCP3Np	405	−	−	−	−	−	−	−	−	−	−	−	−	−	−	−	−	−	−	−	−	−	−	−	−	−	−	−	−	−	−	−	−	−	−	−	−	−	−	−	−	−	−	Y	F
Odontella		CAMPEP_0113535984	GCP3	GCP3O	1018	G	L	L	A	L	W	T	G	L	−	G	E	F	V	V	P	G	A	L	G	K	I	R	L	L	K	F	L	F	L	G	F	L	L	K	L	V	A	L	T	V	V	W	F
Phaeodactylum tricornutum		44333	GCP3	GCP3Pt	844	G	L	I	L	L	W	T	G	L	−	F	E	F	V	V	P	G	A	F	G	K	I	R	L	L	K	F	L	L	L	G	F	L	F	R	L	V	A	L	T	V	L	W	F
Pseudo-nitzschia arenysensis	B593	CAMPEP_0116114752	GCP3	GCP3P-na	935	G	V	I	L	L	W	T	G	L	−	W	E	F	I	V	P	G	A	F	G	K	I	E	L	L	K	F	L	L	L	G	F	L	F	D	L	V	A	L	T	I	L	F	F
Pseudo-nitzschia australis	10249	CAMPEP_0199653806	GCP3	GCP3P-nau	993	G	V	I	L	L	W	T	G	L	−	W	E	F	V	V	P	G	S	F	G	K	I	E	L	L	K	F	L	L	L	G	F	L	F	S	L	V	A	L	S	I	L	H	F
Pseudo-nitzschia delicatissima	B596	CAMPEP_0116098148	GCP3	GCP3P-nd	948	G	V	I	L	L	W	T	G	L	−	W	E	F	V	V	P	G	S	F	G	K	I	E	L	L	K	F	L	L	L	G	F	L	F	D	L	V	A	L	S	I	L	F	F
Pseudo-nitzschia fraudulenta	WWA7	CAMPEP_0199759484	GCP3	GCP3P-nf	317	−	−	−	−	−	−	−	−	−	−	−	−	−	−	−	−	−	−	−	−	−	−	−	−	−	−	−	−	−	−	−	−	−	−	−	−	−	−	−	S	I	L	Y	F
Pseudo-nitzschia heimii	UNC1101	CAMPEP_0197199456	GCP3	GCP3P-nh	371	−	−	−	−	−	−	−	−	−	−	−	−	−	−	−	−	−	−	−	−	−	−	−	−	V	E	Y	−	−	−	−	−	−	−	−	L	V	A	L	T	I	L	Y	F
Pseudo-nitzschia multiseries		317641	GCP3	GCP3P-nm	876	G	V	I	L	L	W	T	G	L	−	W	E	F	V	V	P	G	S	F	G	K	I	E	L	L	K	F	F	L	L	G	F	L	F	N	L	L	A	L	T	I	L	Y	F
Ulnaria acus		19284	GCP3	GCP3Ua	726	G	T	M	L	L	W	T	G	L	−	−	−	F	V	V	P	Q	C	F	G	K	I	K	L	L	K	F	L	L	L	G	F	L	F	K	L	V	A	I	T	V	V	W	F
Thalassionema frauenfeldii	CCMP_1798	CAMPEP_0178931292	GCP3	GCP3Tf	548	−	−	−	−	−	−	−	−	−	−	−	−	−	−	−	−	−	−	−	−	−	I	R	L	L	K	F	L	L	L	G	F	L	L	G	L	V	A	L	T	V	L	W	F
Thalassionema nitzschioides	L26-B	CAMPEP_0200206608	GCP3	GCP3Tn	758	G	V	L	I	L	W	T	G	L	−	D	E	F	V	V	P	G	S	L	G	K	I	R	L	L	K	F	L	L	L	G	F	L	L	E	L	V	A	L	T	V	L	W	F
[truncated: 33 more columns]
