# Supplementary material for: Analysis of Predicted Amino Acid Sequences of Diatom Microtubule Center Components
Source: Int J Mol Sci. 2023 Aug 14;24(16):12781. doi: 10.3390/ijms241612781 (PMC10454807; doi:10.3390/ijms241612781)
Supplement: Supplementary file 1 [file ijms-24-12781-s001.zip › Supplementary_Table_S4.xls]

## Sheet: Лист1
	Species	Strain	Accession number	GCP		Length, a.a.	Grip motif 1 Consensus																					Grip motif 2 Consensus
							G	L	L	L	L	W	I	G	L	D	H/Y	E	F	I	L	P	F	I	L	G	K	L	E	L	L	R/K	F	L	L	L	G	F	L/F	L	P	L	L	A	L	T/S	L	L	W/L
	Out group
1	Homo sapiens		NP_001273343	GCP4	GCP4Hs	667	G164	L172	I175	L176	L187	W190	M191	G194	L196	D198	H200	E202	F203	I205	L264	P265	Y267	I276	L277	G280	E281	L340	E347	L350	I357	K358	F361	Y362	L363	L388	G366	L368	F369	L380	P383	V392	F396	S399	A400	V403	K423	A427	W450
2	Arabidopsis thaliana		OAP01290	GCP4	GCP4At	745	G	L	L	L	L	W	M	G	L	D	H	E	F	I	L	P	Y	I	L	G	K	L	R	L	L	K	Y	F	L	L	G	F	F	M	P	L	F	A	A	T	R	A	W
3	Phytophthora nicotianae		KUF76976	GCP4	GCP4Pn	850	G	M	L	L	M	W	M	G	I	D	H	E	F	V	V	R	H	V	V	S	N	V	N	T	V	N	S	F	E	L	P	A	V	L	A	N	S	V	V	P	T	Q	W
	Diatom									Consensus of diatom Grip motif 1																					Consensus of diatom Grip motif 2
	Mediophyceae						−	L	L	L	C	W	I	G	L	D	−	E	F	−	−	−	Y	D	−	E	−	E	Y	V	L	D	−	D	−	N	−	−	−	F	−	−	L	−	L	−	A	V	T/A
4	Ditylum brightwellii	GSO105	CAMPEP_0187353236	GCP4	GCP4Db	353	L	W	Q	A	H	I	I	G	A	E	E	H	A	S	−	−	−	−	−	−	−	−	−	−	−	−	−	−	−	−	−	−	−	−	−	H	I	L	S	E	I	V	L
5	Extubocellulus spinifer	CCMP396	CAMPEP_0200506788	GCP4	GCP4Es	733	R	L	V	L	C	W	I	G	L	D	S	E	F	I	−	−	Y	G	A	E	S	E	Y	V	L	D	V	D	T	T	S	D	D	F	E	A	M	D	L	S	A	V	T
6	Minutocellus polymorphus	H13	CAMPEP_0181022260	GCP4	GCP4Mp	694	P	L	I	L	C	W	I	G	L	D	A	E	F	L	−	−	Y	D	I	G	T	E	N	V	L	D	T	G	A	N	A	−	−	F	R	S	L	E	M	T	A	A	T
7	Proboscia alata	PI-D3	CAMPEP_0200140732	GCP4	GCP4Pa	695	M	M	L	R	I	W	M	G	L	D	Y	E	F	V	L	I	Q	D	L	N	H	E	Y	Y	T	T	H	D	G	N	I	Y	Y	Y	P	K	F	Q	L	L	A	I	A
8	Proboscia inermis	CCAP1064	CAMPEP_0171321380	GCP4	GCP4Pi	272	−	−	−	−	−	−	−	−	−	−	−	−	−	−	−	−	−	−	−	−	−	−	−	−	−	−	−	−	−	−	−	−	−	−	−	−	−	−	−	−	−	−	A
9	Odontella		CAMPEP_0113560700	GCP4	GCP4O	530	A	L	L	V	L	L	L	R	C	L	H	E	N	H	M	R	S	H	V	E	G	E	−	−	V	E	T	Q	L	S	V	F	F	−	T	A	L	S	L	A	V	V	G
	Coscinodiscophyceae
10	Coscinodiscus wailesii			GCP4	GCP4Cw	799	A	I	V	V	G	L	L	G	S	D	S	S	F	R	V	S	S	S	F	L	S	L	T	N	C	Q	C	R	F		T	S	S	S	I	S	P	T	P	S	L	L	S
[truncated: 98 more columns]
