# Supplementary material for: Analysis of Predicted Amino Acid Sequences of Diatom Microtubule Center Components
Source: Int J Mol Sci. 2023 Aug 14;24(16):12781. doi: 10.3390/ijms241612781 (PMC10454807; doi:10.3390/ijms241612781)
Supplement: Supplementary file 1 [file ijms-24-12781-s001.zip › Supplementary_Table_S5.xls]

## Sheet: Лист1
Supplementary Table S5. Features of GSP5 sequences and consensus a.a. for grip motifs
	Species	Strain	Accession number	GCP		Length, a.a.	Grip motif 1																					Grip motif 2
							Consensus																					Consensus
							G	L	L	L	L	W	I	G	L	D	H/Y	E	F	I	L	P	F	I	L	G	K	L	E	L	L	R/K	F	L	L	L	G	F	L/F	L	P	L	L	A	L	T/S	L	L	W/L
1	Homo sapiens		AAK77662	GCP5	GCP5Hs	1024	A453	L460	L464	W465	V476	W479	I480	G483	L485	D487	A489	E491	F492	I494	E519	K520	E522	A531	S532	S535	G536	Y593	V600	R603	V614	T612	Q613	V614	L615	T616	E617	T621	L625	E633	L636	L645	N649	R652	M653	E656	S675	T679	M707
2	Proboscia alata	PI-D3	CAMPEP_0200179268	GCP5	GCP5Pa	359	−	−	−	−	−	−	−	N	E	E	D	D	Y	N	−	−	−	−	−	−	−	I	N	V	L	R	E	L	K	K	S	N	G	Q	A	−	−	−	−	−	−	−	L
[truncated: 34 more columns]
