# Supplementary material for: Analysis of Predicted Amino Acid Sequences of Diatom Microtubule Center Components
Source: Int J Mol Sci. 2023 Aug 14;24(16):12781. doi: 10.3390/ijms241612781 (PMC10454807; doi:10.3390/ijms241612781)
Supplement: Supplementary file 1 [file ijms-24-12781-s001.zip › Supplementary_Table_S6.xls]

## Sheet: Лист1
Supplementary Table S6. Features of GSP6 sequences and consensus a.a. for grip motifs
	Species	Strain	Accession number	GCP		Length, a.a.	Grip motif 1																					Grip motif 2
							Consensus																					Consensus
							G	L	L	L	L	W	I	G	L	D	H/Y	E	F	I	L	P	F	I	L	G	K	L	E	L	L	R/K	F	L	L	L	G	F	L/F	L	P	L	L	A	L	T/S	L	L	W/L
1	Homo sapiens		NP_065194	GCP6	GCP6Hs	1819	C513	V520	L524	L525	I536	W539	V540	G543	F545	D547	Y549	E551	F552	I554	V580	E581	V586	I595	Y596	G599	K600	L684	Q691	E694	R701	K702	E704	Q705	F706	Q707	K710	Q712	R744	L752	K755	Y764	S768	A771	A772	D844	L863	Q867	L922
2	Phytophthora nicotianae		KUG00998	GCP6	GCP6Pn	1209	C	H	W	K	T	T	Y	D	T	P	K	E	M	V	L	E	R	A	E	K	R	S	Q	R	W	T	E	K	E	K	N	S	E	N	R	V	I	T	S	A	G	A	R
3	Leptocylindrus danicus var. danicus	B650	CAMPEP_0116004766	GCP6	GCP6Ldvd	530	L	R	L	H	Y	W	K	A	V	G	H	S	S	A	−	−	−	−	−	−	−	S	E	R	V	N	D	S	L	R	E	V	−	L	I	Y	Q	L	L	−	−	−	−
[truncated: 34 more columns]
