# Supplementary material for: Analysis of Predicted Amino Acid Sequences of Diatom Microtubule Center Components
Source: Int J Mol Sci. 2023 Aug 14;24(16):12781. doi: 10.3390/ijms241612781 (PMC10454807; doi:10.3390/ijms241612781)
Supplement: Supplementary file 1 [file ijms-24-12781-s001.zip › Supplementary_Table_S7.xls]

## Sheet: Лист1
Supplementary Table S7. GCP2 sites of post-translational modifications.
Species	Posttranslational modifications site
	Phosphorylation									Ubiquitylation														Acetylation		Mono-methylation
	T37	Y39	Y67	Y83	S86	S130	T468	T584	T594	K65	K92	K103	K157	K426	K449	K455	K480	K490	K595	K714	K735	K803	K879	K711	K827	R896
Out group
Homo sapiens	T	Y	Y	Y	L	S	P	E	T	K	K	K	K	K	K	K	K	K	K	K	K	K	K	K	K	R
Arabidopsis thaliana							P	D	A					K	T	K	F	A	K	Q	R		E	D	R
Saccharomyces cerevisiae							L	Q	N					R	K	I	L	K	I	R	T	T	G	K	G	A
Phytophthora nicotianae	S	Y	R	C	G	D	P	H	S	S	P	L	E	T	K	K	S	K	K	A	K	Y	L	Q	T	G
Diatom
Coscinodiscophyceae															K	K
Aulacoseira subarctica							Y	L	L					P	K	K		H	G		Q			D	M
Aulacoseira islandica							G	S	D					E	R	L	N	V			Q	E	S		D	Y
Corethron hystrix	Y	G	G	L	E	V	V	S	S	S	H	D	R	D	T	K		S	G		N			E	E	G
Corethron_pennatum							V	S	S					D	T	K		S	G	P	D			E		G
Dactyliosolen fragilissimus							L	T	G					E	T	K	T	D	G	L	K	S	G	A		G
Mediophyceae															K	K
Attheya septentrionalis							P	S	T					S	K	K		R	G	L	K	S	G	S		R
Chaetoceros affinis																			G	L	K	H	G	S		G
Chaetoceros curvisetus								A	A						D			R	G	S	S	K	S	E		G
Chaetoceros debilis	K	D	T	E	K	G	L	A	A	D	N	Q		D	K	K		R	G	Q	S	K	S	E		G
Chaetoceros dichaeta																					K		G			G
Chaetoceros neogracile	R	Q	N	Q	Q	D	S	A	V	G	R	L	N	G	K	K		F	G	L	K	N	G	S		G
Chaetoceros tenuissimus	A	D	S	D	K	D	L	T	A	E	S	Q		D	K	K		K	G	S	N	R	S	R		G
Cyclotella meneghiniana	A	T	D	A	D	V	F	E	I	D	L	D	M	I	K	K	L	A		I	N	G	N	S	F	E
Detonula confervacea	D	H	Q	A	T	P	L	S		D	N	L	M	M	K	K	L	Q		S	N	V	Q	R	F	G
Ditylum brightwellii								S	S						K	K		H	G	L	K	K	G	R		E
							L	S	S					E	K	K		H	G	L	K	K	G	R		E
Extubocellulus spinifer	D	Y	L	H	L	D	L	S	G	D	C	V	S	D	K	K	T	Q	G	V	K	N		K		G
Eucampia antarctica																				L	K		G	E		G
Leptocylindrus danicus						A	L	A	P				D	N	Q	K		A	G		K			K	A	G
Leptocylindrus danicus var. danicus	Y	K	D	G	L	A	L	A	P	D	S	D	D	N	Q	K		A	G		K			K	A	G
Minutocellus polymorphus	G	N	L	M	T	D	L	S	G	D		V	T	D	K	K	S	R	G	L	K	N	V	N		S
Proboscia alata	Y	T	Q	T	I	S	L	T	T	E	T	D	D	K	K	K	A	N	G		K	S	N	R	K	G
Proboscia inermis																					K	S	N	R	K	G
Skeletonema costatum							L	T						M	K	K	L	H		N	T	K		S	F
Skeletonema grethea								E	Y						D	D		Q		K	E	G	K	R	L	G
Skeletonema japonicum							L	T						M	K	K	L	R		N	T	K	Q	S	F	G
Skeletonema marinoi							L	T						M	K	K	L	H		N	T	K	Q	S	F	G
Skeletonema menzelii							L	S						M	K	K	L	H		N	T	K	Q	N	F	G
Thalassiosira antarctica							L	T					I	M	K	K	L	R		N	N	G	Q	R	F	G
Thalassiosira gravida							L	S					M	M	K	K	L	R		N	N	E	Q	S	F	G
Thalassiosira miniscula							L	T	C					M	K	K	L	R
Thalassiosira pseudonana							L	A	L					M	K	K	L	V		K	T	G	R	C	F	G
Thalassiosira punctigera	S	D	D	G	D	M	L	S		N	N	G	M	M	K	K	L	R		N	N	G	Q	N	F	G
Thalassiosira rotula	T	Y	R	N	D	S	L	S		S	A	I	M	M	K	K	L	R		N	N	E	Q	S	F	G
																				N	N	E	Q	S	F	G
Thalassiosira weissflogii	M	K	K	A	A		L	A	A	N	N	P	M	M	K	K	L	H		R	T	K	S	S	F	Y
	M	K	K	A	A		L	A	A	N	N	P	M	M	K	K	L	H		R	T	K	S	S	F	Y
Bacillariophyceae														D		K
Amphiprora sp.			E	T	N	N	L	Q	N	Q	K		L	A	R	K	R	K	G	T	E	S	D	A		G
Amphiprora paludosa							L	Q	R					A	R	K	R	K	G	A	A	S	D	T		G
Asterionellopsis glacialis						Q	L	A	E					D	Q	K	N	Q	G	R	E	S	S	S		G
Craspedostauros australis																				L	D	N	S	S		G
Fistulifera solaris	V	Y	T	T	T	N	L	D	F	R	A	S	T	R	R	R	F	G	G	F	E	T	D	A		G
Fragilaria crotonensis	V	E	S	Q	Q	A	F	N	G	Q	T	M	V	D	L	K	T	S		R	E	K	G	K		G
Fragilariopsis cylindrus							I	G	R					D	T	K	Q	S	D	D	D	N	S	S		S
Fragilariopsis kerguelensis	P	M	S	P	G	K	V	G	R	E	E	S	N	N	M	K	Q	S		D	D	N	T	S
	P	M	S	P	G	K	V	G	R	E	E	S	N	N	M	K	Q	S		D	D	N	T	S
Licmophora paradoxa							L	N	G					D	K	K	M	K		N	E	L	G	K		G
Nitzschia sp.							I	S	R					D	K	K	K	N	D	D	N	N	S	S		G
Nitzschia inconspicua	Q	Q	V	E	Q		I	T	R	P	R	K	N	D	K	K	Q	T	D	N	D	N	S	Q		G
Nitzschia punctata							I	S	R					D	K	K	H	A	N	N	E	N	T	S		G
Phaeodactylum tricornutum	T	T	A	S	T	A	L	K	T	S	P	G	T	K	R	Q	S	L	G	D	Q	S	S	N		G
Pseudo-nitzschia arenysensis	P	P	T	A	R	N	I	G	R	T	E	E	N	D	K	K	Q	S	D	N	D	S	S	S
Pseudo-nitzschia australis							I	R	K					D	K	K	Q	S	D	D	D	N	S	S		G
Pseudo-nitzschia delicatissima	V	S	S	S	R	N	I	G	R	S	E	A	N	D	K	K	Q	S	S		D	S	S	S		G
Pseudo-nitzschia fraudulenta								G	R								Q	S	I	D	D	K	S	S		G
Pseudo-nitzschia heimii							I	G	R					D	T	K	Q	S	D	D	N	K	N	S		G
Pseudo-nitzschia multiseries						T	I	G	K				N	D	K	K	Q	T	G	A	D	N	S	S		G
Staurosira complex sp.	T	P	E			K	L	N	N	A			I	D	Q	K	G	S	G	R	T	N	N	D		G
Ulnaria acus	V	E	A	Q	I	E		S	I	A	R	L	V	D	Q	K	T	T		A	E	H	M	G	L	G
