# Supplementary material for: Analysis of Predicted Amino Acid Sequences of Diatom Microtubule Center Components
Source: Int J Mol Sci. 2023 Aug 14;24(16):12781. doi: 10.3390/ijms241612781 (PMC10454807; doi:10.3390/ijms241612781)
Supplement: Supplementary file 1 [file ijms-24-12781-s001.zip › Supplementary_Table_S8.xls]

## Sheet: Лист1
Supplementary Table S8. GCP3 sites of post-translational modifications.
Species	Posttranslational modifications site
	Phosphorylation						N-terminal								C-terminal						Ubiquitylation			N-terminal																C-terminal
	S8	S113	Y131	Y132	Y133	T138	Y256	T290	S398	Y443	S469	S512	S515	Y544	S614	Y793	S896	T899	S904	S905	K80	K88	K220	K264	K267	K276	K280	K303	K375	K379	K392	K405	K455	K463	K482	K505	K511	K543	K551	K689	K831	K837
Out group
Homo sapiens	S	S	Y	Y	Y	T	Y	T	S	Y	S	S	S	Y	S	Y	S	T	S	S	K	K	K	K	K	K	K	K	K	K	K	K	K	K	K	K	K	K	K	K	K	K
Arabidopsis thaliana	K						Y	M	G	F	A	A	T	H	D	Y		S			K	N	R	K	K	A	S	K	M	R	R	Q	K	G	R	A	A	K	K	I	Q	L
Saccharomyces cerevisiae	L	S	R	F	S	M	K	L	I	Y	E			H	M	L	S				Y	N		A	S	Q	P	S	I	R	S	S	N	P	K	E		N	Q	R	K	C
Phytophthora nicotianae	R	A	F	Y	T	T	Y	L	S	H	K	V		Y	S	Y	A				L	A	T	R	Y	Q	S	K	L	R	R	L	S	K	K	D	A	E	Q	H	T	F
Ectocarpus sp.	D	N	A	A	A	H	Y	M	S	H	C			A	E	V	P	P	V	R	I	S	G	Q	K	V	R	T	M	N	K	D	T	R	K	G		N	G	H	R	L
Diatom
Coscinodiscophyceae
Aulacoseira islandica												R	I	D	K	L																H			T	E	V	H	Q	E	F	S
Aulacoseira subarctica												D	N	S	L	F	S															S			M	M	L	H	E	R	V	S
Corethron hystrix															P	F																							E	H	K	A
Corethron pennatum														H	P	W																			D	P	S	D	D	Y	S	Y
Coscinodiscus wailesii														H	P	L	L	V																		E		R	E	H	K	F
Dactyliosolen fragilissimus	I	S	T	N	I	H		A	T	R	H	L	N	H	P	F					D	N	R		T	H	Q	H	I	R		M	P	R	E	N	G	S	N	H	D	H
Mediophyceae														H	P	F												R		R				R	E					H
Chaetoceros sp.	S	S	D	H	D	Q	I	A	T	F	E	R	A	H	P	F					R	D	R	F	S	Q	C	R	I	R		M	K	R	E	D	P	T		H	D	S
Chaetoceros affinis																F																									D	N
Chaetoceros curvisetus																F																							D	H	D	N
Chaetoceros debilis				H	S	E			T	N	T	M	N	H	P	F					C								M	R		M	T	R	E	D	Q	K	E	H	D	N
Chaetoceros dichaeta											H	A	T	H	P	F																	E	R	D	D	P	K	Q	H	D	N
Chaetoceros neogracile	V	T	N	D	G	H	Q	A	T	T	D	R	Y	H	P	F					Y	E	R	L	F	Q	T	R	T	R		M	I	H	E	D	S	K	D	H	D	K
Chaetoceros tenuissimus	A	S	A	D	S	A	V	A	T	V	E	R	W	H	P	F					V	N	R	F	T	Y	C	R	I	K	S	M	P	R	E	D	S	K	N	H	D	N
Cyclotella meneghiniana		N					D	A	S	H	G	Q	S	H	P	F	K				A	E		D	F	S		R	R	R	N	Y		R	E	D	N	R	K	H		Y
Detonula confervacea	L	Q	G	N	R	I	D	A	A	H	G	E	D	H	P	F	K	Q				E		K	I	P		R	R	R	N	L	A	R	E	L	D	S	D	H		Y
Ditylum brightwellii		P	I	T	K	E	Y	A	H	N	D	E	E	H	P	F					F	T	R	K	N	T	L	R	L	R	S	N	E	R	N	D	F	S	D	H	L	R
Extubocellulus spinifer	Q	Q	E	E	V	D	P	L	T	G	D			H	P	F	L	R	E	Y	T	T	L	L	Q	I	R	R	M	R	A	R	S	R	R	D		S	D		V	S
Leptocylindrus danicus		T	D	S	T	G	H	M	L		D			F	D	F						R		L	S	P	K	K	H	Q	A	R	D	R	L			K	D	H	K
Leptocylindrus danicus var. danicus	R		D	S	T	G	H	M	L		D			F	D	F					R	G		L	S	P	K	K	H	K	A	R	D	R	L			K	D	H	K
Minutocellus polymorphus	Q	R	E	E	M	D	T	L	M	G	D			H	P	F	L	R	E	Y	T	L	V	L	H	I	R	R	I	R	N	R	P	R	R	A	D	S	D		V	S
Proboscia alata		S	W	I	P	L	C	I	N		N	H	T	H	H	I					Y	E		H	G	D	K	C	S	R	V	R	H	S	K	Q	G	N	Y	D		T
Skeletonema costatum		G	G	N	R	A	G	A	A	H	G	E	Q	H	P	F	Q	V			T			M	L	P		R	R	R	N	L	H	R	E	V	N	S	N	H		Y
Skeletonema dohrnii									A	H	G	E	Q	H	P	F	Q	V				E							R	R	N	L	H	R	E	V	N	S	N	H		Y
Skeletonema japonicum		G	G	N	R	A	G	A	A	H	G	E	Q	H	P	F	Q	M			T	E		M	L	P		R	R	R	N	L	N	R	E	S	D	S	H	H		Y
Skeletonema marinoi		G	G	N	R	A	G	A	A	H	G	E	Q	H	P	F	Q	V			T	E		M	L	P		R	R	R	N	L	H	R	E	V	N	S	N	H		Y
Skeletonema menzelii		G	G	N	R	A	G	A	A	H	S	E	Q	H	P	F					T	E		M	L	P		R	R	R	N	L	H	R	E	A	N	S	N	H		Y
Thalassiosira antarctica	S	Q	A	N	R	I	D	A	A	H	G	D	A	H	P	F	K	N			N			R	L	P		R	R	R		L	A	R	E	A	E	S	K	H		Y
Thalassiosira gravida										Q	E	N	S		P	F																								H		Y
Thalassiosira miniscula	N														P	F	K	P			Q						A		R	R	N	L	M	R	E	L	E	S	V	H		Y
Thalassionema nitzschioides		R	A	N	R	L	N	A	A	H	G	E	T	H	P	F	K	V			E	E		V	L	S		R		R	N	L	E	R	E
Thalassiosira oceanica		R	G	D	D	L	G	A	S	H	G	G	R	R	P	F	R	K	A	T		E		R	L	P		R	R				A	R	E	D	G	R	S	H		Y
Thalassiosira punctigera										H	G	E	A	H	P	F	K	Q																R	Q	V	S	S	K	H		Y
Thalassiosira pseudonana	G	H	R	F	A	L	G	A	A	H	G	S	A	H	P	F	K				A	E		H	L	P		R	R	R	N	M	D	R	E	N	S	S	N	H		Y
Thalassiosira rotula	S	Q	A	N	R	I	D	A	A	H	G	E	T	H	P	F	K	Q			H	E		K	L	P		R	R	R	N	L	M	R	E	V	A	S	K	H		Y
Thalassiosira weissflogii	N	A	L	F	K	V	V	A	A	H	G	E	M	H	P	F	N				S	E		S	L	P		R	R	R	G	L	E	R	G	F	T	N	Q	H		Y
	N	A	L	F	K	V	V	A	A	H	G	E	M	H	P	F	N				S	E		S	L	P		R	R	R	G	L	E	R	G	F	T	N	Q	H		Y
Bacillariophyceae														H	P	F												R							P					H	E	G
Asterionellopsis glacialis							T	M	N	H	H	Q	A	R	P	F	S	L					Q	H	K	T	S	R	M	Q	L	M	R	R	L	Q	T	S	E	H	E	G
Craspedostauros australis						E	S	I			S			H										A	Q	R		K	T			M	N	R	P	E	D	S	A
Cylindrotheca closterium		A	T	S	S	P	G	V		Y	Q			R	R	N					G	H		R	R	A	F	I	L	S	K	I	F	M	E	D		S	E	K	S	L
Fistulifera solaris								I	H	A	E	A	D	H	P	F					L		R	A	G	L	S	R	L	E	A	Q	A	Q	P	Q	D	S	E	H	E	G
Fragilaria crotonensis								M	T	D	E	A	C	H	P	F							R	C	R	L	S	R	A	R	N	I	N	S	P	D	N	Q	E	H	E	G
Fragilariopsis cylindrus		L	M	C	T	T		L	S	W	D	D		H	P	F					T	P	R	P	T	Q	T	R	T	K	R	I	D	K	P	Q	T	S	E	H	E	G
Fragilariopsis kerguelensis		L	I	C	T	I		L	T	W	D			H	P	F					T	A	R	P	T	Q	I	R	T	K	T	I	D	K	P	Q	T	S	E	H	E	G
		L	I	C	T	I		L	T	W	D			H	P	F					T	A	R	P	T	Q	I	R	T	K	T	I	D	K	P	Q	T	S	E	H	E	G
Licmophora paradoxa																F																									E	G
Nitzschia sp.								L	I	W			V	Y	P	F												R	T	K	K	L	D	K	P	P	A	S	E	H	E	G
Nitzschia punctata															P	F																								H	E	G
Odontella	R	L	E	E	V	E	P	M	A	G	A	P		H	P	L	L	R			S	T	T	V	S	R	R	R	L	I	M	H	E	R	E	E	Q	E	G		A	Y
Phaeodactylum tricornutum		P	P	V	M	P		I	T	F	Q			H	P	F					L	K	R	E	D	L	S	R	I	R	S	R	A	G	V	K		S	D	H	E	G
Pseudo-nitzschia arenysensis	K	L	T	T	T			L	S	W	D	N		H	P	F					T	P	K	P	S	S	T	R	I	K	T	I	E	K	P	Q	S	S	D	H	E	G
Pseudo-nitzschia australis	M	L	M	A	K	P		L	S	W	D	N	P	H	P	F					T	P	R	P	S	K	T	R	I	K	A	I	E	R	P	Q	K	S	E	H	E	G
Pseudo-nitzschia delicatissima		L	T	T	D	A		L	S	W	D	N	G	H	P	F					T	S	K	P	S	Q	T	R	I	K	T	I	E	K	P	H	L	S	E	H	E	G
Pseudo-nitzschia fraudulenta															P	F																								H	E	G
Pseudo-nitzschia heimii															P	F																								H	E	G
Pseudo-nitzschia multiseries	M	L						L	S	W	D	V	A	H	P	F					I	P	R	P	S	Q	T	R	I	K	T	I	E	K	P	Q	T	S	D	H	E	G
Ulnaria acus	T	V	N	Q	S	M		L	T		D			H	P	D					S	E	R	I	N	Y	S	R	T	Q	K	Y		S	L	Q	P	H	N	S
Thalassionema frauenfeldii								L	T	D	E	L	L	Y	P	F							R		N	N	S	R	T	R	I	W	E	T	P	S	H	S	E	H	E	G
