# Supplementary material for: Analysis of Predicted Amino Acid Sequences of Diatom Microtubule Center Components
Source: Int J Mol Sci. 2023 Aug 14;24(16):12781. doi: 10.3390/ijms241612781 (PMC10454807; doi:10.3390/ijms241612781)
Supplement: Supplementary file 1 [file ijms-24-12781-s001.zip › Supplementary_Table_S9.xls]

## Sheet: Лист1
Features of diatom Aurora A sequences and characterization of their sites of post-translational modifications
									The C-terminal lobe of the kinase domain contains a conserved residue	ATP-binding domain variants Aurora A								RR-x-S/T-B	sites of phosphorylation
Species	Strain	Accession number	Aurora		length, a.a.	% identity within aspecies	Coordinates of the kinase domain	Length of the kinase domain	T288/T232/T198	L215	T217	R220	D274	T287	S283	S284	S342	consensus	S10	T16	S41	S53/S54	S67	S83	S98	S104	T148	S226	S266	S278	T287	T288	S342	S391
Animals
Homo sapiens		NP_001310232.1	Aurora A	AurAHs	402		133-383	251	T	L	T	R	D	T	S	S	S	285-RRTTL-289	S	T	S	SS	S	S	S	S	Y	S	S	S	T	T	S	S
		AAH00442	Aurora B	AurBHs	344	51.8	77-327	251	T	R	E	K	D	K	S	L	V	RRKTM					S	T	S	S	Y	C	L	S	K	T	V	L
		KAI4045108.1	Aurora C	AurCHs	309	47.6	43-293	251	T	R	E	K	D	K	S	L	L	RRKTM						S	A	T	Y	E	F	S	K	T	L	L
Plants
Arabidopsis thaliana		OAP01184.1	Aurora 1	Aur1At	294		31-382	352	T	R	E	K	D	R	N		V	RRRTM							T	E	Y	K	A	S	R	T	V
		OAP10838.1	Aurora 2	Aur2At	288	90.4	25-276	252	T	R	E	K	D	R	N		V	RRRTM							T		Y	K	A	S	R	T	V
		OAP08113.1	Aurora 3	Aur3At	288	57.5	22-273	252	T	G	E	G	D	K	S	N	L	KRKTM								S	Y	G	H	S	K	T	L	G
Fungi, Ascomycota
Saccharomyces cerevisiae		PJP07804.1	Aurora	AurSc	367		104-355	252	T	N	E	K	D	K	E	N	A	RRKTV			N	PS	N	S	V	L	Y		F	S	K	T		E
Sar; Stramenopiles; Oomycota; Peronosporales
Phytophthora nicotianae		KUF82775.1	Aurora A	AurAPn	461		222-446	225	T	G	D	K	D	D	A	N		RRDTL	T	A	S	SR	T	Q	Q	P	Y	R	E	S	D	T		R
		KUF81362.1	Aurora A-A	AurA-APn	385	29.3	129-379	251	T	Q	E	K	D	T	S	S	A	RRTTL			D	SQ	G	D	A	G	Y	G	F	S	T	T	A
		KUF80014.1	Aurora A-B	AurA-BPn	606	22.8	346-600	255	T	Y	E	K	D	K	Y	N	E	LRKTF	T	G		ET	R	H	Q	D	Y	K	Y	S	K	T	E
Sar; Stramenopiles; Ochrophyta
Ectocarpus siliculosus		CBN77021.1	Aurora-like serin/threonin protein kinase	AurEs	428		134-392	289	T	K	E	K	D	Q	Y	D	E	TRQTI	S	L	M	TP	D	P	A	T	Y	G	K	S	Q	T	E	T
Chromista, Bacillariophyta, Coscinodiscophyceae
Attheya septentrionalis	Strain_CCMP2084	CAMPEP_0198297788	Aurora kinasa A	AurAAs	321		62-313	252	T	G	E	K	D	N	N	S	S	RRNTL					L		P	S	Y	G	A	S	N	T	S	S
Corethron pennatum	Strain_L29A3	CAMPEP_0200316124	Aurora kinasa A	AurACp1	303		54-303	250	T	R	E	K	D	N	T	S	S	RRNTL					K	S	P	S	Y	G	H	S	N	T	S
		CAMPEP_0200326516	Aurora kinasa A	AurACp2	443	26.6	156-443	288	T	G	D	K	D	S	A	H	F	IRSTL			T	NS	E	S		K	S	G	S	A	S	T	F
Corethron hystrix	Strain_308	CAMPEP_0113317146	Aurora kinasa A	AurACh1	327		78-327	250	T	K	E	K	D	N	T	S	S	RRNTL				VI	P	Q	P	S	Y	G	H	S	N	T	S
		CAMPEP_0113314436	Aurora kinasa A	AurACh2	467	27.4	163-467	305	T	G	D	K	D	S	A	H	F	IRSTL			G	KS	N	S	C	P	F	G	Y	A	S	T	F
Coscinodiscus wailesii	Strain_CCMP2513	CAMPEP_0172483216	Aurora kinasa A	AurACw	339		81-331	251	T	G	E	K	D	N	T	S	S	RRNTL					K	G	Q	S	Y	G	Y	S	N	T	S	A
Odontella		CAMPEP_0113553036	Aurora kinasa A	AurAO	774		403-739	337	T	D	D	Q	D					RRSTL	G	L	S	RP	T	V	A	T	Y	G	G	S	S	T	D	S
Dactyliosolen fragilissimus		CAMPEP_0184860958	Aurora kinasa A	AurADf	335		75-325	251	T	G	E	K	D	N	T	S	S	RRNTL					K	A	T	R	Y	G	A	A	N	T	S	S
Detonula confervacea	Strain_CCMP_353	CAMPEP_0172298092	Aurora kinasa A	AurADc	372		116-366	251	T	G	E	K	D	N	T	S	Q	RRNTL	L	T		GG	T		T	S	Y	G	A	S	N	T	Q
Leptocylindrus danicus var. danicus	Strain_B650	CAMPEP_0116008182	Aurora kinase C	AurCLdd	476		212-487	276	T	G	E	K	D	T	L	S	W	RRTTL			D	SA	S	S	P	K	H	S	S	S	T	T	F
		CAMPEP_0116035712	Aurora kinasa A	AurALdd	333	27.6	76-326	251	T	R	E	K	D	N	T	S	S	RRNTL					K	S	A	A	Y	G	I	S	N	T	S
Proboscia inermis	Strain_CCAP1064	CAMPEP_0171301826	Aurora kinasa A	AurAPi	360		104-354	251	T	G	E	K	D	N	T	S	S	RRNTL			K	SN	H	R	P	A	Y	G	A	S	N	T	S
Chromista, Bacillariophyta, Mediophyceae
Chaetoceros affinis	CCMP159	CAMPEP_0187025800	Aurora kinasa A	AurACa	343		87-337	251	T	G	E	K	D	N	T	S	S	RRNTL				EN	S	A	E	K	Y	G	A	S	N	T	S
Chaetoceros debilis	Strain_MM31A-1	CAMPEP_0200873428	Aurora kinasa A	AurACd	347		89-339	251	T	G	E	K	D	N	T	S	S	RRNTL				KE	P	K	R	D	Y	G	A	S	N	T	S	K
Chaetoceros dichaeta	Strain_CCMP1751	CAMPEP_0198262878	Aurora kinasa A	AurACdi	247		1-240	240	T	G	E	K	D	N	T	S	S	RRNTL									Y	G	A	S	N	T	S
Cyclotella meneghiniana	Strain_CCMP_338	CAMPEP_0172279462	Aurora kinasa A	AurACm	346		90-340	251	T	G	E	K	D	N	T	S	S	RRNTL				TG	R		E	T	Y	G	V	A	N	T	S
Chaetoceros tenuissimus	CTEN210	GFH58629.1	Aurora kinasa A	AurACt	325		67-317	251	T	G	E	K	D	N	S	S	S	RRNTL				KE	G	S		S	Y	G	A	S	N	T	S	R
Ditylum brightwellii	GSO103	CAMPEP_0187332302	Aurora kinasa A	AurADb1GSO103	543		199-543	345	T	G	D	K	D	M	H	N	F	MRMTL			E	KS	T	F	H	K	Y	N	G	S	M	T	L
		CAMPEP_0187316876	Aurora kinasa A	AurADb2GSO103	265	22.4	19-264	246	T	G	E	K	D	N	T	S	S	RRNTL								A	Y	G	G	S	N	T	S
	GSO104	CAMPEP_0193974076	Aurora kinasa A	AurADbGSO104	238	19.6	1-232	233	T	G	E	K	D	N	T	S	S	RRNTL										G	G	S	N	T	S
	GSO105	CAMPEP_0187345246	Aurora kinasa A	AurADb1GSO105	543	99.8	199-543	345	T	G	D	K	D	M	H	N	F	MRMTL			E	KS	T	F	H	K	Y	N	G	S	M	T	L
Minutocellus polymorphus	Strain_RCC2270	CAMPEP_0185810562	Aurora kinasa A	AurAMp	318		63-313	251	T	G	E	K	D	N	T	S	S	RRNTL						R	A	S	Y	G	A	S	N	T	S
Proboscia alata	Strain_PI-D3	CAMPEP_0200148784	Aurora kinasa A	AurAPa	340		84-364	271	T	G	E	K	D	N	T	S	S	RRNTL					H	R	P	A	Y	G	A	S	N	T	S
Skeletonema costatum	Strain_1716	CAMPEP_0113426344	Aurora kinasa A	AurASc	322		66-316	251	T	G	E	K	D	N	T	S	Q	RRNTL					G		Q	D	Y	G	A	S	N	T	Q
Skeletonema dohrnii		CAMPEP_0192128902	Aurora kinasa A	AurASd	324		68-318	251	T	G	E	K	D	N	T	S	Q	RRNTL					G		Q	D	Y	G	A	S	N	T	Q
Skeletonema grethea	Strain_CCMP_1804	CAMPEP_0201710066	Aurora kinasa A	AurASg	369		72-339	268	T	G	E	K	D	N	T	S	Q	RRNTL					G		S	D	Y	G	A	S	N	T	Q	K
Skeletonema japonicum	Strain_CCMP2506	CAMPEP_0201728614	Aurora kinasa A	AurASj	319		63-313	251	T	G	E	K	D	N	T	S	Q	RRNTL					G		S	D	Y	G	A	S	N	T	Q
Skeletonema marinoi		CAMPEP_0192236684	Aurora kinasa A	AurASm	323		67-317	251	T	G	E	K	D	N	T	S	Q	RRNTL					G		Q	D	Y	G	A	S	N	T	Q
Skeletonema menzelii	CCMP793	CAMPEP_0192264820	Aurora kinasa A	AurASme	319		63-313	251	T	G	E	K	D	N	T	S	Q	RRNTL					G		S	D	Y	G	A	S	N	T	Q
Thalassiosira antarctica	Strain_CCMP982	CAMPEP_0200121586	Aurora kinasa A	AurATaCCMP982	385		129-379	251	T	G	E	K	D	N	T	S	Q	RRNTL	K	T	A	NA	P		S	S	Y	G	A	S	N	T	S
	Strain_L6-D	CAMPEP_0200966008		AurATaL6-D		57.7	52-302	251	T	G	E	K	D	N	S	S	S	RRNTL						K	K	G	Y	G	A	S	N	T	S
Thalassionema frauenfeldii	Strain_CCMP_1798	CAMPEP_0178914720	Aurora kinasa A	AurATf	308		53-303	251	T	G	E	K	D	N	T	S	S	RRNTL						E	N	K	Y	G	A	S	N	T	S
Thalassionema nitzschioides	Strain_L26-B	CAMPEP_0200211920	Aurora kinasa A	AurATn	303		48-298	251	T	G	E	K	D	N	T	S	S	RRNTL						E		K	Y	G	A	S	N	T	K
Thalassiosira rotula	GSO102	CAMPEP_0192992184	Aurora kinasa A	AurATr	395		11-263	253	T	G	E	D	D	R	G	D	K	FLRTS									K	G	S	S	R	T	Q	L
Thalassiosira punctigera	Strain_Tpunct2005C2	CAMPEP_0172554332	Aurora kinasa A	AurATp	364		26-276	251	T	G	E	K	D	N	T	S	Q	RRNTL									Y	G	A	S	N	T	T
Thalassiosira weissflogii	CCMP1010	CAMPEP_0193025552	Aurora kinasa A	AurATwCCMP1010	356		100-350	251	T	G	E	K	D	N	T	S	T	RRNTL			D	AG	G		A	E	Y	G	A	S	N	T	E
		CAMPEP_0193036188	Aurora kinase A-like	AurAlikeTwCCMP1010	346	36.7	83-339	257	T	K	D	Q	D	R	S	G	I	MRRTG					T	E	S	R	F	R	L	S	R	T	T
Thalassiosira weissflogii	CCMP1336	CAMPEP_0193064668	Aurora kinasa A	AurATwCCMP1336	356	100	100-350	251	T	G	E	K	D	N	T	S	T	RRNTL			D	AG	G		A	E	Y	G	A	S	N	T	E
		CAMPEP_0193065206	Aurora kinase A-like	AurAlikeTwCCMP1336	348	36.7	85-341	257	T	K	D	Q	D	R	S	G	I	MRRTG					T	E	S	R	F	R	L	S	R	T	V
Triceratium dubium	Strain_CCMP147	CAMPEP_0197436614	Aurora kinasa C	AurCTd	444		45-384	240	T	D	D	Q	D	S	H	H	F	RRSTL									Y	G	G	S	S	T	Q	C
Thalassiosira oceanica		EJK73328.1	Aurora kinasa A	AurATo	195		1-118	118	T	G	E	K	D	N	T	S	Q	RRNTL										G	A	S	N	T	P
Thalassiosira pseudonana		XP_002297340.1	Aurora kinasa A	AurATp	282		98-348	251	T	G	E	K	D	N	T	S	P	RRNTL			S	NH	R	S	S	S	Y	G	A	S	N	T	P	R
Chromista, Bacillariophyta, Bacillariophyceae, Fragilariophycidae
Asterionellopsis glacialis	Strain_CCMP134	CAMPEP_0199885606	Aurora kinasa A	AurAAg	315		59-309	251	T	G	E	K	D	N	T	S	S	RRNTL					K	D		S	Y	G	A	S	N	T	S
Grammatophora oceanica	Strain_CCMP_410	CAMPEP_0194041400	Aurora kinase A-like	AurAlikeGo	316		60-310	251	T	G	E	K	D	N	T	S	L	RRNTM						D	L	H	Y	G	S	S	N	T	S
Licmophora paradoxa	Strain_CCMP2313	CAMPEP_0202472106	Aurora kinasa A	AurALp	153		1-141	141	T				D	N	T	S	S	RRNTL											A	S	N	T	S	N
Staurosira complex	Strain_CCMP2646	CAMPEP_0202495362	Aurora kinasa A	AurASc	313		54-304	251	T	G	E	K	D	N	T	S	S	RRNTM						N	N	N	Y	G	A	S	N	T	S	E
Synedropsis recta cf	Strain_CCMP1620	CAMPEP_0119032324	Aurora kinasa A	AurASr	316		50-310	261	T	G	E	K	D	N	T	S	S	RRNTL						E	K	A	Y	G	A	S	N	T	S
Ulnaria acus	Ua280	20166	Aurora kinasa A	AurAUa	317		60-310	251	T	G	E	K	D	N	T	S	S	RRNTL					I	N		Q	Y	G	A	S	N	T	S
Chromista, Bacillariophyta, Bacillariophyceae, Bacillariophycidae
Amphiprora sp.		CAMPEP_0186502440	Aurora kinasa A	AurA	372		60-310	251	T	G	E	K	D	N	T	S	S	RRNTL						N	K	E	Y	G	A	S	N	T	S	T
Amphiprora paludosa	Strain_CCMP125	CAMPEP_0172459134	Aurora kinasa A	AurAAp	220		1-210	210	T	G	E	K	D	N	T	S	S	RRNTL										G	A	S	N	T	S	H
Astrosyne radiata	Strain_13vi08-1A	CAMPEP_0116864164	Aurora kinasa A	AurAAr	253		1-244	244	T	G	E	K	D	N	T	S	A	RRNTL									Y	G	G	S	N	T	A	Q
Entomoneis sp.	Strain_CCMP2396	CAMPEP_0198146134	Aurora kinasa A	AurAE	242		62-242	181	T	G	E	K	D	N	T	S		RRNTL						N	K	E	Y	G	A	S	N	T	S
Fragilariopsis kerguelensis	L26 C5	CAMPEP_0188100974	Aurora kinasa A	AurAFkL26 C5	328		66-318	253	T	G	E	K	D	N	T	S	S	RRNTL							E	K	Y	G	A	S	N	T	S	N
	L2 C3	CAMPEP_0199402052	Aurora kinasa A	AurAFkL2 C3	328	99.6	66-318	253	T	G	E	K	D	N	T	S	S	RRNTL							E	K	Y	G	A	S	N	T	S	N
Fragilariopsis cylindrus		OEU21231.1	Aurora kinasa A	AurAFc	268		16-259	244	T	G	E	K	D	N	T	S	S	RRNTL									Y	G	A	S	N	T	S	T
Fistulifera solaris		GAX14330.1	Aurora kinasa A	AurAFs	310		54-304	251	T	G	E	K	D	N	T	S	S	RRNTL						L	F	A	Y	G	V	S	N	T	S
Pseudo-nitzschia arenysensis	Strain_B593	CAMPEP_0116141548	Aurora kinasa A	AurAPna	327		66-318	253	T	G	E	K	D	N	T	S	S	RRNTL						N	K	A	Y	G	A	S	N	T	S	N
Pseudo-nitzschia delicatissima	Strain_B596	CAMPEP_0116097512	Aurora kinasa A	AurAPnd	328		67-319	253	T	G	E	K	D	N	T	S	S	RRNTL						N	K	A	Y	G	A	A	N	T	K	N
Pseudo-nitzschia fraudulenta	Strain_WWA7	CAMPEP_0199756750	Aurora kinasa A-B	AurA-BPnf	380		110-360	251	T	G	E	A	D	E	T	S	K	RRETF				AQ	C	R	T	Q	Y	G	L	C	E	T	L	N
		CAMPEP_0199835006	Aurora-like serin/threonin protein kinase	AurPnf	671	16.3	78-312	235	T				D	L	T	S	L	TRLTF					K	V	I	K	R		H	S	L	T	S	Q
Pseudo-nitzschia heimii	Strain_UNC1101	CAMPEP_0197176144	Aurora kinasa A	AurAPnh	328		65-317	253	T	G	E	K	D	N	T	S	S	RRNTL						N	Q	S	Y	G	A	S	N	T	S	N
Pseudo-nitzschia multistriata		VEU41004.1	Aurora kinasa A	AurAPnm	326		63-315	253	T	G	E	K	D	N	T	S	S	RRNTL						H	A	H	Y	V	A	S	N	T	S	K
Pseudo-nitzschia pungens	Strain_cf._cingulata	CAMPEP_0172368886	Aurora kinasa A	AurAPnp	332		69-321	253	T	G	E	K	D	N	T	S	S	RRNTL						H	V	Q	Y	G	A	S	N	T	S	S
Nitzschia sp.		CAMPEP_0113475488	Aurora kinasa A	AurAN	350		91-343	253	T	G	E	K	D	N	T	S	S	RRNTL						S	S	G	Y	G	A	S	N	T	S
Nitzschia inconspicua		KAG7357052.1	Aurora kinasa A	AurANi	337		73-325	253	T	G	E	K	D	N	T	S	S	RRNTL						A	S	Q	Y	G	A	S	N	T	S	Q
Phaeodactylum tricornutum		XP_002179950.1	Aurora kinasa A	AurAPt	327		64-314	251	T	G	E	K	D	N	T	S	S	RRNTL						N	K	S	Y	G	A	S	N	T	S	N
